# Supplementary material for: Single-Cell Cloning and Transcriptomic Analysis Support a Myogenic Origin of Bovine Intramuscular Adipocytes
Source: Cells. 2025 Nov 18;14(22):1807. doi: 10.3390/cells14221807 (PMC12650837; doi:10.3390/cells14221807)
Supplement: Supplementary file 1 [file cells-14-01807-s001.zip]

Archive with 6 entries (6 files):
- Table S1.xlsx
- Table S2.csv
- Table S3.xlsx
- Table S4.csv
- Table S5.xlsx
- Table S6.csv
