# Supplementary material for: Single-Cell Cloning and Transcriptomic Analysis Support a Myogenic Origin of Bovine Intramuscular Adipocytes
Source: Cells. 2025 Nov 18;14(22):1807. doi: 10.3390/cells14221807 (PMC12650837; doi:10.3390/cells14221807)
Supplement: Supplementary file 1 [file cells-14-01807-s001.zip › Table S1.xlsx]

## Sheet: Supplemental Table 1
Table S1. Mapping summary of RNA-seq reads
sample	library	raw_reads	raw_bases	clean_reads	clean_bases	error_rate	Q20	Q30	GC_pct	total_map	unique_map	multi_map	read1_map	read2_map	positive_map	negative_map	splice_map	unsplice_map	proper_map
IMF1	CRAS240008937-1r	41776910	6.27G	40394206	6.06G	0.03	97.07	92.6	53.6	37798995(93.58%)	36652370(90.74%)	1146625(2.84%)	18363124(45.46%)	18289246(45.28%)	18234264(45.14%)	18418106(45.6%)	15275064(37.81%)	21377306(52.92%)	34126258(84.48%)
IMF2	CRAS240008938-1r	65258360	9.79G	63424956	9.51G	0.03	97.05	92.53	53.54	59604431(93.98%)	57702100(90.98%)	1902331(3.0%)	28909354(45.58%)	28792746(45.4%)	28686444(45.23%)	29015656(45.75%)	23095123(36.41%)	34606977(54.56%)	53801884(84.83%)
IMF3	CRAS240008939-1r	46010848	6.9G	44234516	6.64G	0.03	97.21	92.89	53.52	41493172(93.8%)	40279254(91.06%)	1213918(2.74%)	20166448(45.59%)	20112806(45.47%)	20032887(45.29%)	20246367(45.77%)	16121759(36.45%)	24157495(54.61%)	37555626(84.9%)
IMF4	CRAS240008940-1r	43487418	6.52G	41988994	6.3G	0.03	97.32	93.07	53.74	39362263(93.74%)	38164041(90.89%)	1198222(2.85%)	19097342(45.48%)	19066699(45.41%)	18966805(45.17%)	19197236(45.72%)	14853227(35.37%)	23310814(55.52%)	35366982(84.23%)
SF1	CRAS240008941-1r	46894476	7.03G	45371244	6.81G	0.03	97.26	92.95	55.19	42360093(93.36%)	41093906(90.57%)	1266187(2.79%)	20583621(45.37%)	20510285(45.21%)	20430866(45.03%)	20663040(45.54%)	17250067(38.02%)	23843839(52.55%)	37975840(83.7%)
SF2	CRAS240008942-1r	45927224	6.89G	44089508	6.61G	0.03	97.32	93.13	53.87	41313285(93.7%)	40129047(91.02%)	1184238(2.69%)	20091689(45.57%)	20037358(45.45%)	19966415(45.29%)	20162632(45.73%)	16617527(37.69%)	23511520(53.33%)	37336242(84.68%)
SF3	CRAS240008943-1r	56393154	8.46G	54778176	8.22G	0.03	97.23	92.95	53.95	51266979(93.59%)	49718698(90.76%)	1548281(2.83%)	24894977(45.45%)	24823721(45.32%)	24722613(45.13%)	24996085(45.63%)	20232788(36.94%)	29485910(53.83%)	46225938(84.39%)
SF4	CRAS240008944-1r	41696472	6.25G	40543828	6.08G	0.03	97.02	92.47	53.93	38250649(94.34%)	37189127(91.73%)	1061522(2.62%)	18651549(46.0%)	18537578(45.72%)	18501205(45.63%)	18687922(46.09%)	15004870(37.01%)	22184257(54.72%)	34749328(85.71%)
