# Supplementary material for: Single-Cell Cloning and Transcriptomic Analysis Support a Myogenic Origin of Bovine Intramuscular Adipocytes
Source: Cells. 2025 Nov 18;14(22):1807. doi: 10.3390/cells14221807 (PMC12650837; doi:10.3390/cells14221807)
Supplement: Supplementary file 1 [file cells-14-01807-s001.zip › Table S2.csv]

Table S2. List of DEGs between IMF and SF preadipocyte clones
Geneid	AvgExpression_SC	AvgExpression_IM	baseMean	log2FoldChange	lfcSE	stat	pvalue	padj	category
-	3829.5	4241.25	3943.467067	-0.093172397	0.151462794	-0.615150388	0.538455408	0.700636126	Non-Significant
2-Mar	519.25	286.25	404.315472	-1.077023623	0.119272276	-9.029957823	1.72E-19	7.87E-18	Downregulated
2-Sep	6972.25	7810.5	7221.300152	-0.054909762	0.057219411	-0.959635215	0.337238839	0.516044059	Non-Significant
3-Mar	1887	1516.75	1686.505152	-0.538240246	0.066595057	-8.082285252	6.36E-16	2.03E-14	Non-Significant
5-Mar	491	615.75	533.9737135	0.117218547	0.112351753	1.04331747	0.296801283	0.472849879	Non-Significant
5-Sep	1655	2171.5	1860.720293	0.185639314	0.056229597	3.30145198	0.000961858	0.004654406	Non-Significant
6-Mar	1302.5	1286.75	1271.331253	-0.229308779	0.047976122	-4.779643933	1.76E-06	1.63E-05	Non-Significant
6-Sep	385	374	377.9614724	-0.279297578	0.258206166	-1.081684385	0.279392794	0.454304517	Non-Significant
7-Mar	1559.25	1963.5	1709.84231	0.121698822	0.062516183	1.946677089	0.05157346	0.128691569	Non-Significant
7-Sep	3433.5	3699.25	3485.262628	-0.116811585	0.091007228	-1.283541834	0.199302313	0.359358089	Non-Significant
8-Mar	710.75	496	596.3001027	-0.738207802	0.169380217	-4.358288201	1.31E-05	0.000100276	Non-Significant
8-Sep	681	684.25	667.7527677	-0.200138515	0.096321967	-2.077807596	0.037727084	0.10006824	Non-Significant
9-Mar	192.75	126.5	159.8550031	-0.801600188	0.225233042	-3.558981317	0.000372296	0.002032978	Non-Significant
9-Sep	5591.25	6236	5791.133539	-0.04756962	0.111841591	-0.42533032	0.670595894	0.801017678	Non-Significant
10-Mar	271.5	52	160.2321552	-2.522674076	0.417649991	-6.040163126	1.54E-09	2.25E-08	Downregulated
10-Sep	839.25	1353	1057.155081	0.471845649	0.056788847	8.308773228	9.67E-17	3.42E-15	Non-Significant
11-Mar	21.5	14	17.62277687	-0.909704103	0.726493205	-1.252185288	0.210502356	0.372979106	Non-Significant
11-Sep	4103.75	3877.25	3968.174937	-0.319459899	0.146717584	-2.177379761	0.029452244	0.082356313	Non-Significant
A1BG	363.25	693	507.5987968	0.734109904	0.288499314	2.544581108	0.01094089	0.037009585	Non-Significant
A3GALT2	32.25	30.75	30.65589049	-0.300166851	0.328913636	-0.912600811	0.361452528	0.540389139	Non-Significant
A4GALT	12.75	88.5	46.55314446	2.585405033	0.369039249	7.005772524	2.46E-12	5.19E-11	Upregulated
AAAS	463.5	729.25	572.6677211	0.447211923	0.09623985	4.646847659	3.37E-06	2.94E-05	Non-Significant
AACS	609.5	1666.25	1080.867588	1.245847223	0.06674224	18.66654781	9.27E-78	6.03E-75	Upregulated
AADACL3	187.5	196	193.2390336	-0.043055967	0.370305675	-0.11627142	0.907437435	0.951926586	Non-Significant
AADAT	161.5	232	190.9915016	0.293028939	0.166810306	1.756659684	0.078975833	0.179289297	Non-Significant
AAED1	447.75	522.5	466.6551038	0.005339615	0.184645652	0.028918171	0.976929853	0.989195203	Non-Significant
AAGAB	531.25	563.5	537.7485307	-0.143561849	0.135100633	-1.062628993	0.287950234	0.463312883	Non-Significant
AAK1	1053.75	1034	1031.442564	-0.221227385	0.176310963	-1.254756825	0.20956705	0.371798836	Non-Significant
AAMDC	166.75	170	163.2919698	-0.191151236	0.205158918	-0.931722769	0.351479817	0.530437993	Non-Significant
AAMP	1176	1316.25	1218.746272	-0.04955789	0.092450213	-0.536049495	0.591924344	0.743431133	Non-Significant
AANAT	5.25	1.75	3.803400407	-2.028618319	1.840695336	-1.102093474	0.270421036	0.443547212	Non-Significant
AAR2	205.5	282.25	236.9189028	0.261628904	0.110114785	2.375965268	0.01750311	0.054643291	Non-Significant
AARS	9440.25	8511.5	8849.901773	-0.361297104	0.040388481	-8.94554811	3.70E-19	1.64E-17	Non-Significant
AARS1	6450.25	6202.5	6401.444387	-0.247254042	0.248915741	-0.993324251	0.320551963	0.498482275	Non-Significant
AARS2	399.5	493.75	434.40678	0.097859768	0.089968469	1.087711832	0.276722343	0.451600143	Non-Significant
AARSD1	683.75	840.75	741.6694374	0.09089823	0.065192493	1.394305185	0.163225466	0.311465217	Non-Significant
AASDH	204.75	260.25	226.1190181	0.133224321	0.117836782	1.130583496	0.258230437	0.430315657	Non-Significant
AASDHPPT	1157.75	1278.75	1187.894752	-0.071488234	0.065092278	-1.098259835	0.272091045	0.445854146	Non-Significant
AASS	1144.25	754.25	959.6633128	-0.850994922	0.261045776	-3.259945193	0.001114337	0.005271942	Non-Significant
AATF	502.5	584	532.1043218	-0.001634971	0.084503035	-0.019348074	0.984563433	0.99273791	Non-Significant
AATK	87.75	80	83.94709704	-0.325823866	0.350301716	-0.930123523	0.352307133	0.531210817	Non-Significant
ABAT	31	20.5	27.44345771	-0.69073519	1.471974346	-0.469257628	0.638885498	0.7784767	Non-Significant
ABCA1	252.75	54.25	154.587464	-2.377672729	0.250888713	-9.477001573	2.62E-21	1.42E-19	Downregulated
ABCA10	26	194.75	101.6210617	2.67000061	0.252507259	10.57395585	3.94E-26	3.22E-24	Upregulated
ABCA2	281.5	345.25	303.7192471	0.095226844	0.222272139	0.428424561	0.668342046	0.799593823	Non-Significant
ABCA3	224.5	305.25	254.3256352	0.291486387	0.267247466	1.09069841	0.27540561	0.449957119	Non-Significant
ABCA4	12.25	23.25	17.39085284	0.66335504	0.626918131	1.058120682	0.290000426	0.465477248	Non-Significant
ABCA5	356.25	486.75	409.916739	0.248390185	0.095786532	2.593163984	0.009509742	0.032899696	Non-Significant
ABCA6	280.75	725.25	477.5365534	1.188438637	0.397581571	2.989169327	0.002797371	0.011643577	Upregulated
ABCA7	35.25	64.75	48.60525137	0.664451354	0.335965208	1.977738584	0.047958205	0.121550799	Non-Significant
ABCA9	58.25	328.5	181.710692	2.258832521	0.397969265	5.675896912	1.38E-08	1.78E-07	Upregulated
ABCB1	9.5	278.25	131.8275418	4.78727171	0.655394889	7.304408056	2.78E-13	6.58E-12	Upregulated
ABCB10	451.25	442.75	438.458762	-0.241156677	0.095695736	-2.520035753	0.011734291	0.039187674	Non-Significant
ABCB6	652.75	766.5	689.5692242	0.031829593	0.143872514	0.221234703	0.82490969	0.904536116	Non-Significant
ABCB7	275.5	452.75	349.4173065	0.493009327	0.174903901	2.818744035	0.004821195	0.018520852	Non-Significant
ABCB8	1155.75	1334.5	1218.13266	0.00465177	0.083742888	0.055548244	0.955701696	0.978197332	Non-Significant
ABCB9	43.5	42.75	43.1513569	-0.237647741	0.348316319	-0.682275643	0.495064672	0.666499081	Non-Significant
ABCC1	2818.5	3051	2874.052013	-0.086459249	0.137230773	-0.630028144	0.528676171	0.693244629	Non-Significant
ABCC10	226	262.75	238.8274579	0.019005503	0.126353226	0.150415652	0.880436693	0.937128404	Non-Significant
ABCC11	6.25	1	3.643580531	-2.86753903	1.526126939	-1.878964952	0.060249279	0.144991634	Non-Significant
ABCC2	18	13.5	15.96224781	-0.643087192	0.72428192	-0.887896238	0.374596568	0.554157438	Non-Significant
ABCC3	338.5	271.75	301.2387212	-0.504924454	0.131043322	-3.853110912	0.000116627	0.000725437	Non-Significant
ABCC5	378.5	480.75	418.4469232	0.134853737	0.073889003	1.825085351	0.06798815	0.15950676	Non-Significant
ABCC6	1.5	2.5	2.024339589	0.49575997	2.919425013	0.169814251	0.865156219	0.928316362	Non-Significant
ABCC8	2	1	1.667865259	-1.163522127	2.098379935	-0.554485919	0.57924634	0.733596522	Non-Significant
ABCC9	61	92.75	72.8746853	0.54348908	0.801779959	0.677853161	0.497864801	0.669066761	Non-Significant
ABCD1	183	175.25	178.9750341	-0.281890284	0.203506245	-1.385167732	0.166001185	0.315124605	Non-Significant
ABCD3	689	719.75	689.4820177	-0.15312321	0.081812413	-1.871637863	0.061256721	0.147022364	Non-Significant
ABCD4	51.25	64	55.7205412	0.102976123	0.219693214	0.468726917	0.639264844	0.778838357	Non-Significant
ABCE1	1348.25	1789.75	1517.882681	0.197960856	0.106307522	1.862152869	0.062581546	0.149707051	Non-Significant
ABCF1	1851	2789.75	2238.955136	0.38567773	0.067682061	5.698374461	1.21E-08	1.57E-07	Non-Significant
ABCF2	1190.75	1599	1353.660972	0.215611233	0.065620766	3.285716481	0.001017233	0.004887278	Non-Significant
ABCF3	613.5	763.75	672.9444534	0.108691555	0.067927341	1.600114969	0.109573081	0.230711054	Non-Significant
ABCG2	409	193.5	306.4749099	-1.314226067	0.182420073	-7.204393943	5.83E-13	1.33E-11	Downregulated
ABCG4	21	5.5	14.07207129	-2.046246446	0.803716065	-2.545981766	0.010897088	0.036894482	Downregulated
ABHD10	158.75	270.25	205.033614	0.551636272	0.148499225	3.714741759	0.000203411	0.001187006	Non-Significant
ABHD11	572.5	534.75	542.2027729	-0.313147099	0.090627972	-3.455302947	0.000549675	0.002852988	Non-Significant
ABHD12	1229	1276	1230.550016	-0.16809687	0.076925854	-2.185180429	0.02887562	0.081157897	Non-Significant
ABHD12B	20.5	15.25	18.40727826	-0.634035488	0.52461958	-1.20856238	0.226831017	0.392297924	Non-Significant
ABHD13	330	447	377.2527941	0.231672232	0.082461007	2.809476144	0.00496222	0.018976091	Non-Significant
ABHD14A	546	517.5	524.4031368	-0.293219704	0.079446026	-3.69080391	0.000223546	0.001291328	Non-Significant
ABHD14B	809.5	718.5	750.6680424	-0.370603208	0.120755854	-3.069028931	0.002147558	0.009278552	Non-Significant
ABHD15	87	50.5	69.52547477	-1.035894571	0.295677759	-3.503457866	0.000459259	0.002440074	Downregulated
ABHD16A	1163	883.5	1028.917068	-0.645034643	0.202117046	-3.1913916	0.001415892	0.006482465	Non-Significant
ABHD16B	157.5	144.25	150.3564081	-0.340194873	0.145694231	-2.334992072	0.019543835	0.059642829	Non-Significant
ABHD17A	1414.75	1505.75	1430.198686	-0.123579686	0.084448393	-1.463375233	0.143364732	0.283158474	Non-Significant
ABHD17B	144.75	216	173.5018724	0.363501215	0.129327765	2.810697424	0.004943425	0.01892723	Non-Significant
ABHD17C	510.5	903	668.3620735	0.638771581	0.389946916	1.638098814	0.101401082	0.217731395	Non-Significant
ABHD18	144.25	207.25	169.9109225	0.300348391	0.132552763	2.26587801	0.023458853	0.068883691	Non-Significant
ABHD2	1551.25	1561	1497.600757	-0.155861441	0.27925802	-0.558127	0.576757665	0.731440807	Non-Significant
ABHD3	214	169.25	190.6898613	-0.55125085	0.150153501	-3.671248721	0.000241368	0.001382429	Non-Significant
ABHD4	479.5	489	476.9885241	-0.1923485	0.149017519	-1.290777763	0.196780751	0.356004634	Non-Significant
ABHD5	67.75	71.75	67.69141847	-0.108563332	0.235082552	-0.461809396	0.644218012	0.782418433	Non-Significant
ABHD6	133	132	131.2483545	-0.232611429	0.151593342	-1.534443574	0.124920565	0.255422938	Non-Significant
ABHD8	360	524.75	428.6776192	0.359395331	0.155719717	2.307962912	0.021001199	0.06314622	Non-Significant
ABI1	919.25	878.25	880.6875368	-0.281130139	0.086941069	-3.233571214	0.001222529	0.005707956	Non-Significant
ABI2	231.25	258.25	239.1876573	-0.05694986	0.102656733	-0.5547601	0.579058762	0.733422614	Non-Significant
ABI3	285	234.25	263.3505269	-0.473352426	0.311122367	-1.521434895	0.128150738	0.260189427	Non-Significant
ABL1	4782.5	5952.75	5233.175824	0.10345994	0.075502092	1.370292357	0.170595658	0.321433831	Non-Significant
ABL2	750.25	1474.5	1062.006373	0.7771236	0.171561028	4.529721041	5.91E-06	4.91E-05	Non-Significant
ABLIM1	175.25	209	183.7372678	0.085619922	0.277575507	0.308456329	0.757735126	0.861911717	Non-Significant
ABLIM2	10.75	139.75	70.43519982	3.5087993	0.322622111	10.8758798	1.50E-27	1.37E-25	Upregulated
ABLIM3	581	622.5	593.1765654	-0.11717555	0.354749244	-0.330305285	0.7411693	0.851070704	Non-Significant
ABR	1571.75	2491	1963.297896	0.463083565	0.074570382	6.210020017	5.30E-10	8.28E-09	Non-Significant
ABRA	3	1	2.13898758	-1.663416543	2.790494973	-0.596100892	0.551107828	0.710758932	Non-Significant
ABRACL	62.25	233	136.6144594	1.667055844	0.263673805	6.322417377	2.58E-10	4.22E-09	Upregulated
ABRAXAS1	241.75	249.25	239.9865312	-0.161059549	0.118975118	-1.353724644	0.175824243	0.328661248	Non-Significant
ABRAXAS2	231.5	270.5	245.2406365	0.0278538	0.110970142	0.251002653	0.801812058	0.890524786	Non-Significant
ABT1	256.25	345.25	292.1363615	0.21936042	0.091596507	2.394855733	0.016626906	0.052332049	Non-Significant
ABTB1	1002.25	904.75	942.473483	-0.366927436	0.100083326	-3.66621944	0.000246163	0.001406474	Non-Significant
ABTB2	52.25	50.75	50.62126594	-0.208723534	0.276605332	-0.754589699	0.450495206	0.627129245	Non-Significant
ACAA1	794.5	868.25	819.9578642	-0.092202876	0.115637195	-0.797346178	0.425250008	0.604225128	Non-Significant
ACAA2	776	1018.5	874.8312872	0.164608266	0.118295949	1.391495376	0.164075261	0.312423401	Non-Significant
ACACA	910.25	1180.75	1017.252948	0.17602608	0.07798072	2.257302583	0.023989174	0.070048537	Non-Significant
ACACB	370.25	321.75	353.9775027	-0.358847678	0.459860092	-0.780340985	0.435190194	0.613315611	Non-Significant
ACAD10	1190.25	975	1070.094389	-0.489227486	0.113590499	-4.306940199	1.66E-05	0.000123913	Non-Significant
ACAD11	400.5	434.5	405.6669453	-0.084935377	0.121315157	-0.700121722	0.483851291	0.657018389	Non-Significant
ACAD8	365.25	393.25	372.0329943	-0.107291168	0.099723599	-1.075885436	0.281978496	0.457021868	Non-Significant
ACAD9	387.5	792.25	563.5457637	0.840608345	0.118139671	7.115377397	1.12E-12	2.47E-11	Non-Significant
ACADL	87.75	110.75	97.13836672	0.097204049	0.295678581	0.328749038	0.742345385	0.851717872	Non-Significant
ACADM	282.75	414.5	337.5155108	0.344321898	0.083531149	4.122077858	3.75E-05	0.000261279	Non-Significant
ACADS	815	1315.75	1025.649145	0.464425265	0.092385906	5.027014234	4.98E-07	5.09E-06	Non-Significant
ACADSB	364.25	726	525.7845165	0.777008736	0.185618006	4.186063365	2.84E-05	0.000202285	Non-Significant
ACADVL	2069.75	2567	2266.710945	0.106708078	0.086111222	1.239188992	0.215275516	0.379052019	Non-Significant
ACAN	2.25	59	27.78565671	4.469931584	0.578512887	7.726589473	1.10E-14	3.07E-13	Upregulated
ACAP1	81.25	96.5	87.21441461	0.038207603	0.252916648	0.151067965	0.879922102	0.936915477	Non-Significant
ACAP2	179.75	206.25	187.9108989	0.001202218	0.172076456	0.006986534	0.994425597	0.997956474	Non-Significant
ACAP3	898	1078.5	968.2484697	0.059629289	0.131275495	0.454230161	0.649663177	0.786702874	Non-Significant
ACAT1	981.5	1498.5	1195.03288	0.382383422	0.119391746	3.202762625	0.001361161	0.006259219	Non-Significant
ACAT2	502.75	1251.5	835.8945488	1.082858098	0.152337454	7.108285402	1.17E-12	2.58E-11	Upregulated
ACBD3	1387.5	1458.5	1393.092342	-0.134809187	0.15881677	-0.848834712	0.395973272	0.575805793	Non-Significant
ACBD4	120.5	112.75	115.0548192	-0.265263052	0.249004684	-1.065293425	0.286743167	0.461961504	Non-Significant
ACBD5	449.25	482.25	453.7548696	-0.117031735	0.096980913	-1.206750184	0.227528366	0.393035728	Non-Significant
ACBD6	158.25	169.5	159.0873539	-0.112192701	0.142863804	-0.785312291	0.432270491	0.610432714	Non-Significant
ACBD7	1.5	2.5	2.015163243	0.60757179	2.232459143	0.272153599	0.785503918	0.880757528	Non-Significant
ACCS	409.75	232.25	321.9000973	-1.041312106	0.111932818	-9.30300983	1.37E-20	6.97E-19	Downregulated
ACD	106.5	129.75	116.0516212	0.066282038	0.157713383	0.42026895	0.67428899	0.803763379	Non-Significant
ACE	194	151.75	177.9206034	-0.515642538	0.370895254	-1.390264589	0.164448547	0.313039436	Non-Significant
ACE2	142	113.5	119.3115857	-0.526162828	0.763981698	-0.6887113	0.491004964	0.663579436	Non-Significant
ACER2	122.25	46.25	85.70384763	-1.64472097	0.331546585	-4.960753766	7.02E-07	7.00E-06	Downregulated
ACER3	208	245	221.5533349	0.028651635	0.100860088	0.284073075	0.77635438	0.874864744	Non-Significant
ACHE	59	29.5	44.58300607	-1.168227582	0.468298215	-2.494623179	0.012609095	0.041665086	Downregulated
ACIN1	1494.25	2019.5	1706.789992	0.229099478	0.07226172	3.170412729	0.001522226	0.006895689	Non-Significant
ACKR2	3632.75	2759.25	3253.549053	-0.556864303	0.449640952	-1.238464381	0.215543921	0.379366294	Non-Significant
ACKR3	9741	7494	8540.913124	-0.592521467	0.276034511	-2.146548505	0.031829243	0.087486379	Non-Significant
ACLY	1401.5	2843.25	2043.994636	0.795812519	0.102251816	7.782869264	7.09E-15	2.01E-13	Non-Significant
ACO1	1264.5	1289.75	1253.643085	-0.186828884	0.106739537	-1.750325028	0.080062245	0.180993613	Non-Significant
ACO2	2959.5	3460.25	3139.490837	0.003498092	0.081542186	0.042899169	0.965781912	0.983410197	Non-Significant
ACOD1	17.5	12.5	14.39253943	-0.860331373	0.910668883	-0.944724685	0.344799451	0.524001872	Non-Significant
ACOT13	233.75	307.25	263.3149138	0.171815881	0.1412874	1.216073633	0.223956874	0.388537794	Non-Significant
ACOT2	138.5	111	123.6359621	-0.567215032	0.226981353	-2.498949915	0.012456191	0.041204775	Non-Significant
ACOT4	201	186.25	191.273289	-0.368935175	0.223952049	-1.647384682	0.099479002	0.214458273	Non-Significant
ACOT6	247.75	151	205.1072663	-0.8942159	0.336759154	-2.655357361	0.007922443	0.028130263	Non-Significant
ACOT7	446.75	562	490.4705008	0.097688238	0.161877252	0.603471066	0.546195358	0.706589215	Non-Significant
ACOT8	148.25	227.75	180.7508537	0.393577667	0.135886727	2.896365783	0.003775121	0.015068545	Non-Significant
ACOT9	886.75	1107.75	966.7065861	0.09101239	0.090952515	1.000658303	0.316992033	0.494321074	Non-Significant
ACOX1	1790.5	2081.75	1882.709624	0.021123214	0.185411068	0.113926392	0.909296144	0.952922969	Non-Significant
ACOX2	237.5	181.75	207.6029768	-0.600359608	0.144318549	-4.159961518	3.18E-05	0.000224308	Non-Significant
ACOX3	612	519.75	556.3174871	-0.436743307	0.103429411	-4.222621998	2.41E-05	0.00017467	Non-Significant
ACP1	456.5	830.75	612.6014165	0.660519561	0.132684763	4.978111614	6.42E-07	6.46E-06	Non-Significant
ACP2	566.25	510.25	531.5551037	-0.352961406	0.071507156	-4.936029163	7.97E-07	7.84E-06	Non-Significant
ACP4	44.5	41	42.54223572	-0.329093643	0.271217384	-1.213394355	0.224979084	0.389903483	Non-Significant
ACP5	27.75	13	20.09597775	-1.299961248	0.653973573	-1.987788654	0.046835069	0.119120138	Non-Significant
ACP6	422.25	279.5	356.4165458	-0.876088778	0.399861284	-2.190981755	0.028453113	0.08040572	Non-Significant
ACP7	193	431.25	281.9340482	0.815097508	0.864532727	0.942818568	0.345773712	0.524975181	Non-Significant
ACRBP	43	50.75	45.57680675	0.065042586	0.32586533	0.199599589	0.841793749	0.914163404	Non-Significant
ACSBG1	4.75	2.5	3.889654782	-1.019518097	1.721606528	-0.592189957	0.553723393	0.712814999	Non-Significant
ACSF2	579.75	882.25	706.6413045	0.372226429	0.158744555	2.344813828	0.019036582	0.058528262	Non-Significant
ACSF3	110	133.25	118.9337469	0.076278463	0.16519356	0.46175204	0.644259148	0.782418433	Non-Significant
ACSL1	762.5	1114.75	911.8132569	0.322059965	0.256087624	1.257616282	0.208530562	0.370354674	Non-Significant
ACSL3	672.25	1638	1102.205001	1.077561297	0.091482056	11.7789361	5.01E-32	6.02E-30	Upregulated
ACSL4	1761.5	2785.5	2183.686434	0.459937531	0.207168231	2.220116129	0.026410886	0.075706915	Non-Significant
ACSL5	589.25	1045	775.5755158	0.646308611	0.28106736	2.299479427	0.02147773	0.064303519	Non-Significant
ACSL6	31.5	77.25	51.08003179	1.084753546	0.413308006	2.624564562	0.008675984	0.030450656	Upregulated
ACSM1	0.5	4	2.281045821	3.03412963	2.093675328	1.449188224	0.147285025	0.288785766	Non-Significant
ACSM3	32	46.5	37.64691672	0.340553744	0.34318449	0.992334309	0.321034472	0.499016766	Non-Significant
ACSS1	38	32.75	35.54656548	-0.537258933	0.70828021	-0.758540089	0.448127723	0.625198964	Non-Significant
ACSS2	31	314	160.2708269	3.131446378	0.374092436	8.370782395	5.72E-17	2.07E-15	Upregulated
ACSS3	383.5	478.5	415.9705166	0.118222365	0.206357483	0.572900789	0.56671187	0.723639306	Non-Significant
ACTA1	1.25	2402.25	1088.118564	10.68899244	0.664936175	16.07521569	3.81E-58	1.41E-55	Upregulated
ACTA2	66583.75	25144.5	48378.94278	-1.697004371	0.466505184	-3.637696703	0.000275087	0.001554324	Downregulated
ACTB	78330.25	73613.5	75010.60717	-0.312350735	0.129521214	-2.411579741	0.015883578	0.050358307	Non-Significant
ACTC1	2.75	4084.75	1858.931882	10.32086772	0.448185269	23.02812794	2.44E-117	6.57E-114	Upregulated
ACTG1	75435.75	64874.5	69144.56055	-0.425335194	0.072105608	-5.898781011	3.66E-09	5.10E-08	Non-Significant
ACTG2	4701.75	2066.75	3590.508509	-1.49081119	0.677312161	-2.201069577	0.027731099	0.078764005	Non-Significant
ACTL10	5.5	9	7.466516965	0.562245845	1.604553154	0.350406494	0.726033653	0.841011837	Non-Significant
ACTL6A	241.5	355	289.075091	0.349682557	0.091934542	3.803603636	0.000142606	0.000864525	Non-Significant
ACTMAP	1295.25	1012.5	1170.890685	-0.510841604	0.287051712	-1.779615248	0.075138949	0.172266905	Non-Significant
ACTN1	25331.25	11348.25	18714.28992	-1.386151282	0.225830902	-6.138005352	8.36E-10	1.27E-08	Downregulated
ACTN2	0	195.25	87.74542548	9.814998004	1.034611967	9.486646511	2.39E-21	1.29E-19	Upregulated
ACTN3	66	488.75	256.9564993	2.651534215	0.20259077	13.0881294	3.85E-39	6.00E-37	Upregulated
ACTN4	18057	22887.5	19913.37001	0.141054389	0.078030207	1.807689527	0.070654835	0.164261063	Non-Significant
ACTR10	1031.25	1109.75	1046.680311	-0.116859898	0.146261286	-0.798980381	0.424301788	0.603513969	Non-Significant
ACTR1A	4056	4085.5	3992.589282	-0.204043897	0.037805465	-5.397206403	6.77E-08	7.95E-07	Non-Significant
ACTR1B	908.75	1003.75	934.3559827	-0.071764646	0.135790779	-0.528494251	0.597156336	0.74726705	Non-Significant
ACTR2	5297.75	5725.75	5393.776352	-0.099586116	0.034718613	-2.868378264	0.004125819	0.016208576	Non-Significant
ACTR3	6789.75	7112.25	6788.704301	-0.151607744	0.082367992	-1.840614789	0.065678029	0.155420158	Non-Significant
ACTR3B	311.5	261.75	283.2432993	-0.465283106	0.115932821	-4.01338553	5.99E-05	0.000396617	Non-Significant
ACTR5	353.75	331.25	333.6549185	-0.284699425	0.147705499	-1.927480201	0.053919813	0.133364969	Non-Significant
ACTR6	138.25	170.5	149.5726892	0.086635682	0.168320723	0.514705978	0.606758495	0.754796337	Non-Significant
ACTR8	230.5	297.25	257.070304	0.155282228	0.123033447	1.26211393	0.206907793	0.368185057	Non-Significant
ACTRT3	80.25	83.75	81.99136206	-0.1635015	0.241589842	-0.676773077	0.498549943	0.669606044	Non-Significant
ACVR1	788	624.5	694.5606217	-0.546953141	0.115990256	-4.715509369	2.41E-06	2.17E-05	Non-Significant
ACVR1B	151.5	212.25	177.369208	0.269057211	0.185657289	1.449214372	0.147277725	0.288785766	Non-Significant
ACVR2A	378	309.5	342.9406557	-0.531629389	0.257289421	-2.066269907	0.038803001	0.102392184	Non-Significant
ACVR2B	67.75	119.25	89.7613045	0.589957429	0.265653016	2.220781972	0.026365732	0.075619164	Non-Significant
ACVRL1	45	338.5	177.5235893	2.668152609	0.313764146	8.503688662	1.84E-17	7.06E-16	Upregulated
ACY1	364.5	327.25	341.6132185	-0.370710741	0.153663523	-2.412483679	0.015844247	0.050279574	Non-Significant
ACYP1	113.25	123.75	115.0364315	-0.074019195	0.216281282	-0.342235787	0.732173455	0.845282324	Non-Significant
ADA	103.5	82.25	92.13196759	-0.529584181	0.471710672	-1.122688572	0.261569783	0.434193416	Non-Significant
ADAD2	33.25	44	40.29518439	0.299522006	1.271671724	0.235534062	0.813794245	0.897353416	Non-Significant
ADAL	100.25	134.5	114.8939293	0.229646323	0.181664148	1.264125727	0.206184904	0.367607134	Non-Significant
ADAM10	1667	2423.5	1975.017631	0.334228854	0.108121324	3.091239003	0.001993231	0.008701425	Non-Significant
ADAM11	51.5	41.25	46.80971561	-0.495069444	0.382385744	-1.294685931	0.195428595	0.354355155	Non-Significant
ADAM12	2036.75	2800.25	2345.792406	0.261240248	0.088133017	2.964158688	0.003035117	0.012479027	Non-Significant
ADAM15	892.25	505.25	700.5202828	-1.038959633	0.110683246	-9.386783171	6.19E-21	3.23E-19	Downregulated
ADAM17	1244	1301.25	1236.874478	-0.128146889	0.175450144	-0.730389196	0.465152321	0.640101691	Non-Significant
ADAM19	2095.5	1513	1843.817049	-0.741191224	0.407882298	-1.817169386	0.069191181	0.161685979	Non-Significant
ADAM20	22.75	13	17.82134865	-1.041466051	0.394019239	-2.643185786	0.008212996	0.029003678	Downregulated
ADAM33	3422.5	1357.25	2451.012644	-1.561656209	0.178055619	-8.770608993	1.78E-18	7.45E-17	Downregulated
ADAM8	111.75	664	359.4938645	2.346567896	0.128524774	18.25770879	1.80E-74	9.69E-72	Upregulated
ADAM9	3542.25	3071.75	3237.305422	-0.407433396	0.206380683	-1.974183773	0.04836085	0.122324885	Non-Significant
ADAMTS1	270	1357.25	762.5534576	2.111000405	0.135507048	15.57852851	1.02E-54	3.54E-52	Upregulated
ADAMTS10	931.25	643	781.547124	-0.728199554	0.118171281	-6.162237945	7.17E-10	1.10E-08	Non-Significant
ADAMTS12	27.25	195.5	103.6859778	2.59343264	0.285165065	9.094496354	9.50E-20	4.49E-18	Upregulated
ADAMTS14	120	134	125.0146333	-0.056764073	0.187127842	-0.303343813	0.76162786	0.864411894	Non-Significant
ADAMTS15	3	116.5	55.52915895	5.085219144	0.461047167	11.02971564	2.75E-28	2.65E-26	Upregulated
ADAMTS16	0	50.25	23.47402449	7.904743628	1.073921438	7.360634914	1.83E-13	4.42E-12	Upregulated
ADAMTS17	6.75	118	57.53093054	3.869270324	0.74810257	5.172112057	2.31E-07	2.47E-06	Upregulated
ADAMTS2	6034.25	6436	6110.089612	-0.112341995	0.067630847	-1.661105829	0.096692194	0.209647873	Non-Significant
ADAMTS20	848.75	406.5	639.4073969	-1.308981172	0.256522065	-5.102801467	3.35E-07	3.51E-06	Downregulated
ADAMTS3	52.5	88.75	67.9375503	0.580146189	0.39208169	1.479656419	0.138964962	0.276727525	Non-Significant
ADAMTS4	146.25	135.75	140.4029654	-0.308314434	0.251169957	-1.227513182	0.21962977	0.383889323	Non-Significant
ADAMTS5	468.25	706.75	575.1334851	0.372390331	0.451292582	0.825163864	0.409278566	0.589386119	Non-Significant
ADAMTS6	140.5	173.75	153.6187642	0.085967888	0.241060822	0.356623227	0.721373887	0.838131379	Non-Significant
ADAMTS7	690.25	356.5	531.4146773	-1.173683824	0.235816605	-4.977104245	6.45E-07	6.48E-06	Downregulated
ADAMTS8	21.75	33.75	28.11532708	0.517674856	0.745126781	0.69474735	0.487213649	0.660225539	Non-Significant
ADAMTS9	190	185.5	189.8759782	-0.331212716	0.439384194	-0.753811177	0.450962612	0.627508026	Non-Significant
ADAMTSL1	1361.5	547	965.7548218	-1.511529946	0.499655198	-3.025146044	0.002485131	0.010539189	Downregulated
ADAMTSL3	434	153.75	295.8401913	-1.696472724	0.218987375	-7.746897404	9.42E-15	2.63E-13	Downregulated
ADAMTSL4	960	467	725.7640688	-1.258653103	0.306324776	-4.108884433	3.98E-05	0.000275745	Downregulated
ADAMTSL5	1414.75	666.75	1036.262788	-1.267626469	0.232793584	-5.445280944	5.17E-08	6.16E-07	Downregulated
ADAP1	227	139.25	184.5291711	-0.914144577	0.275329914	-3.320178919	0.000899598	0.004406231	Non-Significant
ADAP2	225.5	166.5	204.4645153	-0.572576911	0.532937741	-1.074378613	0.282653024	0.457520188	Non-Significant
ADAR	1767	1492.75	1601.824875	-0.431390495	0.117711242	-3.664819843	0.000247513	0.001412477	Non-Significant
ADARB1	759.25	623.5	680.6589856	-0.479506818	0.187617262	-2.555771327	0.010595272	0.036035629	Non-Significant
ADAT1	214.25	319.75	258.1410834	0.381948108	0.119202957	3.204183178	0.001354463	0.006234493	Non-Significant
ADAT2	106	109.5	104.8621981	-0.177956603	0.161087605	-1.104719403	0.269281193	0.442632177	Non-Significant
ADCK1	106.25	122.25	112.1968649	-0.003175866	0.271404646	-0.011701592	0.990663693	0.996153305	Non-Significant
ADCK2	261.25	251.75	250.2521897	-0.258035184	0.144689712	-1.783369258	0.074526214	0.171227016	Non-Significant
ADCK5	671.75	837.75	738.2309398	0.118632001	0.138468047	0.856746406	0.391585051	0.571673537	Non-Significant
ADCY2	45	70.75	58.00652351	0.50477351	0.462831586	1.090620273	0.275440005	0.449974358	Non-Significant
ADCY3	771.5	711.5	730.2287667	-0.325563106	0.139001436	-2.342156413	0.019172678	0.058805391	Non-Significant
ADCY6	845.25	1044.5	919.7933561	0.109475528	0.140599181	0.778635605	0.436194399	0.614229143	Non-Significant
ADCY7	857	445	642.7684679	-1.123102834	0.3352588	-3.349957804	0.000808239	0.004016082	Downregulated
ADCY8	2.25	0.75	1.612989393	-1.86404427	1.68808777	-1.104234212	0.269491552	0.442705062	Non-Significant
ADCY9	751	675.75	708.0947251	-0.378108729	0.121748125	-3.105663664	0.001898525	0.008342018	Non-Significant
ADD1	2009.75	2921	2392.562653	0.317376998	0.156433802	2.028826218	0.042475994	0.110095723	Non-Significant
ADD2	411	114	266.3731224	-2.031233229	0.317744458	-6.392662963	1.63E-10	2.73E-09	Downregulated
ADD3	557	651	586.6911342	0.018740085	0.28572921	0.065586871	0.947706742	0.974414008	Non-Significant
ADGB	35.5	69	50.60852662	0.77760974	0.238194879	3.264594701	0.001096208	0.005204438	Non-Significant
ADGRA1	12.25	40.5	25.80809019	1.553161615	0.727531869	2.134836537	0.032774365	0.089575353	Non-Significant
ADGRA2	5876.25	1887	3913.835539	-1.834994743	0.231944345	-7.911357958	2.55E-15	7.55E-14	Downregulated
ADGRA3	1801	1102	1437.91653	-0.902580864	0.116249525	-7.764168155	8.22E-15	2.31E-13	Non-Significant
ADGRB1	20	31	25.60783092	0.404395382	0.758284481	0.533302991	0.593823858	0.745117503	Non-Significant
ADGRB2	24.75	14.75	19.98729566	-0.983336048	0.545738457	-1.801844885	0.071569814	0.165970204	Non-Significant
ADGRD1	50.5	498.25	251.800252	3.225163646	0.775609976	4.15822868	3.21E-05	0.000225679	Upregulated
ADGRE5	1786.5	1200	1487.070901	-0.776238458	0.118654463	-6.542008112	6.07E-11	1.07E-09	Non-Significant
ADGRF1	8	14	11.23518869	0.649398028	1.34395019	0.483200964	0.628953051	0.771856026	Non-Significant
ADGRF5	0.75	180.25	83.06445024	7.712342088	0.849817712	9.075289886	1.13E-19	5.32E-18	Upregulated
ADGRG1	5	361.75	168.8782657	5.976228721	0.347884006	17.178797	3.83E-66	1.76E-63	Upregulated
ADGRG2	4.25	64.25	31.84171561	3.767018164	0.542363607	6.945558503	3.77E-12	7.77E-11	Upregulated
ADGRG3	6	3.5	5.093871969	-0.908895053	1.297273371	-0.700619525	0.48354049	0.656739548	Non-Significant
ADGRG5	116.25	40.5	82.68082296	-1.663680136	0.500405253	-3.324665609	0.000885246	0.004355154	Downregulated
ADGRG6	371.5	140.25	268.427679	-1.697487366	0.502331925	-3.379214579	0.000726932	0.003662218	Downregulated
ADGRL2	190.25	412	290.4111303	0.874658809	0.481517603	1.816462791	0.069299411	0.161838693	Non-Significant
ADGRL4	11.5	375.25	175.8578881	4.784152509	0.345083684	13.86374588	1.05E-43	1.98E-41	Upregulated
ADH5	708.75	1058	851.460728	0.345720446	0.097485763	3.546368556	0.00039058	0.002121156	Non-Significant
ADHFE1	129.5	202.5	157.3779887	0.460421996	0.266980757	1.724551246	0.084608376	0.188890146	Non-Significant
ADI1	690	814.5	736.1317348	0.029750832	0.096348914	0.308782226	0.75748719	0.861804045	Non-Significant
ADIG	18.5	21.5	20.33828467	0.049749201	0.614531783	0.080954642	0.935478024	0.968156911	Non-Significant
ADIPOR1	1509	1346.5	1401.855289	-0.369784413	0.076769488	-4.816814893	1.46E-06	1.37E-05	Non-Significant
ADIPOR2	921.75	996.25	942.0897335	-0.110064466	0.23112444	-0.476213013	0.63392263	0.7749814	Non-Significant
ADIRF	88.5	280.75	173.1195804	1.453634411	0.317082173	4.584409136	4.55E-06	3.87E-05	Upregulated
ADISSP	1368.5	1599.5	1481.951174	0.033318406	0.243525625	0.136816838	0.891175574	0.942833582	Non-Significant
ADK	639.5	486.75	550.9291513	-0.573352658	0.241594422	-2.373203211	0.017634559	0.054944592	Non-Significant
ADM	5285	8886.5	6814.371989	0.531815734	0.433510957	1.226764227	0.21991122	0.38404842	Non-Significant
ADM2	20.25	21.5	20.9012456	-0.123187525	0.369484091	-0.333404139	0.738829239	0.849412822	Non-Significant
ADM5	125.75	198	152.3247244	0.297927268	0.529205203	0.562971162	0.573454521	0.728328537	Non-Significant
ADNP	994.75	1221.25	1077.308106	0.088271916	0.070752005	1.247624233	0.2121687	0.374875733	Non-Significant
ADNP2	490.25	549.25	506.497902	-0.041112612	0.086454626	-0.475539762	0.634402299	0.775261214	Non-Significant
ADO	503.25	630.75	550.2194202	0.106990653	0.100294514	1.06676476	0.286078075	0.461244378	Non-Significant
ADORA1	0	388.25	177.5741312	10.82871974	1.034213826	10.47048441	1.18E-25	9.06E-24	Upregulated
ADORA2A	358.75	309	326.487311	-0.445835214	0.376561715	-1.183963202	0.23642763	0.404447265	Non-Significant
ADORA2B	97	235	159.0350303	1.049924809	0.189410527	5.543117525	2.97E-08	3.69E-07	Upregulated
ADPGK	1102	1397	1208.943919	0.148544475	0.205446783	0.723031398	0.469660594	0.644410948	Non-Significant
ADPRH	480	449	455.887107	-0.297490703	0.113405175	-2.623255086	0.008709404	0.030550905	Non-Significant
ADPRHL1	87.5	177.75	127.090711	0.81776608	0.444936266	1.837939818	0.066071274	0.156132959	Non-Significant
ADPRHL2	357.25	367.75	355.6207923	-0.169467092	0.110892639	-1.528208665	0.126460738	0.257617341	Non-Significant
ADPRM	57.75	70.5	62.79621851	0.075352473	0.19623921	0.38398276	0.700991225	0.823063921	Non-Significant
ADRA1D	49.25	19.75	35.7769562	-1.487019076	0.526480442	-2.824452641	0.004736145	0.018263286	Downregulated
ADRA2A	1035.5	605.5	809.6207149	-0.783673319	1.225906592	-0.639260221	0.522653661	0.688661968	Non-Significant
ADRB1	35.5	60	46.85680526	0.524684678	0.679988054	0.77160867	0.440346238	0.61795168	Non-Significant
ADRB2	27.5	20.5	23.62047506	-0.659940994	0.52884872	-1.247882371	0.212074138	0.374813928	Non-Significant
ADRB3	6	7	6.803613987	0.120442983	1.817767993	0.066258722	0.947171846	0.974414008	Non-Significant
ADRM1	961.5	1229.75	1064.433487	0.141067597	0.080233079	1.758222409	0.078709674	0.178728067	Non-Significant
ADSL	1104.25	1520	1271.714155	0.255103015	0.077379534	3.296776321	0.000978014	0.004719272	Non-Significant
ADSS	447	691.25	544.3160969	0.429912576	0.172716299	2.489125681	0.012805769	0.042213182	Non-Significant
ADSS1	3179.5	3096.75	3142.309567	-0.185776227	0.334344597	-0.555642975	0.578454947	0.733042519	Non-Significant
ADSS2	561.75	308.5	453.7573855	-0.949454299	0.671230133	-1.414498921	0.157215464	0.303185187	Non-Significant
ADSSL1	66.75	26	46.90198737	-1.567034385	0.362954518	-4.317440085	1.58E-05	0.000118541	Downregulated
ADTRP	1597	1335.75	1482.231113	-0.393380982	0.287882459	-1.366463879	0.171793411	0.323013376	Non-Significant
AEBP1	21343	7870.75	14874.5484	-1.658407011	0.1632627	-10.15790506	3.06E-24	2.12E-22	Downregulated
AEBP2	606.75	749	661.0717923	0.08593747	0.069358459	1.239033727	0.215333008	0.379077167	Non-Significant
AEN	560.25	851	684.5329617	0.394571539	0.068032932	5.799713822	6.64E-09	8.94E-08	Non-Significant
AES	3407.75	2478	2921.82456	-0.67260806	0.053814921	-12.49854207	7.60E-36	1.06E-33	Non-Significant
AFAP1	3361.5	2023.75	2719.664792	-0.958408313	0.181706376	-5.274489182	1.33E-07	1.48E-06	Non-Significant
AFAP1L1	14.25	56.5	33.65703361	1.800525331	0.307080578	5.863364411	4.54E-09	6.21E-08	Upregulated
AFAP1L2	12	140.5	71.27894677	3.311411003	0.507046295	6.530786308	6.54E-11	1.15E-09	Upregulated
AFDN	1732.5	1658.75	1656.528083	-0.251077339	0.214469142	-1.170692142	0.241722545	0.410897845	Non-Significant
AFF1	390.25	433.5	403.1719588	-0.06235222	0.09066129	-0.68774909	0.491610801	0.663971876	Non-Significant
AFF2	30.75	24.75	27.39558305	-0.509747271	0.44581394	-1.143408103	0.25286919	0.42358476	Non-Significant
AFF3	53.5	253.5	143.3156826	1.983109198	0.550884845	3.599861595	0.000318387	0.001768273	Upregulated
AFF4	2861.25	2728.75	2753.077327	-0.27681204	0.064033588	-4.322919393	1.54E-05	0.000115726	Non-Significant
AFG1L	72	90.25	79.44627562	0.133843951	0.211346432	0.633291746	0.526543143	0.691671319	Non-Significant
AFG2A	142.5	138.25	144.545818	-0.156108297	0.503262816	-0.310192392	0.756414655	0.861136356	Non-Significant
AFG2B	479.5	379.75	438.4405069	-0.446188019	0.387872646	-1.150346701	0.250001103	0.420276972	Non-Significant
AFG3L2	1092.25	1359.75	1196.811629	0.089757318	0.081120219	1.10647282	0.268521922	0.441993988	Non-Significant
AFMID	43.25	44.5	42.7751926	-0.161706299	0.264768256	-0.610746549	0.541367384	0.702776032	Non-Significant
AFTPH	296	271.75	278.2335627	-0.324111502	0.107877175	-3.004449299	0.002660621	0.011158053	Non-Significant
AGA	389.25	329.25	354.2705327	-0.454967067	0.140554993	-3.236932798	0.001208219	0.005653732	Non-Significant
AGAP1	489.25	470.75	470.0456284	-0.251625893	0.129349806	-1.945313265	0.051737287	0.129066236	Non-Significant
AGAP2	326	134.5	237.3716401	-1.53793315	0.38646467	-3.97949223	6.91E-05	0.000450518	Downregulated
AGAP3	434.75	604.25	502.9944248	0.260949153	0.095831475	2.723000472	0.006469197	0.023703087	Non-Significant
AGBL2	40.25	37.25	37.90928094	-0.261933166	0.391592286	-0.668892557	0.503564018	0.674277008	Non-Significant
AGBL3	35.25	31.75	32.64128348	-0.343748277	0.336063368	-1.022867442	0.306370525	0.48338973	Non-Significant
AGBL5	176	152.75	163.1172086	-0.418981364	0.122084764	-3.431889056	0.000599393	0.003073842	Non-Significant
AGER	68	48.5	57.95127938	-0.685768372	0.234111337	-2.929240334	0.003397916	0.013772026	Non-Significant
AGFG1	1142.75	1571	1305.882015	0.251689635	0.116486629	2.160674035	0.030720528	0.085058363	Non-Significant
AGFG2	503.75	563.5	521.5465178	-0.057871158	0.182306113	-0.317439482	0.750910153	0.856989381	Non-Significant
AGGF1	813.75	866.75	819.881681	-0.129751863	0.078956151	-1.643340786	0.100312444	0.2158851	Non-Significant
AGK	275.5	292	278.4906381	-0.120340521	0.109857402	-1.095424787	0.27333058	0.447341489	Non-Significant
AGL	348.25	348	340.630928	-0.203187704	0.105118513	-1.932939297	0.053243676	0.131934698	Non-Significant
AGMAT	1.5	2.25	1.766120623	0.124051849	2.159190314	0.057452948	0.954184386	0.977423126	Non-Significant
AGMO	86	133.5	105.2159036	0.335098736	0.330922101	1.012621202	0.311241129	0.488786102	Non-Significant
AGO1	842.25	951.5	875.8057014	-0.037132087	0.070169011	-0.529180711	0.596680096	0.74691873	Non-Significant
AGO2	726	1106.5	885.7673539	0.41134262	0.111039696	3.704464584	0.000211838	0.001229336	Non-Significant
AGO3	614.75	788.75	684.5831712	0.145098494	0.093145693	1.557758487	0.11929051	0.246505886	Non-Significant
AGO4	177	185.5	176.8402801	-0.125909669	0.149154951	-0.84415347	0.398583652	0.578413527	Non-Significant
AGPAT1	1026	815.25	915.1742014	-0.547358971	0.09099991	-6.014939668	1.80E-09	2.60E-08	Non-Significant
AGPAT2	171.75	300	225.7970488	0.58999774	0.409565882	1.440544163	0.149713505	0.292574636	Non-Significant
AGPAT3	411.25	521.25	455.0080512	0.139922693	0.159467145	0.877439	0.380248238	0.559666568	Non-Significant
AGPAT4	114.25	179.25	142.2020155	0.454379896	0.361742769	1.256085634	0.209084924	0.371059873	Non-Significant
AGPAT5	604	865	707.9784079	0.313086119	0.129594767	2.415885508	0.015696996	0.049955095	Non-Significant
AGPS	852.75	1071.5	932.8445043	0.115033042	0.10245851	1.122728033	0.261553018	0.434193416	Non-Significant
AGRN	44	49.75	46.53682354	-0.068150901	0.64823603	-0.10513285	0.916270393	0.957149057	Non-Significant
AGRP	29.75	109.25	66.66614718	1.688197635	1.236493461	1.365310605	0.172155447	0.323565143	Non-Significant
AGT	26	39	31.63316169	0.348968685	0.611864987	0.570336091	0.568449766	0.724802489	Non-Significant
AGTPBP1	82.75	116.75	96.10294076	0.285772636	0.158089076	1.807668456	0.070658117	0.164261063	Non-Significant
AGTR1	677.75	140.5	432.7523607	-2.556772397	0.358536556	-7.131134478	9.95E-13	2.22E-11	Downregulated
AGTRAP	622.5	524.25	561.4109976	-0.441630796	0.189764928	-2.327251934	0.01995186	0.060681952	Non-Significant
AGXT2	0	5.5	2.773884209	4.826446478	3.357006023	1.437723509	0.15051252	0.293755448	Non-Significant
AHCTF1	1159.25	1560.25	1317.788503	0.221939194	0.075036543	2.9577481	0.003098953	0.012708264	Non-Significant
AHCY	1111	3159.5	2021.818412	1.292674119	0.057782855	22.37123992	7.50E-111	1.77E-107	Upregulated
AHCYL1	3475.5	7209.75	5125.176297	0.841124257	0.147789076	5.691383161	1.26E-08	1.63E-07	Non-Significant
AHCYL2	668.5	377	524.6410236	-1.055411965	0.263818261	-4.000526573	6.32E-05	0.000416606	Downregulated
AHDC1	825	1182	979.1577452	0.305652872	0.102710908	2.975856002	0.00292172	0.012065362	Non-Significant
AHI1	534.75	357.5	447.7687735	-0.806392815	0.123693162	-6.519299885	7.06E-11	1.24E-09	Non-Significant
AHNAK	57725.5	53662	54877.18453	-0.301599078	0.068535584	-4.400620272	1.08E-05	8.45E-05	Non-Significant
AHNAK2	411.75	382.25	389.9309916	-0.297323052	0.329579542	-0.90212836	0.366988686	0.546070368	Non-Significant
AHR	23.25	52	35.38714692	0.976657349	0.365726074	2.670461363	0.007574709	0.027068719	Non-Significant
AHRR	464.5	286	393.5468479	-0.804736743	0.599082139	-1.343282818	0.179180414	0.332889621	Non-Significant
AHSA1	842.25	1247.5	1005.502082	0.363210651	0.104023953	3.49160592	0.000480126	0.002539501	Non-Significant
AHSA2	145.75	149.5	145.3904629	-0.18285051	0.1524916	-1.199085785	0.230494591	0.396851922	Non-Significant
AHSP	27.25	30.25	27.47223854	-0.204407708	0.763909047	-0.267581211	0.789021695	0.883234326	Non-Significant
AIDA	528.25	508.25	504.166394	-0.271179608	0.175192389	-1.547896051	0.121647326	0.249807217	Non-Significant
AIF1	11.75	28	18.68223852	1.123431882	0.513641978	2.187188605	0.028728758	0.080887081	Non-Significant
AIF1L	534.75	1228	826.6896866	1.045310438	0.541489793	1.930434243	0.053553055	0.132596859	Non-Significant
AIFM1	487.75	769.75	603.8058823	0.45484549	0.097670827	4.656922701	3.21E-06	2.82E-05	Non-Significant
AIFM2	780.25	901	819.7737004	-0.005528004	0.087005092	-0.063536561	0.949339247	0.975281996	Non-Significant
AIFM3	162	145.5	151.9413448	-0.366592285	0.206784807	-1.772820207	0.076258504	0.174220899	Non-Significant
AIG1	54.25	75	63.43906858	0.249572195	0.274614895	0.908807935	0.363451517	0.542451474	Non-Significant
AIMP1	619	877.5	724.118427	0.281354243	0.087171938	3.227578153	0.001248429	0.005811633	Non-Significant
AIMP2	437.25	655.5	526.812206	0.366688048	0.095463688	3.841125927	0.000122471	0.000755566	Non-Significant
AIP	592.75	638.75	601.5294812	-0.111324952	0.09059853	-1.228772168	0.219157239	0.383382964	Non-Significant
AIPL1	5.5	6	6.292837787	-0.034958644	1.990419159	-0.017563459	0.985987108	0.993419192	Non-Significant
AJAP1	13	11	11.71032139	-0.439145962	0.774210763	-0.567217589	0.570566359	0.726469325	Non-Significant
AJM1	66.25	47.5	58.12053369	-0.702001234	0.383241483	-1.831746469	0.066989202	0.157751462	Non-Significant
AJUBA	1399.75	1499.25	1421.336429	-0.128361251	0.251967112	-0.509436531	0.610446276	0.757673369	Non-Significant
AK1	925.5	567	746.0666857	-0.920721661	0.147429384	-6.245170631	4.23E-10	6.71E-09	Non-Significant
AK2	1256	2263.5	1682.414947	0.640954461	0.079383357	8.074166733	6.79E-16	2.15E-14	Non-Significant
AK3	938	1105.25	999.1883505	0.006011022	0.114591694	0.052456002	0.958165352	0.979603258	Non-Significant
AK4	504.5	909.25	671.4222699	0.684077844	0.311737465	2.19440369	0.028206401	0.079830713	Non-Significant
AK6	91.5	100.5	94.14193729	-0.084385559	0.258025784	-0.327043126	0.743635268	0.852035989	Non-Significant
AK7	3.25	7.25	4.756690459	0.683273056	1.408102968	0.485243673	0.627503506	0.77072868	Non-Significant
AK8	68.25	76.5	70.65951713	-0.052666411	0.169951058	-0.309891635	0.756643364	0.861240866	Non-Significant
AK9	20.25	28	23.23093029	0.257167026	0.300833557	0.854848204	0.392635188	0.572451427	Non-Significant
AKAIN1	24	21	22.27549927	-0.458068922	0.431462803	-1.06166492	0.28838783	0.463725539	Non-Significant
AKAP1	2285.5	1654	1950.484318	-0.665702052	0.086164852	-7.725911834	1.11E-14	3.08E-13	Non-Significant
AKAP10	523	524.25	513.7307653	-0.206553775	0.078427629	-2.633686334	0.008446348	0.029727615	Non-Significant
AKAP11	2172.75	1828.5	1977.508131	-0.454995715	0.07309913	-6.224365649	4.84E-10	7.60E-09	Non-Significant
AKAP12	1218.25	893.5	1061.115672	-0.682477714	0.215995012	-3.159692005	0.00157936	0.007110134	Non-Significant
AKAP13	1199.25	1450.25	1294.141278	0.077276689	0.130612522	0.591648396	0.554086059	0.713062897	Non-Significant
AKAP17A	556.75	852.75	684.395479	0.407521138	0.083258291	4.894661355	9.85E-07	9.55E-06	Non-Significant
AKAP2	2708.75	4666	3565.069729	0.554463875	0.251795069	2.202044212	0.027662186	0.078620597	Non-Significant
AKAP4	13.5	20	16.88587674	0.362131655	0.758379078	0.477507445	0.633000821	0.774283321	Non-Significant
AKAP5	43.75	26	35.14963501	-0.991735937	0.717522215	-1.382167571	0.166920255	0.316283845	Non-Significant
AKAP6	1778.25	464.25	1192.161393	-2.228402879	0.415614606	-5.361704925	8.24E-08	9.54E-07	Downregulated
AKAP7	13.75	26.75	18.79780699	0.683002568	0.5357329	1.27489383	0.202346823	0.362993274	Non-Significant
AKAP8	320	542	413.6302181	0.553043518	0.115833121	4.774485157	1.80E-06	1.66E-05	Non-Significant
AKAP8L	535	683	595.3509668	0.143482556	0.12169802	1.179004851	0.238396244	0.406735647	Non-Significant
AKAP9	632	1094.25	831.8572252	0.593263417	0.090196439	6.577459431	4.79E-11	8.54E-10	Non-Significant
AKIP1	589.75	668.75	614.418429	-0.041624988	0.120752266	-0.344713932	0.730309443	0.84394096	Non-Significant
AKIRIN1	779.25	756.5	755.9222861	-0.258860285	0.075149284	-3.444614134	0.000571875	0.00295117	Non-Significant
AKIRIN2	673	732.5	684.2264334	-0.090202459	0.114169472	-0.790075115	0.429483902	0.607899624	Non-Significant
AKNA	498.5	323.75	409.3779776	-0.825049794	0.215146537	-3.834827205	0.000125653	0.000772919	Non-Significant
AKR1A1	1067.5	1262.75	1123.538226	0.05205736	0.190270145	0.273597101	0.784394262	0.880036176	Non-Significant
AKR1B1	1114	1793.5	1394.571777	0.476298202	0.149323682	3.189703041	0.001424191	0.006512557	Non-Significant
AKR1E2	550.75	448.75	506.365243	-0.480986725	0.282392478	-1.703256147	0.088520143	0.195626265	Non-Significant
AKR7A2	514.5	527	511.2299015	-0.18016561	0.093515503	-1.926585469	0.054031311	0.133553229	Non-Significant
AKT1	4283	5183.25	4616.627031	0.056148376	0.055924142	1.004009618	0.315373978	0.492676115	Non-Significant
AKT1S1	755	886	803.2821503	0.028718667	0.078917996	0.36390517	0.715928824	0.833652666	Non-Significant
AKT2	1525.25	1652.75	1553.726625	-0.094391921	0.045604869	-2.069777264	0.038473207	0.101699471	Non-Significant
AKT3	425.5	612.5	508.2616984	0.289689254	0.171390034	1.690233948	0.090983206	0.200050689	Non-Significant
AKTIP	290	256.75	268.7430231	-0.394750152	0.115432848	-3.419738487	0.000626814	0.003204016	Non-Significant
ALAD	333	262.25	297.3644845	-0.580196014	0.235569593	-2.462949517	0.013779932	0.044861513	Non-Significant
ALAS1	1887	1046	1487.87286	-1.096687105	0.368220573	-2.978342835	0.002898116	0.011994133	Downregulated
ALAS2	10	102.5	55.95282085	3.31506892	1.23682767	2.68029977	0.007355626	0.026385738	Upregulated
ALCAM	2277.75	865.75	1615.633281	-1.637912301	0.197675632	-8.285858417	1.17E-16	4.11E-15	Downregulated
ALDH16A1	730.5	1358	996.5920705	0.695347891	0.11398668	6.10025568	1.06E-09	1.59E-08	Non-Significant
ALDH18A1	1203.75	1941	1521.33362	0.473695828	0.063343225	7.478239803	7.53E-14	1.90E-12	Non-Significant
ALDH1A1	2216.25	1146.5	1758.834507	-1.255939729	1.052611468	-1.193165538	0.232804548	0.399916934	Non-Significant
ALDH1A2	9.25	1.5	5.904198895	-2.785557133	1.106797615	-2.516771897	0.011843548	0.039482677	Downregulated
ALDH1A3	1903.75	1291.5	1612.254838	-0.810672887	0.22648806	-3.579318422	0.000344492	0.001897619	Non-Significant
ALDH1L2	3382	2850.5	3084.458011	-0.473577313	0.117216763	-4.040184187	5.34E-05	0.00035857	Non-Significant
ALDH2	1014.75	1019.25	1007.151686	-0.211913026	0.122544249	-1.729277605	0.083759423	0.187398675	Non-Significant
ALDH3A1	22	33	25.94995129	0.156993006	0.722878374	0.217177622	0.828069924	0.906611031	Non-Significant
ALDH3A2	1726.75	1922.25	1785.052224	-0.062320907	0.066323028	-0.939657151	0.347393451	0.526597684	Non-Significant
ALDH3B1	1152	1195.5	1147.616814	-0.161818494	0.10502998	-1.540688607	0.123392591	0.252758599	Non-Significant
ALDH4A1	1300.25	1247.75	1251.66834	-0.266885106	0.102836853	-2.59522826	0.009452812	0.032732746	Non-Significant
ALDH5A1	204.5	361.75	270.1001684	0.606021827	0.155622538	3.894177761	9.85E-05	0.000621492	Non-Significant
ALDH6A1	313.5	348.25	323.920252	-0.054337132	0.086808241	-0.6259444	0.53135141	0.695206865	Non-Significant
ALDH7A1	1590.5	1562.5	1553.939699	-0.25454918	0.198786007	-1.280518604	0.200362806	0.360462047	Non-Significant
ALDH8A1	3.75	11	7.453561915	1.391476178	0.853925014	1.629506286	0.103205885	0.220515833	Non-Significant
ALDH9A1	599.25	598.25	589.0304383	-0.208008428	0.114947506	-1.809594958	0.070358622	0.163724775	Non-Significant
ALDOA	11623	13243	12041.09522	0.000305405	0.201853827	0.001513001	0.998792801	0.999375311	Non-Significant
ALDOC	177.25	175	175.2193115	-0.277417307	0.379669339	-0.730681354	0.464973807	0.64004272	Non-Significant
ALG1	259.25	280.25	263.5187071	-0.096171986	0.155947225	-0.616695717	0.537435447	0.700012544	Non-Significant
ALG10	466.5	525.5	481.851675	-0.021396866	0.150753794	-0.141932518	0.887133309	0.940772072	Non-Significant
ALG11	295.75	395.5	335.2963074	0.205561746	0.100441326	2.04658535	0.040698814	0.106454335	Non-Significant
ALG12	645.5	619	622.988301	-0.262516202	0.104296887	-2.517008982	0.011835581	0.03946309	Non-Significant
ALG13	23	19.5	20.77607963	-0.453481222	0.306182075	-1.481083509	0.138584322	0.276202695	Non-Significant
ALG14	257.5	317.25	277.5798882	0.092874494	0.147247801	0.63073603	0.528213136	0.692878175	Non-Significant
ALG2	266	275.75	264.968745	-0.155665528	0.094928028	-1.639826825	0.101041179	0.217116058	Non-Significant
ALG3	207	346	266.5968818	0.517437187	0.121307385	4.265504429	1.99E-05	0.000147378	Non-Significant
ALG5	198	255.75	219.9519063	0.14629585	0.128839484	1.135489262	0.256170378	0.427857913	Non-Significant
ALG6	223.5	305.25	255.2109264	0.217616435	0.166124605	1.309959083	0.190209678	0.347261008	Non-Significant
ALG8	234.25	336.75	273.3483329	0.304491607	0.133156338	2.286722602	0.02221202	0.066003028	Non-Significant
ALG9	463	421.25	436.9637371	-0.364248627	0.123342475	-2.953148354	0.003145508	0.012871105	Non-Significant
ALK	16.25	9	11.58461247	-1.112247072	0.813886627	-1.366587232	0.171754722	0.322972809	Non-Significant
ALKAL1	14.5	4	8.720761846	-1.913603098	1.106801283	-1.728949115	0.083818203	0.187499292	Non-Significant
ALKBH1	208.75	336.5	262.7448982	0.480116944	0.105788232	4.538472157	5.67E-06	4.73E-05	Non-Significant
ALKBH2	76.25	98	85.47416066	0.157905755	0.19513186	0.809225902	0.418385218	0.598617577	Non-Significant
ALKBH3	328.25	364.5	338.8319813	-0.070418649	0.114415419	-0.615464681	0.538247887	0.700634017	Non-Significant
ALKBH4	469.75	800.25	607.4840685	0.534255803	0.1302194	4.102735868	4.08E-05	0.000282497	Non-Significant
ALKBH5	1514.75	1923.75	1666.18436	0.14603259	0.086655137	1.685215617	0.091946979	0.201864052	Non-Significant
ALKBH6	94	81.75	86.27614839	-0.441033078	0.21506736	-2.050674157	0.040298689	0.105627342	Non-Significant
ALKBH7	314.75	295.75	298.3921255	-0.314090537	0.111573823	-2.815091639	0.004876333	0.018696902	Non-Significant
ALKBH8	95	143	114.6942424	0.366667808	0.220102398	1.665896473	0.095734036	0.208100519	Non-Significant
ALMS1	380.75	475.75	418.2869248	0.114223638	0.119610625	0.95496231	0.339596757	0.518433101	Non-Significant
ALOX12	34.25	29.75	31.85428217	-0.429560065	0.303914347	-1.413424766	0.157530868	0.303576283	Non-Significant
ALOX12B	101	447.25	260.3375075	2.036399226	1.361201501	1.496030695	0.134645657	0.270293887	Non-Significant
ALOX15	2.5	5.75	4.02365513	1.095716534	1.104695143	0.99187232	0.321259814	0.499260883	Non-Significant
ALOX5	172.5	164	169.1041178	-0.293361639	0.592764027	-0.494904592	0.620667469	0.765320907	Non-Significant
ALOX5AP	44.75	33	40.95650089	-0.634481891	0.701773974	-0.904111459	0.365936303	0.545020118	Non-Significant
ALOXE3	194	143	173.4627998	-0.611646895	0.487052633	-1.255812725	0.209183877	0.371200576	Non-Significant
ALPK1	105.25	103.5	102.1481826	-0.197488157	0.22850412	-0.864265192	0.387442227	0.567158681	Non-Significant
ALPK2	76.5	13.75	47.76657385	-2.757090567	0.57879661	-4.76348776	1.90E-06	1.75E-05	Downregulated
ALPK3	240.5	2948.5	1469.398635	3.407170822	0.170056701	20.03549881	2.70E-89	2.68E-86	Upregulated
ALPL	2.25	96.25	44.91013887	5.204969845	0.524378702	9.925974925	3.21E-23	2.05E-21	Upregulated
ALS2	594	687.75	626.7452329	0.008068732	0.068471391	0.117840918	0.906193708	0.951468101	Non-Significant
ALS2CL	10.25	62	33.28533981	2.420027816	0.532143132	4.547700929	5.42E-06	4.55E-05	Upregulated
ALX3	132.75	87.5	109.7271814	-0.793733891	0.218449977	-3.633481234	0.000279623	0.001577119	Non-Significant
ALYREF	735.25	1350.75	998.1849914	0.666053332	0.069016972	9.650573113	4.89E-22	2.84E-20	Non-Significant
AMACR	416.5	163.5	291.5438683	-1.558430221	0.284284377	-5.481941142	4.21E-08	5.08E-07	Downregulated
AMBRA1	660.75	787	705.3216245	0.054843582	0.112910648	0.48572551	0.627161794	0.770572656	Non-Significant
AMD1	1345.5	1458.75	1370.192592	-0.096338018	0.113403107	-0.849518332	0.395592934	0.57543008	Non-Significant
AMDHD1	46	62.25	52.87111814	0.228185949	0.351673734	0.648856957	0.516430838	0.684463992	Non-Significant
AMDHD2	582.5	504.75	536.1330159	-0.414153892	0.337554013	-1.226926287	0.219850297	0.384002851	Non-Significant
AMER1	296.5	376	326.8217476	0.119795923	0.1189417	1.007181868	0.313847385	0.491428985	Non-Significant
AMER2	9	3	6.413739957	-1.702457942	1.320660825	-1.289095512	0.197364884	0.356803342	Non-Significant
AMFR	3929.25	3399.25	3619.3285	-0.42245221	0.037531068	-11.2560668	2.16E-29	2.23E-27	Non-Significant
AMHR2	20.25	18.75	18.78450737	-0.329193447	0.357107515	-0.921832875	0.356615757	0.535789552	Non-Significant
AMIGO1	33	44.5	37.01251376	0.270364329	0.3596836	0.751672664	0.452247933	0.628762561	Non-Significant
AMIGO2	758.25	366.25	576.5041721	-1.302705801	0.475777181	-2.738058599	0.006180306	0.022789125	Downregulated
AMIGO3	436.25	293.75	374.9059501	-0.775099086	0.341189088	-2.271758134	0.023101123	0.068051129	Non-Significant
AMMECR1	331.25	488.25	394.6388998	0.33021429	0.138387334	2.386159771	0.017025353	0.053405879	Non-Significant
AMMECR1L	615.75	784	680.6187895	0.132318393	0.084718699	1.56185581	0.118321961	0.245058389	Non-Significant
AMN	65.25	72	66.41849606	-0.144862271	0.320372816	-0.452167799	0.651148104	0.787469851	Non-Significant
AMN1	79	64.75	71.19736107	-0.509762754	0.17572622	-2.90089182	0.003721023	0.014887248	Non-Significant
AMOT	409.25	284.5	342.1642096	-0.699527988	0.475204934	-1.472055398	0.141005918	0.279445585	Non-Significant
AMOTL1	1835.75	2185.5	1970.777655	0.032279293	0.078138546	0.413103317	0.67953092	0.807970484	Non-Significant
AMOTL2	4158.25	3789	3959.968185	-0.373198214	0.157722197	-2.366174325	0.017972979	0.055787182	Non-Significant
AMPD2	638	1031	806.8854601	0.503862377	0.114996307	4.381552661	1.18E-05	9.15E-05	Non-Significant
AMPD3	6.5	351.5	163.467501	5.545547118	0.301959702	18.36518938	2.50E-75	1.47E-72	Upregulated
AMT	269.25	194.25	229.7670314	-0.698284266	0.195870766	-3.56502545	0.000363821	0.00199073	Non-Significant
AMZ1	52.5	26.25	39.02173815	-1.288505577	0.527029623	-2.444844695	0.014491453	0.046805186	Downregulated
AMZ2	1572.75	1830.5	1656.504467	0.008214249	0.077976777	0.105342247	0.916104241	0.957028466	Non-Significant
ANAPC1	821.75	992.75	883.6220601	0.07338745	0.080617018	0.910322067	0.362652684	0.541539916	Non-Significant
ANAPC10	102	127.5	111.4386505	0.102177372	0.140961097	0.724862212	0.468536565	0.643445063	Non-Significant
ANAPC11	719.25	734.75	713.1130184	-0.200066333	0.124127027	-1.611787029	0.107008292	0.226810039	Non-Significant
ANAPC13	161.5	205	177.9808058	0.112402793	0.18138542	0.619690342	0.535461675	0.698309221	Non-Significant
ANAPC15	179.25	195	183.8079412	-0.098915726	0.185687334	-0.532700447	0.594240956	0.745200035	Non-Significant
ANAPC16	287.25	316.75	294.263074	-0.087717074	0.13152267	-0.666935013	0.504813645	0.675088089	Non-Significant
ANAPC4	414.5	699	535.6466983	0.525725068	0.102143419	5.146930373	2.65E-07	2.81E-06	Non-Significant
ANAPC5	328	422	362.8354018	0.15773906	0.102329835	1.541476732	0.123200802	0.252393132	Non-Significant
ANAPC7	730.5	882.25	786.7310172	0.058063695	0.063035873	0.921121454	0.35698702	0.536133937	Non-Significant
ANG	19	48.5	32.03878454	1.142086451	0.322950822	3.536409801	0.000405605	0.002190778	Upregulated
ANGEL1	195	169.25	179.7109783	-0.423208865	0.156424528	-2.70551474	0.006819862	0.024808937	Non-Significant
ANGEL2	331.75	476.5	391.8537873	0.315685616	0.079655946	3.963114249	7.40E-05	0.000480127	Non-Significant
ANGPT1	45.75	41.75	45.82006448	-0.285349809	0.611863591	-0.466361805	0.640956546	0.780043331	Non-Significant
ANGPT2	9.75	77.25	40.42633207	2.787955535	0.320282817	8.704667844	3.19E-18	1.30E-16	Upregulated
ANGPT4	95.25	61.5	77.99330723	-0.826299493	0.431468341	-1.915087191	0.055481385	0.136081485	Non-Significant
ANGPTL1	22	49.25	34.5138953	0.965180538	0.383867698	2.51435727	0.011924956	0.039718985	Non-Significant
ANGPTL2	1887	2440.5	2084.457621	0.200427322	0.271126074	0.739240309	0.459761088	0.635509504	Non-Significant
ANGPTL4	923.5	567.25	712.9211552	-0.811409699	0.452440186	-1.793407669	0.072907762	0.168204803	Non-Significant
ANGPTL7	26	27.5	26.36095508	-0.119463335	0.302639512	-0.394738064	0.693036208	0.816981815	Non-Significant
ANK1	34.25	244.75	129.4363612	2.61841201	1.107382152	2.364506242	0.018054123	0.055974603	Non-Significant
ANK2	1886.25	2304.75	2044.441533	0.087812292	0.233567766	0.375960662	0.706946141	0.82754333	Non-Significant
ANK3	20.25	392.5	192.0117375	4.072652115	0.692567404	5.880513709	4.09E-09	5.65E-08	Upregulated
ANKEF1	10.5	9	10.02725083	-0.272829155	1.439775687	-0.189494209	0.849705494	0.919000635	Non-Significant
ANKFY1	1232	1647	1402.623217	0.219986595	0.087618066	2.510744713	0.012047679	0.040071165	Non-Significant
ANKH	1277.25	790.75	1023.273177	-0.871584234	0.167172934	-5.213668335	1.85E-07	2.01E-06	Non-Significant
ANKHD1	803.75	1008.75	881.924254	0.123707508	0.134597689	0.919090877	0.35804804	0.537171684	Non-Significant
ANKIB1	1065.75	954.5	992.2937361	-0.360609936	0.08860311	-4.069946732	4.70E-05	0.000320837	Non-Significant
ANKLE1	18.25	23.75	19.87196057	0.215402543	0.488115977	0.441293776	0.659000331	0.79340697	Non-Significant
ANKLE2	1114	1145.75	1108.293027	-0.165373593	0.051158821	-3.232552867	0.001226894	0.005724091	Non-Significant
ANKMY2	320	418.5	359.2668659	0.166529852	0.088458888	1.882567782	0.059758966	0.144124116	Non-Significant
ANKRA2	206	220.5	208.9063902	-0.138364073	0.156957707	-0.8815373	0.378027075	0.557484329	Non-Significant
ANKRD1	16803.25	6851.25	12253.86989	-1.560224718	0.42270408	-3.691056679	0.000223324	0.00129044	Downregulated
ANKRD10	883.25	2361.25	1537.261089	1.229989251	0.21234326	5.792457239	6.94E-09	9.32E-08	Upregulated
ANKRD11	4136.75	4117	4060.459888	-0.209089122	0.082269963	-2.541500141	0.01103779	0.037243908	Non-Significant
ANKRD12	1365.75	1181.75	1256.808354	-0.415819041	0.075376624	-5.516551688	3.46E-08	4.25E-07	Non-Significant
ANKRD13A	1252.25	1526.75	1349.936072	0.083727075	0.091254323	0.917513517	0.358873613	0.538068072	Non-Significant
ANKRD13B	304	456.75	369.8364323	0.354230329	0.197973159	1.789284617	0.07356899	0.169481687	Non-Significant
ANKRD13C	322.5	345.5	328.280202	-0.118844867	0.118160576	-1.005791197	0.314516023	0.491841761	Non-Significant
ANKRD13D	284.5	210	245.4771746	-0.655756437	0.175899745	-3.728012443	0.000192996	0.001134647	Non-Significant
ANKRD16	254	271	256.7420274	-0.13197171	0.111822508	-1.180189142	0.237924997	0.40634575	Non-Significant
ANKRD17	1786.5	2162.75	1925.785803	0.069328696	0.063626494	1.08961992	0.275880605	0.450538142	Non-Significant
ANKRD2	19.75	99	55.94429279	2.116957037	0.253496852	8.351019024	6.77E-17	2.44E-15	Upregulated
ANKRD22	1750.75	1216.25	1526.622719	-0.688259027	0.303744013	-2.265918002	0.023456404	0.068883691	Non-Significant
ANKRD23	43.5	39.25	40.74253007	-0.387222433	0.268288821	-1.443304393	0.148934743	0.291294069	Non-Significant
ANKRD26	177.75	167.75	169.1775709	-0.288264268	0.140441324	-2.052560171	0.040115254	0.105234232	Non-Significant
ANKRD27	1135.25	996	1052.637268	-0.408704608	0.081797408	-4.99654719	5.84E-07	5.91E-06	Non-Significant
ANKRD28	1135	1503.75	1279.563205	0.20029392	0.104477915	1.917093383	0.055226069	0.135671228	Non-Significant
ANKRD29	112.75	104	106.500159	-0.324644395	0.242965593	-1.336174355	0.181492291	0.336125861	Non-Significant
ANKRD31	10	19.25	13.96629148	0.709494792	0.42439571	1.671776541	0.094568394	0.206251559	Non-Significant
ANKRD33B	13	64.5	37.08841998	2.203776076	0.772796943	2.851688396	0.004348771	0.016963622	Upregulated
ANKRD37	348.5	359	340.9544817	-0.17928033	0.466112044	-0.384629259	0.700512113	0.822800077	Non-Significant
ANKRD39	172.75	224.75	193.721919	0.15320352	0.126070341	1.215222546	0.224281224	0.388921736	Non-Significant
ANKRD40	727.25	923	803.2127324	0.128759063	0.094389296	1.364127812	0.172527343	0.32407047	Non-Significant
ANKRD42	310.5	306.75	303.2675916	-0.221412027	0.090026667	-2.45940491	0.013916756	0.045235449	Non-Significant
ANKRD44	262.75	304	280.1751601	0.010498881	0.138761659	0.075661254	0.939688602	0.970583626	Non-Significant
ANKRD45	7.25	19.75	12.81584817	1.126100547	1.479118161	0.761332378	0.446458566	0.623821828	Non-Significant
ANKRD46	525.25	580.5	537.6768232	-0.090517194	0.124314923	-0.728128145	0.466535147	0.641396612	Non-Significant
ANKRD49	77	74.75	73.86568815	-0.257699641	0.22387092	-1.151108152	0.249687745	0.419899048	Non-Significant
ANKRD50	289.75	599.75	425.2498959	0.849947155	0.177336972	4.79283675	1.64E-06	1.53E-05	Non-Significant
ANKRD52	1211.75	1133.75	1161.824606	-0.309939841	0.146980386	-2.108715654	0.034969133	0.09438465	Non-Significant
ANKRD54	316.75	385.25	340.0201226	0.069208995	0.110818063	0.624528108	0.532280817	0.695940389	Non-Significant
ANKRD55	5.75	4	4.930264724	-0.855114283	1.033769043	-0.827181167	0.408134385	0.588187255	Non-Significant
ANKRD6	534.75	432	471.5555573	-0.479152575	0.355410387	-1.348167055	0.177604658	0.330874147	Non-Significant
ANKRD60	3.5	3	3.226983193	-0.199637916	2.116872608	-0.09430795	0.924864535	0.961761269	Non-Significant
ANKRD61	32	34.5	32.29568137	-0.11621393	0.248577592	-0.467515712	0.640130953	0.779440696	Non-Significant
ANKRD63	19	29	24.23798818	0.517991621	0.63676521	0.813473495	0.415946637	0.596077525	Non-Significant
ANKRD65	76	144.5	98.37009001	0.633215621	0.509865935	1.241925724	0.214263968	0.377799645	Non-Significant
ANKRD9	986.25	978	959.8835231	-0.211442021	0.095790762	-2.207332066	0.027290869	0.077787838	Non-Significant
ANKS1A	753	729.25	735.2830288	-0.260619341	0.161756479	-1.611183318	0.107139773	0.226980443	Non-Significant
ANKS3	333.75	318.75	321.9617179	-0.266682952	0.110142179	-2.421260905	0.015466772	0.049347239	Non-Significant
ANKS4B	24.5	13.5	20.22964524	-1.005809786	1.155090423	-0.870762814	0.383883673	0.563391608	Non-Significant
ANKS6	450	378	406.9946521	-0.451880263	0.11023429	-4.099271325	4.14E-05	0.000286399	Non-Significant
ANKZF1	166.25	258.25	203.8537621	0.414935724	0.131050662	3.166223781	0.001544319	0.006979008	Non-Significant
ANLN	6917.75	6883.5	6700.94064	-0.187919258	0.150292712	-1.250355096	0.21116986	0.373851521	Non-Significant
ANO1	546	582.75	553.0553158	-0.155793469	0.337301025	-0.461882584	0.644165524	0.782418433	Non-Significant
ANO10	489.25	357.5	421.09522	-0.67024049	0.093996432	-7.130488667	1.00E-12	2.22E-11	Non-Significant
ANO3	1.5	2.5	2.140223603	0.624700513	2.85548636	0.218772018	0.826827645	0.90579054	Non-Significant
ANO6	3095.75	3417.25	3199.981658	-0.08206368	0.087785297	-0.934822603	0.349879729	0.528943913	Non-Significant
ANO7	26	31.75	28.23246303	0.07774613	0.352406149	0.220615136	0.825392115	0.904891367	Non-Significant
ANO8	279.75	276	273.0824424	-0.228197952	0.092608866	-2.464104811	0.013735594	0.044746786	Non-Significant
ANO9	5123.5	3081.75	4191.301769	-0.921238258	0.258757332	-3.560240205	0.000370516	0.002024428	Non-Significant
ANP32A	342.5	723.25	507.0094592	0.875257095	0.101500493	8.623180721	6.51E-18	2.60E-16	Non-Significant
ANP32B	1601.5	2354.5	1894.74287	0.351567316	0.128154192	2.743314984	0.006082231	0.022491952	Non-Significant
ANP32E	407	714	536.6324184	0.60649004	0.103353104	5.868135694	4.41E-09	6.05E-08	Non-Significant
ANPEP	429.5	80.25	265.1721895	-2.631295506	0.24231444	-10.85901241	1.81E-27	1.62E-25	Downregulated
ANTKMT	3102.75	4937.5	3887.666912	0.442673985	0.242789243	1.823285003	0.068260237	0.160065505	Non-Significant
ANTXR1	446.75	374.25	408.4860901	-0.48947044	0.154895373	-3.160006848	0.001577654	0.007105845	Non-Significant
ANTXR2	2384	1356	1874.90921	-1.035509282	0.145221725	-7.130539743	1.00E-12	2.22E-11	Downregulated
ANXA1	5701.5	7614.25	6453.468799	0.190110029	0.078978769	2.407102954	0.016079636	0.050881102	Non-Significant
ANXA11	2875.75	2393	2589.978812	-0.466531746	0.099879447	-4.670948441	3.00E-06	2.64E-05	Non-Significant
ANXA2	30793.25	47748	37897.75462	0.41376179	0.133098776	3.108682161	0.001879238	0.008266893	Non-Significant
ANXA3	753	365.5	563.7912808	-1.269544573	0.290096255	-4.376287353	1.21E-05	9.33E-05	Downregulated
ANXA4	4395.25	3606.25	3951.683666	-0.511199488	0.140153459	-3.647426835	0.00026488	0.001499793	Non-Significant
ANXA5	20216.5	11235.25	15601.20058	-1.043417094	0.150709831	-6.923351242	4.41E-12	9.07E-11	Downregulated
ANXA6	6387.5	8421.25	7236.117014	0.161977437	0.193703125	0.836214887	0.403034025	0.583239002	Non-Significant
ANXA7	1803.25	1593.75	1663.224352	-0.376741991	0.173755754	-2.168227421	0.030141387	0.083863714	Non-Significant
ANXA8L1	497.25	218.75	340.0404881	-1.26334015	0.706204398	-1.788915722	0.073628389	0.169569031	Non-Significant
AOC2	78.25	87.25	80.64234122	-0.060847605	0.242306935	-0.251117884	0.80172297	0.890478246	Non-Significant
AOC3	17.25	133	69.41277866	2.681546833	0.402810258	6.657096692	2.79E-11	5.14E-10	Upregulated
AOX1	173.5	2973	1447.834547	3.817730149	0.475111025	8.035448457	9.32E-16	2.91E-14	Upregulated
AP1AR	290.25	313.25	294.4369871	-0.092448718	0.122073275	-0.757321514	0.448857265	0.625693814	Non-Significant
AP1B1	2042.25	2162.75	2060.296046	-0.117664292	0.06448278	-1.824739738	0.068040314	0.15958946	Non-Significant
AP1G1	1615.75	2030.5	1778.480654	0.118925971	0.076334609	1.557956111	0.119243652	0.246453423	Non-Significant
AP1G2	243.5	269.5	250.1990908	-0.056264273	0.171994353	-0.327128606	0.743570617	0.852013642	Non-Significant
AP1M1	1152	1466.75	1276.510817	0.136223155	0.086448569	1.575771068	0.115078572	0.239814799	Non-Significant
AP1S1	764.75	883.5	807.4254124	-0.023298658	0.101335252	-0.229916617	0.818156564	0.900673783	Non-Significant
AP1S2	1038.75	1011.5	1000.849752	-0.234456643	0.130021489	-1.803214565	0.071354524	0.165572676	Non-Significant
AP1S3	51.25	127.5	83.49378331	1.127426209	0.324327103	3.47620103	0.000508571	0.002672724	Upregulated
AP2A1	2851.5	2893.25	2844.298356	-0.205305019	0.181058965	-1.133912471	0.256831266	0.428627489	Non-Significant
AP2A2	2342.25	2751	2490.408988	0.024849564	0.0621644	0.399739467	0.68934842	0.814562856	Non-Significant
AP2B1	2580.5	2936.25	2690.011045	-0.023514319	0.081021305	-0.290223901	0.771644952	0.871326724	Non-Significant
AP2M1	4676	5712.25	5071.632129	0.06781643	0.118597398	0.571820561	0.567443546	0.72405643	Non-Significant
AP2S1	1082.75	1287.5	1153.157149	0.024787626	0.100592999	0.246415018	0.805360982	0.892859233	Non-Significant
AP3B1	1298	1722.25	1464.467275	0.19267103	0.063829402	3.018531007	0.002540034	0.01072623	Non-Significant
AP3B2	17.5	17.5	17.94390519	-0.043469979	0.856965195	-0.05072549	0.959544265	0.980086052	Non-Significant
AP3D1	4323.25	4599.75	4364.458526	-0.107610728	0.097596897	-1.10260399	0.270199177	0.443405872	Non-Significant
AP3M1	1059.25	983.25	1002.36537	-0.328847753	0.086318059	-3.809721375	0.000139123	0.000846402	Non-Significant
AP3M2	32.25	23.5	28.80059526	-0.542539385	0.627629865	-0.864425699	0.38735408	0.567158681	Non-Significant
AP3S1	534.25	615.25	558.0281026	-0.015337441	0.146553336	-0.104654327	0.916650104	0.957174834	Non-Significant
AP3S2	695.75	760.25	711.5910421	-0.078362521	0.062454148	-1.254720834	0.20958012	0.371798836	Non-Significant
AP4B1	170	183.25	172.4642427	-0.110582698	0.137262355	-0.805630197	0.420456109	0.600317038	Non-Significant
AP4E1	624	711.75	651.7472368	-0.014704542	0.087500522	-0.168050904	0.866543233	0.929012322	Non-Significant
AP4M1	193.75	254.5	216.8235634	0.195060847	0.141989503	1.373769489	0.169513256	0.319811039	Non-Significant
AP4S1	52.5	80.25	64.1542272	0.372695758	0.214639417	1.736380783	0.082496528	0.185143831	Non-Significant
AP5B1	267	297.75	272.7761471	-0.028877798	0.19498993	-0.148098923	0.8822647	0.93808662	Non-Significant
AP5M1	304.25	327.25	308.1141182	-0.094700843	0.106038292	-0.893081552	0.371813501	0.551163647	Non-Significant
AP5S1	246.5	337.5	284.5392407	0.224569863	0.128663735	1.745401398	0.080915022	0.182468809	Non-Significant
AP5Z1	1113.5	1244.25	1155.081427	-0.056946696	0.143876025	-0.395803932	0.692249676	0.816559528	Non-Significant
APAF1	221.25	295.5	250.4580341	0.193837038	0.146830931	1.320137637	0.186789069	0.342883548	Non-Significant
APBA1	348.25	288	317.4362806	-0.491126326	0.210069435	-2.337923775	0.019391203	0.059301698	Non-Significant
APBA3	369	430.5	391.1959773	0.026754114	0.096745161	0.276542145	0.782131694	0.878908499	Non-Significant
APBB1	566	579	564.3238819	-0.193790216	0.16036118	-1.208460899	0.226870027	0.392305437	Non-Significant
APBB1IP	608.25	320.5	469.3870584	-1.138612006	0.144152415	-7.898667553	2.82E-15	8.31E-14	Downregulated
APBB2	1644.25	1463.5	1512.471854	-0.35391048	0.162354346	-2.179864527	0.029267505	0.081961175	Non-Significant
APBB3	187.5	201.5	190.5662138	-0.126710999	0.223436479	-0.56710077	0.57064572	0.726494116	Non-Significant
APC	2578.5	2957.5	2708.198575	-0.010044914	0.130061444	-0.077232065	0.938438933	0.969838429	Non-Significant
APC2	352.25	164.5	261.9477048	-1.283435134	0.248981642	-5.154738022	2.54E-07	2.70E-06	Downregulated
APCDD1	46.25	46.75	45.5440935	-0.27737	0.482389654	-0.574991603	0.565296976	0.72249831	Non-Significant
APCDD1L	60.25	0.75	28.85402102	-6.506136355	1.657451117	-3.92538657	8.66E-05	0.000553008	Downregulated
APEH	654.75	637.75	635.3747987	-0.261363298	0.098216357	-2.661097459	0.007788641	0.027722978	Non-Significant
APEX1	1097.25	1844.75	1408.024678	0.536040098	0.149744374	3.579701083	0.000343987	0.00189595	Non-Significant
APEX2	122.75	215.5	162.5022676	0.597164213	0.155349576	3.844002857	0.000121044	0.000747492	Non-Significant
APH1A	605	1048.25	787.6378095	0.586079439	0.187465466	3.126332819	0.001770011	0.007854765	Non-Significant
APH1B	188.25	222.25	200.8306633	0.034510108	0.114104698	0.302442481	0.762314775	0.864844297	Non-Significant
API5	1249.5	1562	1367.780133	0.110292018	0.05887788	1.873233506	0.061036147	0.146586176	Non-Significant
APIP	113.5	225.75	162.2289413	0.790670659	0.171112016	4.620778106	3.82E-06	3.31E-05	Non-Significant
APLF	119.5	109.5	112.9433301	-0.337084498	0.147787997	-2.280865188	0.022556426	0.066711309	Non-Significant
APLN	116	127.25	117.8350735	-0.048935615	0.77975524	-0.06275766	0.949959481	0.975455165	Non-Significant
APLNR	195	252	224.6372816	0.244368461	0.362034107	0.6749874	0.49968377	0.670699296	Non-Significant
APLP1	508.75	100	316.6210316	-2.574530837	0.397366727	-6.478979391	9.23E-11	1.60E-09	Downregulated
APLP2	4405	4733.75	4487.05115	-0.118262241	0.06208018	-1.904991913	0.056781122	0.138437356	Non-Significant
APMAP	1237	1420.5	1301.574249	-0.014359646	0.062846049	-0.22848924	0.81926592	0.901211614	Non-Significant
APOA1	4	337.25	155.1343763	6.183697021	0.384614439	16.0776518	3.66E-58	1.38E-55	Upregulated
APOBEC2	2.5	45.5	22.58384289	3.969841474	0.600337543	6.612682354	3.77E-11	6.84E-10	Upregulated
APOBEC3H	21.75	63	40.53922919	1.315007414	0.422697545	3.110989005	0.001864619	0.008207878	Upregulated
APOBR	386.75	237.75	315.9634977	-0.93241817	0.388924124	-2.397429507	0.016510558	0.052043969	Non-Significant
APOC4	5.75	1.5	3.749550048	-2.034586763	1.109192597	-1.834295296	0.066610172	0.157109167	Non-Significant
APOE	370	460.5	409.5705068	0.076687653	0.533651567	0.143703604	0.885734525	0.939922512	Non-Significant
APOL3	8.5	25.25	16.10449435	1.335390469	1.035657372	1.289413377	0.197254413	0.356671964	Non-Significant
APOLD1	13	222.5	108.0481912	3.880477295	0.236712443	16.39321214	2.14E-60	8.24E-58	Upregulated
APOM	47	47.5	46.41483475	-0.207295556	0.234149288	-0.885313627	0.375987502	0.555413812	Non-Significant
APOO	135.25	211.25	167.384006	0.420838304	0.151650862	2.775047226	0.005519369	0.02072454	Non-Significant
APOOL	172	216	189.3642	0.107580551	0.141063768	0.762637727	0.445679478	0.623119212	Non-Significant
APOPT1	241.25	318.75	269.8593933	0.182852074	0.125722686	1.454407949	0.145833237	0.286826061	Non-Significant
APP	8690	5351	7109.000623	-0.938714737	0.216601408	-4.333834888	1.47E-05	0.00011066	Non-Significant
APPBP2	709	1017.75	835.8788136	0.31426961	0.069411941	4.527601514	5.97E-06	4.95E-05	Non-Significant
APPL1	1311.5	1251	1254.190922	-0.273744534	0.108621018	-2.520180153	0.011729478	0.039178534	Non-Significant
APPL2	609	676.25	629.9437164	-0.068926904	0.148570666	-0.463933466	0.642695415	0.78115205	Non-Significant
APRT	913.75	1506.75	1164.608201	0.503557151	0.079489368	6.334899401	2.37E-10	3.90E-09	Non-Significant
APTX	135.75	172	148.6289455	0.121152347	0.143406118	0.844819936	0.398211382	0.578152149	Non-Significant
AQP1	15.5	96.5	52.56699432	2.41418757	0.28268467	8.540213984	1.34E-17	5.20E-16	Upregulated
AQP11	169.75	220.5	192.2717665	0.129508046	0.366390272	0.353470208	0.72373596	0.839893311	Non-Significant
AQP4	8	4.5	6.348589211	-1.107560312	0.846720026	-1.308059663	0.190853074	0.348132535	Non-Significant
AQP8	2.5	7.5	4.837084094	1.25229806	1.46142948	0.856899411	0.391500479	0.571636134	Non-Significant
AQR	730.5	945.25	816.7818724	0.172975991	0.121792574	1.420250713	0.155534704	0.30061972	Non-Significant
AR	114.5	70	93.17651111	-0.944627422	0.251813415	-3.751299047	0.000175921	0.001043689	Non-Significant
ARAF	1161.25	1018.25	1078.218011	-0.411403345	0.129327534	-3.181096339	0.001467188	0.006673603	Non-Significant
ARAP1	1067.25	1102.5	1064.186315	-0.164938911	0.149121035	-1.106074081	0.268694456	0.442131117	Non-Significant
ARAP2	1.25	20	10.24907713	3.816030442	0.901411205	4.233395836	2.30E-05	0.000167146	Upregulated
ARAP3	26	180.75	96.47291854	2.533951285	0.612702196	4.135698061	3.54E-05	0.000247256	Upregulated
ARC	6.25	8	6.761985143	0.462644858	1.448479153	0.319400426	0.749422888	0.855852935	Non-Significant
ARCN1	2743.25	3374.75	2972.246333	0.082239477	0.051819787	1.587028465	0.112506198	0.235478579	Non-Significant
AREL1	670.75	710.5	676.3111454	-0.1226169	0.07451715	-1.645485642	0.099869701	0.215079425	Non-Significant
ARF1	3583.5	4014.25	3711.575806	-0.04865065	0.065756806	-0.739857244	0.45938662	0.635155157	Non-Significant
ARF2	1774.25	2087.25	1878.918117	0.025099411	0.077634741	0.32330128	0.746467085	0.853947997	Non-Significant
ARF3	982.25	1323.75	1118.111362	0.215495804	0.066069878	3.26163464	0.001107718	0.005249838	Non-Significant
ARF4	4302.75	4836.5	4458.469799	-0.051116563	0.057973773	-0.881718751	0.377928918	0.55741431	Non-Significant
ARF5	262	291	269.8069506	-0.067178893	0.130436699	-0.515030614	0.606531627	0.754657417	Non-Significant
ARF6	3159.75	3196.25	3107.541376	-0.18644278	0.079741431	-2.338091736	0.01938249	0.059301698	Non-Significant
ARFGAP1	711.25	942.5	803.9407784	0.196970007	0.104207146	1.890177535	0.05873422	0.142288682	Non-Significant
ARFGAP2	890.5	1229.25	1026.973208	0.25363328	0.079374633	3.195394697	0.001396397	0.006403291	Non-Significant
ARFGAP3	1010.25	1351.5	1140.416824	0.210381921	0.082858809	2.539041103	0.011115676	0.037433091	Non-Significant
ARFGEF1	1259	1376.75	1289.908863	-0.069465956	0.087712944	-0.791969268	0.428378596	0.607116316	Non-Significant
ARFGEF2	1327.75	1556	1402.92698	0.033759908	0.092284157	0.365825607	0.714495211	0.832927046	Non-Significant
ARFGEF3	2.75	45.25	22.30583323	3.887412464	0.604377831	6.432089774	1.26E-10	2.13E-09	Upregulated
ARFIP1	596.5	611.25	590.8442927	-0.178951694	0.113249422	-1.580155477	0.114071265	0.238241801	Non-Significant
ARFIP2	370	561	449.8176127	0.380829291	0.10625536	3.584094856	0.000338249	0.001867048	Non-Significant
ARFRP1	1183.5	1039	1095.032035	-0.391231343	0.068338301	-5.724920526	1.03E-08	1.36E-07	Non-Significant
ARG1	1350	669.75	1020.397949	-1.256965068	0.490459474	-2.562831659	0.010382237	0.03545026	Downregulated
ARG2	56.75	140.75	94.27424688	1.087382412	0.198485583	5.47839492	4.29E-08	5.17E-07	Upregulated
ARGLU1	1021	1247.25	1106.460805	0.072265668	0.057874165	1.248668854	0.211786217	0.374620816	Non-Significant
ARHGAP1	1465	1145.25	1297.82177	-0.572066171	0.188498523	-3.034857582	0.002406493	0.010256399	Non-Significant
ARHGAP10	265.25	276.75	265.640752	-0.158108719	0.127128508	-1.243692083	0.213612911	0.376933413	Non-Significant
ARHGAP11A	1201.5	1416.25	1264.767649	0.057872642	0.177809645	0.325475269	0.744821397	0.852980728	Non-Significant
ARHGAP12	423.5	737	556.8896033	0.588701856	0.142613408	4.127955891	3.66E-05	0.000255349	Non-Significant
ARHGAP17	1298	1354	1305.503572	-0.163956624	0.105556653	-1.553257123	0.120361719	0.248003752	Non-Significant
ARHGAP18	112.25	290.25	192.9405973	1.152774809	0.139296952	8.275664264	1.28E-16	4.46E-15	Upregulated
ARHGAP19	809.75	579.75	682.9573452	-0.669095243	0.151497093	-4.416554997	1.00E-05	7.92E-05	Non-Significant
ARHGAP20	21	33.5	28.20869441	0.547238611	0.688253421	0.795112083	0.426548307	0.605431682	Non-Significant
ARHGAP21	1738.25	1582	1635.252327	-0.339737538	0.109111503	-3.11367298	0.001847742	0.008143526	Non-Significant
ARHGAP22	192.5	227	205.5010913	-0.004615542	0.263332874	-0.017527405	0.98601587	0.993419192	Non-Significant
ARHGAP23	1488.5	2031.5	1731.694178	0.219988164	0.180439739	1.219178019	0.222776633	0.38720212	Non-Significant
ARHGAP24	113.5	181.5	143.9302787	0.409453774	0.606984015	0.674570934	0.499948405	0.670806612	Non-Significant
ARHGAP26	25.75	124.5	70.71001537	2.093205711	0.296763928	7.053437147	1.75E-12	3.76E-11	Upregulated
ARHGAP27	35	161.25	91.92958701	1.97917639	0.256600678	7.71305987	1.23E-14	3.38E-13	Upregulated
ARHGAP28	449.5	1025.25	705.1488205	0.977445278	0.439262896	2.225194268	0.0260682	0.074936643	Non-Significant
ARHGAP29	1904.75	2074	1967.134939	-0.126212969	0.232515001	-0.542816456	0.587256182	0.739804193	Non-Significant
ARHGAP31	1612.5	1467.75	1516.155011	-0.337247185	0.109951653	-3.067231605	0.002160514	0.009330256	Non-Significant
ARHGAP32	1363.5	1605.75	1442.674012	0.047415434	0.120680651	0.392900053	0.694393303	0.818061663	Non-Significant
ARHGAP33	121.25	132.25	124.3041992	-0.086045817	0.175902293	-0.48916825	0.624722585	0.768881839	Non-Significant
ARHGAP35	4764.5	4491	4560.96078	-0.289980104	0.064147471	-4.520522775	6.17E-06	5.11E-05	Non-Significant
ARHGAP39	236	267.75	246.0645199	-0.02345291	0.114815786	-0.204265549	0.83814599	0.912067369	Non-Significant
ARHGAP4	61.75	38.5	53.0288278	-0.958906467	1.021673919	-0.938564105	0.347954589	0.526884648	Non-Significant
ARHGAP42	712.25	879	784.2171658	0.064253893	0.284867251	0.225557318	0.821545741	0.902845189	Non-Significant
ARHGAP44	17.25	28.5	22.46268596	0.504907084	0.635439033	0.794579901	0.426857914	0.605735092	Non-Significant
ARHGAP5	1460.75	1494	1448.524738	-0.177554685	0.074076046	-2.396924423	0.016533334	0.052089661	Non-Significant
ARHGAP6	143	149.25	145.4872404	-0.186939421	0.262185091	-0.713005535	0.475842332	0.649883955	Non-Significant
ARHGDIA	3931.75	4604.5	4164.759348	0.010084439	0.049884214	0.202156911	0.839794058	0.912884826	Non-Significant
ARHGDIB	133	167.75	138.7545337	0.248109614	0.770449559	0.322032262	0.747428254	0.854617753	Non-Significant
ARHGDIG	19.5	27	23.46670153	0.3626498	0.595664921	0.608815103	0.542647002	0.703789033	Non-Significant
ARHGEF1	1159.5	1660.25	1363.558178	0.304779355	0.068230949	4.466878463	7.94E-06	6.39E-05	Non-Significant
ARHGEF10	1197.5	1308.5	1233.352082	-0.077325326	0.113780182	-0.679602764	0.496756019	0.667919487	Non-Significant
ARHGEF10L	1398	1888.25	1605.280829	0.213871005	0.105963813	2.018340012	0.043555862	0.112355266	Non-Significant
ARHGEF11	571.25	537.5	548.8905295	-0.28480609	0.108822221	-2.617168509	0.008866256	0.031006339	Non-Significant
ARHGEF12	1194	2005.5	1545.094616	0.537333678	0.061440904	8.745536631	2.22E-18	9.17E-17	Non-Significant
ARHGEF15	0.25	60.25	27.16469677	7.395362407	1.060470922	6.973658824	3.09E-12	6.43E-11	Upregulated
ARHGEF16	9.5	26	17.1225809	1.22310242	0.467344323	2.617133364	0.008867169	0.031006339	Upregulated
ARHGEF17	3471	2585.75	3031.567325	-0.65023597	0.194668514	-3.340221576	0.000837116	0.004146469	Non-Significant
ARHGEF18	510.75	523	509.342243	-0.186900856	0.116167942	-1.608884975	0.107641496	0.22782042	Non-Significant
ARHGEF19	30	60.25	43.5011418	0.776867716	0.333007231	2.332885426	0.019654159	0.059931055	Non-Significant
ARHGEF2	3751.25	4059.75	3852.492862	-0.10720145	0.146732327	-0.7305919	0.465028461	0.640050271	Non-Significant
ARHGEF25	1154.75	456.75	822.0676629	-1.562119064	0.210650953	-7.41567526	1.21E-13	2.97E-12	Downregulated
ARHGEF26	18	32	22.71435371	0.629232591	0.593740422	1.059777248	0.28924595	0.464549588	Non-Significant
ARHGEF28	24.75	127.75	71.30914571	2.204333043	0.402075968	5.482379498	4.20E-08	5.07E-07	Upregulated
ARHGEF3	53	76.5	62.28429397	0.341316465	0.256096918	1.332762874	0.182609633	0.337483111	Non-Significant
ARHGEF39	302	260	273.9350254	-0.404538588	0.17015912	-2.377413491	0.017434532	0.05445871	Non-Significant
ARHGEF4	21.5	24.25	22.69207663	-0.04775346	0.472127685	-0.101145222	0.91943518	0.958339133	Non-Significant
ARHGEF40	796.75	1047.75	900.6481415	0.19402033	0.091661355	2.116708074	0.034284631	0.092829205	Non-Significant
ARHGEF5	52.25	19.25	34.80761383	-1.659506981	0.790165189	-2.100202596	0.035711023	0.096029984	Non-Significant
ARHGEF6	271	258.5	260.1103105	-0.244802514	0.182772484	-1.339383855	0.180445743	0.334581652	Non-Significant
ARHGEF7	876.75	1104	962.2518883	0.133070829	0.082028166	1.622257753	0.10474817	0.223065614	Non-Significant
ARHGEF9	107	121.25	109.7706131	-0.014803491	0.262122066	-0.056475563	0.954962962	0.977812437	Non-Significant
ARID1A	1840.75	2079	1911.517729	-0.015696169	0.097946717	-0.160252123	0.872682472	0.932628032	Non-Significant
ARID1B	728	958.5	813.5185986	0.19212318	0.138800694	1.384165849	0.166307678	0.315496431	Non-Significant
ARID2	356	507	417.2230923	0.321919263	0.120085276	2.680755488	0.007345617	0.026354844	Non-Significant
ARID3A	141.5	196.75	165.388333	0.27240406	0.129299117	2.106774318	0.035137147	0.094770363	Non-Significant
ARID3B	64.5	51.25	58.60867108	-0.55801762	0.321363198	-1.736407974	0.082491723	0.185143831	Non-Significant
ARID4A	465.5	475.25	461.5369478	-0.173271578	0.10419392	-1.662972058	0.096318029	0.209029201	Non-Significant
ARID4B	592.5	679.5	622.3391599	-0.022756193	0.08022367	-0.283659332	0.776671463	0.874997383	Non-Significant
ARID5A	103.25	165.5	129.5755485	0.439776234	0.306104016	1.436688871	0.150806418	0.294131741	Non-Significant
ARID5B	2265	2931.5	2551.24719	0.146496692	0.248817698	0.58877119	0.556014775	0.714589093	Non-Significant
ARIH1	888.5	1020.5	933.9927504	-0.0237909	0.125422705	-0.189685752	0.849555386	0.918943615	Non-Significant
ARIH2	1110.75	1329.5	1188.861453	0.054413795	0.056511339	0.962882774	0.335606355	0.514369438	Non-Significant
ARIH2OS	15	21.5	17.46814258	0.325927853	0.395118981	0.824885335	0.409436693	0.589568844	Non-Significant
ARK2N	1600.5	884.75	1292.146949	-1.006992425	0.414247655	-2.430894692	0.015061591	0.048315886	Downregulated
ARL1	1379.75	1408.25	1364.745763	-0.181456753	0.091294363	-1.98760085	0.046855852	0.119156939	Non-Significant
ARL10	846	665.75	750.0784302	-0.550808606	0.093575713	-5.886234663	3.95E-09	5.48E-08	Non-Significant
ARL11	45	41.5	44.38453568	-0.331270585	0.475752802	-0.696308217	0.486235828	0.659449698	Non-Significant
ARL13B	259.25	286	266.6785818	-0.069471828	0.142518765	-0.487457413	0.625934215	0.769518966	Non-Significant
ARL14EP	401.75	481.5	427.4693139	0.043720435	0.107276614	0.407548609	0.683605101	0.810465854	Non-Significant
ARL15	84.25	132.5	103.2334675	0.427488948	0.175799074	2.431690548	0.015028541	0.048250872	Non-Significant
ARL16	226.25	235.5	226.5000742	-0.161076268	0.127538139	-1.262965488	0.206601583	0.368002367	Non-Significant
ARL2	552.25	627.75	573.243403	-0.036720445	0.102557435	-0.358047618	0.720307679	0.837244222	Non-Significant
ARL2BP	464	550.75	490.6650924	0.042561868	0.130038689	0.327301574	0.743439802	0.851963204	Non-Significant
ARL3	336.5	590	445.0265961	0.589160155	0.097208048	6.060816632	1.35E-09	1.99E-08	Non-Significant
ARL4A	31.75	50.75	39.96164963	0.514454248	0.323851569	1.588549498	0.112162138	0.235008755	Non-Significant
ARL4C	1395.75	1289.5	1344.890636	-0.358935869	0.291546532	-1.231144362	0.218268876	0.382237197	Non-Significant
ARL4D	73.25	22.5	48.27081931	-1.871713512	0.338983451	-5.521548338	3.36E-08	4.15E-07	Downregulated
ARL5A	377.5	406	385.988835	-0.1182081	0.156238292	-0.756588534	0.449296413	0.626066228	Non-Significant
ARL5B	345	475.5	395.1603732	0.266439493	0.165802046	1.606973492	0.108060183	0.228391956	Non-Significant
ARL5C	16.25	8	12.9701403	-1.101341523	1.269597934	-0.867472681	0.385683074	0.565241203	Non-Significant
ARL6	99.5	120	107.6406649	0.044684107	0.220012304	0.20309822	0.839058263	0.912452895	Non-Significant
ARL6IP1	2236.5	2492.5	2299.037138	-0.055386531	0.090551905	-0.611655057	0.540766003	0.702492547	Non-Significant
ARL6IP4	561.75	871.5	692.537464	0.409299064	0.09738658	4.202828167	2.64E-05	0.000189223	Non-Significant
ARL6IP5	2224.25	1952.5	2039.571103	-0.400088464	0.251291489	-1.592128988	0.111355725	0.233786321	Non-Significant
ARL6IP6	250	323.25	277.8329106	0.15538426	0.105637464	1.47092002	0.141312748	0.279925913	Non-Significant
ARL8A	653.5	484.25	565.3557776	-0.64658988	0.094468327	-6.844515005	7.67E-12	1.53E-10	Non-Significant
ARL8B	647.5	870.75	731.2341592	0.223126684	0.215031814	1.037644991	0.299435364	0.475748795	Non-Significant
ARMC1	721.5	843	757.1749738	0.006046966	0.137805161	0.04388055	0.964999619	0.982916279	Non-Significant
ARMC10	539.5	761	628.9916789	0.269081048	0.087397544	3.078817063	0.002078243	0.009020376	Non-Significant
ARMC12	4.25	23	12.95451967	2.166309066	0.898442327	2.411183224	0.015900858	0.050391435	Non-Significant
ARMC2	66.5	41.75	53.65916194	-0.897747571	0.220604658	-4.06948601	4.71E-05	0.000321356	Non-Significant
ARMC4	120	177	144.475984	0.34942528	0.172075789	2.030647555	0.04229076	0.109736178	Non-Significant
ARMC5	184.25	159.25	168.630701	-0.422196052	0.13705329	-3.080524743	0.002066362	0.008977602	Non-Significant
ARMC6	310.5	334	312.9614435	-0.110960517	0.129325685	-0.857992876	0.390896397	0.570842437	Non-Significant
ARMC7	247.25	260.25	246.9824557	-0.132389757	0.113682432	-1.164557751	0.244198054	0.413881072	Non-Significant
ARMC8	230	253.5	237.0709755	-0.088493154	0.141510681	-0.625346107	0.531743925	0.69550856	Non-Significant
ARMC9	171.25	232.5	197.1418182	0.193489494	0.28349961	0.682503563	0.49492059	0.666499081	Non-Significant
ARMCX1	108.75	92.5	98.72448887	-0.456395281	0.309647362	-1.473919488	0.14050327	0.278853174	Non-Significant
ARMCX2	105	117.25	109.9250868	-0.087109497	0.294154764	-0.296134918	0.767127048	0.867939814	Non-Significant
ARMCX3	1265	1305.25	1259.887592	-0.183288452	0.150193536	-1.220348471	0.222332803	0.386858256	Non-Significant
ARMCX4	44	24	34.37080248	-1.056856211	0.421836399	-2.50536989	0.012232339	0.040592353	Downregulated
ARMCX5	164.25	205.5	179.2398244	0.092327922	0.150665541	0.61280052	0.540008247	0.701765296	Non-Significant
ARMCX6	257.75	183	220.2520872	-0.71686266	0.164086667	-4.368805047	1.25E-05	9.61E-05	Non-Significant
ARMH3	549.25	663.5	590.5708767	0.053698462	0.081740139	0.656941163	0.511218749	0.680855345	Non-Significant
ARMH4	106.5	514.25	289.7445976	2.067126704	0.480099263	4.305623571	1.67E-05	0.000124554	Upregulated
ARMT1	204.75	245.25	215.9634565	0.035766295	0.165712668	0.215833197	0.829117771	0.907184054	Non-Significant
ARNT	685.25	634	647.2080965	-0.307336662	0.120857088	-2.542975902	0.010991281	0.03713345	Non-Significant
ARNT2	72.75	82.5	75.12320589	-0.011392712	0.337473013	-0.033758884	0.973069423	0.987511623	Non-Significant
ARNTL	239.25	389	299.5052283	0.523462722	0.251849179	2.078476985	0.037665449	0.099926315	Non-Significant
ARPC1A	1913.25	2291.5	2051.205614	0.053872819	0.050310939	1.070797331	0.284260567	0.459264588	Non-Significant
ARPC1B	4244.75	3984.25	4046.701359	-0.306455404	0.069540925	-4.40683532	1.05E-05	8.23E-05	Non-Significant
ARPC2	6949.25	5695.75	6256.706343	-0.512393	0.08928595	-5.738786424	9.54E-09	1.26E-07	Non-Significant
ARPC3	1333.75	1675	1457.826836	0.097676217	0.100501725	0.97188598	0.331107275	0.509886291	Non-Significant
ARPC4	1269.5	1607.5	1397.86996	0.110735621	0.081913062	1.35186768	0.176417648	0.329410691	Non-Significant
ARPC5	4288.5	3123.5	3689.695846	-0.682316667	0.082835157	-8.237042023	1.77E-16	6.05E-15	Non-Significant
ARPC5L	462.75	714.5	565.7776044	0.399716235	0.090615552	4.411121803	1.03E-05	8.09E-05	Non-Significant
ARPIN	297.5	611	433.512375	0.833218683	0.141178384	5.90188567	3.59E-09	5.01E-08	Non-Significant
ARPP19	1686.25	1714.75	1652.850295	-0.173395103	0.140392935	-1.23507	0.216804453	0.38078489	Non-Significant
ARPP21	31.75	19	26.44036279	-0.890012658	0.874633139	-1.017583965	0.308875711	0.486340953	Non-Significant
ARRB1	12	233.75	113.3434086	4.036131758	0.439874023	9.175653818	4.49E-20	2.18E-18	Upregulated
ARRB2	84.25	127	102.1948965	0.382231206	0.1705734	2.240860571	0.025035108	0.072480341	Non-Significant
ARRDC1	437.25	430.25	424.3057818	-0.240607265	0.09851913	-2.44223904	0.014596478	0.04709604	Non-Significant
ARRDC2	139.75	249.25	185.8127533	0.64938214	0.229342589	2.831493891	0.004633112	0.017924577	Non-Significant
ARRDC3	188.75	237.75	202.3989599	0.173165392	0.301186458	0.574944149	0.56532907	0.72249831	Non-Significant
ARRDC4	617.5	384.25	499.2045125	-0.890633877	0.098179474	-9.071487563	1.17E-19	5.50E-18	Non-Significant
ARSA	345.75	258.75	297.4375798	-0.608129994	0.203366532	-2.990315007	0.002786899	0.011602549	Non-Significant
ARSB	804.5	1738.5	1213.822277	0.914493781	0.093747763	9.754833075	1.76E-22	1.05E-20	Non-Significant
ARSD	2.5	1.25	2.070095949	-1.176477361	1.688694016	-0.696678824	0.486003814	0.659277169	Non-Significant
ARSE	481.5	343.5	411.0861076	-0.709590517	0.307779236	-2.305517831	0.021137589	0.063480042	Non-Significant
ARSG	459.25	300.75	381.7942403	-0.824133747	0.132402618	-6.22445203	4.83E-10	7.60E-09	Non-Significant
ARSH	66.25	27.25	48.21836621	-1.496577045	0.354418158	-4.222630842	2.41E-05	0.00017467	Downregulated
ARSI	384.25	156.5	279.3424646	-1.550610854	0.315768638	-4.910591701	9.08E-07	8.85E-06	Downregulated
ARSJ	1989.5	1859.25	1882.596498	-0.294191986	0.107526402	-2.735997678	0.006219146	0.022917308	Non-Significant
ARSK	34.25	29.75	31.33349738	-0.391485166	0.297384741	-1.316426541	0.188030919	0.344434336	Non-Significant
ARTN	104.75	10.5	58.66632285	-3.578438995	0.755895609	-4.734038605	2.20E-06	2.00E-05	Downregulated
ARV1	150.25	197.5	169.4882414	0.167398778	0.237141014	0.705903947	0.480247873	0.654007638	Non-Significant
ARVCF	416.5	773	569.9682773	0.679514815	0.300089583	2.264373219	0.02355117	0.069036607	Non-Significant
ARX	3	0.5	1.911308568	-2.730610447	2.711450602	-1.007066271	0.313902928	0.491428985	Non-Significant
AS3MT	70.75	108.75	87.27343388	0.42805783	0.388568714	1.101627113	0.270623816	0.443758159	Non-Significant
ASAH1	847.25	937	862.2164803	-0.053036107	0.229098734	-0.231498907	0.816927234	0.89965557	Non-Significant
ASAH2	16	26.5	21.59058505	0.539410146	1.012198264	0.532909574	0.594096178	0.745117503	Non-Significant
ASAP1	1347	1148.5	1237.799999	-0.451920048	0.121435916	-3.721469427	0.000198067	0.001159044	Non-Significant
ASAP2	103.25	212.25	150.2814841	0.83392295	0.138237673	6.032530292	1.61E-09	2.35E-08	Non-Significant
ASAP3	228	273.75	245.4997519	0.046681398	0.244414497	0.190992753	0.848531271	0.918316388	Non-Significant
ASB1	183.5	149.75	166.2371372	-0.494701381	0.141063353	-3.506944724	0.000453283	0.002411038	Non-Significant
ASB11	61.5	99.75	76.86765351	0.491740879	0.198210394	2.480903602	0.013104981	0.043041629	Non-Significant
ASB12	61.75	68.75	64.38957008	-0.07734331	0.241052027	-0.320857332	0.748318509	0.85528822	Non-Significant
ASB13	43	72	56.6837562	0.544168469	0.393619636	1.382472874	0.166826554	0.316194709	Non-Significant
ASB14	23.75	24	23.33416015	-0.209711222	0.285873417	-0.733580703	0.463204325	0.638585143	Non-Significant
ASB16	38.5	44	41.76091091	-0.005550642	0.421235095	-0.013177065	0.989486527	0.995430306	Non-Significant
ASB2	5895.75	6045.75	6125.522433	-0.108040621	0.440547349	-0.245241791	0.806269219	0.893319598	Non-Significant
ASB3	115.25	152.25	130.4813355	0.20848028	0.144374738	1.444021882	0.14873282	0.290959447	Non-Significant
ASB5	1.25	710	326.26951	8.945757583	0.662555717	13.50189479	1.52E-41	2.61E-39	Upregulated
ASB6	1080	791	922.3389334	-0.645644419	0.104792143	-6.161191076	7.22E-10	1.11E-08	Non-Significant
ASB7	353.25	363.75	351.9237151	-0.17150333	0.114506086	-1.497766075	0.134194038	0.269674144	Non-Significant
ASB8	387.75	409.25	392.4432594	-0.135987253	0.087354568	-1.556727441	0.119535211	0.246845121	Non-Significant
ASB9	9	9	9.467300275	-0.141340432	0.781571563	-0.180841319	0.85649213	0.923746684	Non-Significant
ASCC1	279.75	308.75	287.6055704	-0.062601524	0.118172585	-0.529746587	0.596287643	0.746583687	Non-Significant
ASCC2	965.75	1041.75	985.9489562	-0.099913356	0.061889119	-1.614392924	0.106442226	0.22583223	Non-Significant
ASCC3	764.75	1050	882.9721062	0.250958765	0.06373869	3.937306576	8.24E-05	0.000528938	Non-Significant
ASCL2	2822	2624.75	2688.681977	-0.331098555	0.171174279	-1.934277497	0.053079018	0.13169655	Non-Significant
ASCL4	39	35	36.04331875	-0.381226056	0.254995407	-1.495031071	0.134906333	0.270602146	Non-Significant
ASF1A	142	208.75	169.5943531	0.344039831	0.140393063	2.450547216	0.014263925	0.046204737	Non-Significant
ASF1B	182	282.25	223.2963836	0.427662312	0.118197983	3.618186212	0.000296675	0.001662366	Non-Significant
ASGR2	218.75	103.75	169.0193721	-1.293976982	0.561050899	-2.306345082	0.021091358	0.063371455	Non-Significant
ASH1L	1425.25	1824.25	1584.308053	0.157526635	0.08189364	1.923551506	0.054410824	0.134210048	Non-Significant
ASH2L	575.5	681	610.1695659	0.036346037	0.091525201	0.397115077	0.691282603	0.815724709	Non-Significant
ASIP	712	3.25	386.5618928	-8.02737424	0.520375063	-15.42613168	1.09E-53	3.49E-51	Downregulated
ASL	268.25	174.25	221.3007802	-0.847032944	0.121846473	-6.95164104	3.61E-12	7.48E-11	Non-Significant
ASMT	8.75	26.25	16.71451841	1.208381571	0.97240804	1.242669251	0.213989739	0.377457179	Non-Significant
ASMTL	1211.5	1617.5	1379.249275	0.20013784	0.077458669	2.583801683	0.009771796	0.03365207	Non-Significant
ASNA1	1035.75	1266	1116.685874	0.072532874	0.111139046	0.652631783	0.513993691	0.682670488	Non-Significant
ASNS	3165.75	3870	3437.34269	0.06634022	0.087146888	0.761246008	0.446510143	0.623821828	Non-Significant
ASNSD1	964.75	1149.75	1028.128718	0.026903177	0.092014798	0.292378806	0.769997011	0.869894596	Non-Significant
ASPA	8.5	2.5	5.968711024	-1.922204371	1.177445422	-1.632520995	0.102569779	0.219516543	Non-Significant
ASPG	335.5	786.25	531.4147344	0.942507318	0.607091524	1.552496257	0.120543528	0.248257701	Non-Significant
ASPH	1798.25	1845.5	1782.462408	-0.168489989	0.086952278	-1.937729451	0.052656239	0.130874297	Non-Significant
ASPHD1	28.5	13	21.7339688	-1.31570591	0.535245005	-2.458137674	0.013965962	0.045356331	Downregulated
ASPHD2	318	226.5	267.68055	-0.660950961	0.191411826	-3.453030962	0.000554325	0.002871597	Non-Significant
ASPM	1983.75	2300.75	2060.993044	0.048043583	0.255695161	0.187893985	0.850959758	0.919514031	Non-Significant
ASPN	3599.75	181.75	1940.654829	-4.503726672	0.732839006	-6.1455881	7.97E-10	1.21E-08	Downregulated
ASPSCR1	1246.25	1192.5	1197.640092	-0.276026716	0.06347423	-4.34864224	1.37E-05	0.00010424	Non-Significant
ASRGL1	482.75	758	593.1294463	0.465806562	0.216175769	2.154758434	0.031180742	0.086067423	Non-Significant
ASS1	53.25	102.25	74.685582	0.731230421	0.488997326	1.495366912	0.134818711	0.270518379	Non-Significant
ASTE1	133	206.25	162.7187181	0.423837791	0.129821039	3.264785088	0.001095472	0.00520225	Non-Significant
ASTN1	2	6	3.683840844	1.139785157	1.69384587	0.672897799	0.501012313	0.671861321	Non-Significant
ASXL1	1150.25	1384.75	1233.575068	0.069161992	0.083320194	0.830074782	0.406496504	0.586588318	Non-Significant
ASXL2	1273	1380.25	1298.894037	-0.086691452	0.083471999	-1.038569253	0.299005112	0.475300161	Non-Significant
ATAD1	817.5	970.75	867.7710399	0.032537643	0.098715045	0.329611799	0.741693306	0.851385488	Non-Significant
ATAD2	288.25	351.25	309.7124086	0.086725235	0.148564084	0.583756398	0.559384217	0.717530073	Non-Significant
ATAD2B	203	339.75	261.0194247	0.547783334	0.120514893	4.545358009	5.48E-06	4.59E-05	Non-Significant
ATAD3A	619.75	1247.25	893.557403	0.817292267	0.1115588	7.326112031	2.37E-13	5.65E-12	Non-Significant
ATAD5	153	264.5	198.4637012	0.591764191	0.178644472	3.312524506	0.00092458	0.00450521	Non-Significant
ATAT1	205.5	205.25	202.8127033	-0.194943322	0.1400906	-1.391551765	0.164058174	0.312422387	Non-Significant
ATE1	741.5	695.25	705.5263925	-0.302224022	0.078931366	-3.82894706	0.000128693	0.000789561	Non-Significant
ATF1	397.5	586.25	470.8578483	0.358190888	0.167225047	2.14196912	0.032195967	0.088339966	Non-Significant
ATF2	567.25	655.75	595.6595952	-0.000186254	0.079523323	-0.002342126	0.998131256	0.999243173	Non-Significant
ATF3	284	372.75	322.3315537	0.165517767	0.157757908	1.049188397	0.294091418	0.470068031	Non-Significant
ATF4	5585.5	5697.75	5530.54925	-0.198253679	0.082181861	-2.412377597	0.015848858	0.050285752	Non-Significant
ATF5	2451	1612.5	2017.333947	-0.810272026	0.103236934	-7.848664162	4.20E-15	1.22E-13	Non-Significant
ATF6	2196.25	1983	2051.664112	-0.345311845	0.092661381	-3.726599367	0.000194081	0.00113925	Non-Significant
ATF6B	564.75	524.5	535.9615259	-0.323940541	0.104331923	-3.104903394	0.001903412	0.008361543	Non-Significant
ATF7	868.25	860	849.6899087	-0.211432626	0.116802649	-1.810169781	0.070269462	0.163586397	Non-Significant
ATF7IP	760.5	817.25	764.1798077	-0.098252243	0.140049047	-0.701555955	0.482956128	0.65627506	Non-Significant
ATG10	83	80.75	80.31879965	-0.282725548	0.201472546	-1.403295655	0.160528693	0.308094936	Non-Significant
ATG101	637	785	693.897351	0.084062191	0.117128264	0.717693474	0.472946308	0.647386542	Non-Significant
ATG12	684.75	800.75	722.096336	0.005396982	0.111798407	0.048274227	0.961497694	0.981024655	Non-Significant
ATG13	559.5	629.75	581.4095878	-0.033224998	0.109711288	-0.302840292	0.762011576	0.864587414	Non-Significant
ATG14	134.75	200.75	161.7527654	0.383571616	0.155062793	2.473653464	0.013373935	0.043772616	Non-Significant
ATG16L1	708.5	745	719.1569347	-0.144398166	0.159521878	-0.905193497	0.365362886	0.544466866	Non-Significant
ATG16L2	249.25	230.25	233.9557745	-0.321279439	0.140967802	-2.279098034	0.022661238	0.066968821	Non-Significant
ATG2A	670.75	636.25	645.7287082	-0.287383194	0.093941054	-3.059186409	0.00221939	0.009553907	Non-Significant
ATG2B	790	868.5	811.2553727	-0.068263109	0.06819419	-1.001010632	0.316821668	0.494137068	Non-Significant
ATG3	751.75	830	770.9184892	-0.069781924	0.093245253	-0.748369722	0.45423718	0.630161977	Non-Significant
ATG4A	226.5	312.75	263.0139855	0.244160332	0.141882112	1.720867618	0.085274849	0.19000082	Non-Significant
ATG4B	514.75	573.25	530.0376079	-0.044894189	0.094271197	-0.476223817	0.633914933	0.7749814	Non-Significant
ATG4C	201.25	262.5	223.1360584	0.183050361	0.164199313	1.114805887	0.264933613	0.437928278	Non-Significant
ATG4D	301.25	393.75	339.1734361	0.142715868	0.271087794	0.526456266	0.598571231	0.748442077	Non-Significant
ATG5	480.75	408	437.1947668	-0.455973335	0.103868115	-4.38992599	1.13E-05	8.84E-05	Non-Significant
ATG7	368.25	384.5	367.4696818	-0.158120541	0.091576805	-1.726644008	0.084231617	0.188231981	Non-Significant
ATG9A	971	762	861.121277	-0.561963804	0.112416201	-4.998957434	5.76E-07	5.84E-06	Non-Significant
ATG9B	13	20.25	15.97987822	0.393851975	0.417524823	0.943301939	0.345526484	0.524684246	Non-Significant
ATIC	1642.25	2726.5	2091.198305	0.514921092	0.096182617	5.353577456	8.62E-08	9.94E-07	Non-Significant
ATL1	14	12.5	12.81095197	-0.394995296	0.573689283	-0.688517822	0.491126751	0.663603068	Non-Significant
ATL2	522	646.25	566.1885733	0.096521056	0.09267423	1.041509124	0.297639321	0.473692804	Non-Significant
ATL3	4304.5	3431.75	3819.989401	-0.535167234	0.058743099	-9.110299626	8.22E-20	3.92E-18	Non-Significant
ATM	696.5	723.75	694.129263	-0.148779166	0.120820482	-1.231406819	0.218170748	0.382153179	Non-Significant
ATMIN	440.25	437	429.7529352	-0.233619622	0.089221475	-2.61842368	0.008833705	0.030940921	Non-Significant
ATN1	2779.5	2543.75	2631.548174	-0.336550482	0.090569762	-3.71592542	0.000202461	0.001182194	Non-Significant
ATOH8	1425	1053.5	1230.376185	-0.645715853	0.151497658	-4.262216726	2.02E-05	0.000149213	Non-Significant
ATOSA	1742.25	779.75	1316.929438	-1.251413304	0.558474373	-2.240771224	0.025040898	0.072480341	Non-Significant
ATOX1	360	332.5	341.2817238	-0.34679912	0.187751769	-1.847115062	0.064730466	0.153698207	Non-Significant
ATP10A	896.25	793.5	837.9515009	-0.408621691	0.11835691	-3.452453184	0.000555514	0.002876964	Non-Significant
ATP10D	177.25	250.75	208.0573999	0.278415061	0.12479928	2.230902781	0.02568757	0.074085704	Non-Significant
ATP11A	2359.25	2196.5	2214.221437	-0.28581866	0.175835672	-1.625487347	0.104058758	0.22194811	Non-Significant
ATP11B	789	1465.5	1081.335607	0.684904913	0.093437099	7.330117445	2.30E-13	5.49E-12	Non-Significant
ATP11C	137.25	155.25	142.7261637	0.030289282	0.258309704	0.11725956	0.906654371	0.951746059	Non-Significant
ATP12A	131.25	100.25	110.3467983	-0.667176122	1.175411747	-0.567610562	0.570299434	0.726374497	Non-Significant
ATP13A1	1196.25	1437.75	1281.980037	0.068251522	0.083835951	0.814108036	0.415583063	0.595782707	Non-Significant
ATP13A2	733	558.75	637.9977929	-0.591818676	0.086348531	-6.853836086	7.19E-12	1.44E-10	Non-Significant
ATP13A3	5395.25	10861.75	7823.170481	0.778058809	0.220358707	3.530873912	0.000414189	0.002232032	Non-Significant
ATP1A1	6625.75	8856.75	7505.604282	0.215157199	0.07161196	3.004486953	0.002660292	0.011158053	Non-Significant
ATP1A3	22	9.5	16.96944718	-1.314257246	0.988683534	-1.329300228	0.183748939	0.338974583	Non-Significant
ATP1B1	39	325	168.4382548	2.843642329	0.344031348	8.265648891	1.39E-16	4.82E-15	Upregulated
ATP1B2	82	86.5	85.25335213	-0.042245658	0.395206427	-0.10689517	0.914872145	0.956111813	Non-Significant
ATP1B3	1200.5	1315.5	1228.766469	-0.075727863	0.228034949	-0.332088846	0.739822172	0.850041037	Non-Significant
ATP1B4	1.5	3.5	2.679056116	1.085458202	2.88884433	0.375741327	0.707109211	0.827639685	Non-Significant
ATP23	332.25	326.25	323.7910257	-0.250165304	0.122231391	-2.04665349	0.040692119	0.106451576	Non-Significant
ATP2A1	13.25	152.25	75.35213167	3.290886603	0.27359198	12.02844689	2.52E-33	3.21E-31	Upregulated
ATP2A2	8283.25	5606	6952.111491	-0.78116076	0.123167202	-6.342279002	2.26E-10	3.74E-09	Non-Significant
ATP2A3	900	634	798.4821284	-0.646438055	0.448326991	-1.441889663	0.149333503	0.291922712	Non-Significant
ATP2B1	830.75	1391	1056.531037	0.558579832	0.197838016	2.823420109	0.004751427	0.01830293	Non-Significant
ATP2B3	187.75	245	218.3011617	0.324727362	0.510753338	0.635781184	0.524919053	0.690573187	Non-Significant
ATP2B4	1534.75	1543	1519.857633	-0.202881567	0.113417077	-1.78880969	0.07364547	0.169575074	Non-Significant
ATP2C1	1371.75	1604	1455.392268	0.001966177	0.077075149	0.025509866	0.979648279	0.990393476	Non-Significant
ATP2C2	57.5	64	60.00268842	-0.060004676	0.38650583	-0.155249084	0.876624954	0.935093043	Non-Significant
ATP5F1A	7248	12078.75	9289.564432	0.519115572	0.056150859	9.245015662	2.35E-20	1.18E-18	Non-Significant
ATP5F1B	6597.25	8909.5	7526.991927	0.214372193	0.072579922	2.953601856	0.003140889	0.012860678	Non-Significant
ATP5F1C	1565	2421	1919.833925	0.404127651	0.077999925	5.181128707	2.21E-07	2.37E-06	Non-Significant
ATP5F1D	2220.25	2791.75	2445.82814	0.112180266	0.080000915	1.402237292	0.160844399	0.308401417	Non-Significant
ATP5F1E	491.75	648.5	552.3419274	0.166793026	0.158634047	1.051432709	0.2930599	0.468975361	Non-Significant
ATP5IF1	1295.5	1896	1535.511976	0.333238097	0.106352812	3.13332663	0.00172837	0.007694691	Non-Significant
ATP5MC1	776.5	1248.75	973.124928	0.466357519	0.094827754	4.917943338	8.75E-07	8.56E-06	Non-Significant
ATP5MC2	1639.25	2234.75	1882.105797	0.228658389	0.085744604	2.666737937	0.007659137	0.027318698	Non-Significant
ATP5MC3	1440	2871.5	2061.124086	0.77094985	0.084988737	9.0712002	1.18E-19	5.50E-18	Non-Significant
ATP5MD	473.75	779.75	599.0282341	0.46962289	0.181966846	2.58081568	0.009856719	0.033899136	Non-Significant
ATP5ME	577.25	856	691.1415549	0.322228754	0.154883821	2.080454572	0.037483858	0.099689314	Non-Significant
ATP5MF	558	817.25	664.5560877	0.327725306	0.08172315	4.010189371	6.07E-05	0.000401601	Non-Significant
ATP5MG	1476.25	2012.25	1687.109163	0.211725416	0.120365405	1.759022168	0.078573743	0.178548306	Non-Significant
ATP5MK	3723	3552.25	3690.520895	-0.284275496	0.277578707	-1.02412573	0.305775893	0.482734035	Non-Significant
ATP5MPL	468.25	811.25	614.1518631	0.577371962	0.116717142	4.946762347	7.55E-07	7.46E-06	Non-Significant
ATP5PB	1454.75	2032.25	1679.933344	0.252879342	0.135157828	1.870992945	0.061346059	0.14721806	Non-Significant
ATP5PD	909	1262.5	1049.708869	0.245820784	0.094287183	2.607149522	0.009129948	0.031813217	Non-Significant
ATP5PF	779	1299	999.6240507	0.520057889	0.093326822	5.57243757	2.51E-08	3.14E-07	Non-Significant
ATP5PO	1113.25	1919.25	1452.668831	0.55315557	0.095784416	5.775005945	7.70E-09	1.03E-07	Non-Significant
ATP5S	104	117.25	107.6396876	-0.035699028	0.150354849	-0.237431839	0.812321792	0.896656539	Non-Significant
ATP6	23098.75	38495	29501.31143	0.515546917	0.217244211	2.373121545	0.017638459	0.054947671	Non-Significant
ATP6AP1	1233.75	1216	1198.360306	-0.225062242	0.173319166	-1.298542141	0.194101105	0.35255785	Non-Significant
ATP6AP1L	20.5	104.75	57.37799851	2.146019168	0.394891774	5.434448895	5.50E-08	6.51E-07	Upregulated
ATP6AP2	2374	2073.75	2185.115817	-0.415852513	0.16310709	-2.549567367	0.010785667	0.036569729	Non-Significant
ATP6V0A1	600.5	468.75	530.6163719	-0.572432412	0.111805126	-5.119912051	3.06E-07	3.23E-06	Non-Significant
ATP6V0A2	672.25	660	653.5384898	-0.227799693	0.089317821	-2.55043943	0.010758722	0.03649804	Non-Significant
ATP6V0B	1288.75	1408.5	1309.263161	-0.078290378	0.195065217	-0.401354887	0.688158858	0.813615711	Non-Significant
ATP6V0C	2804.75	2553	2637.435034	-0.338986136	0.090605407	-3.741345565	0.000183038	0.001083188	Non-Significant
ATP6V0D1	2074.75	2125.5	2059.301237	-0.175607589	0.204744905	-0.857689664	0.391063849	0.571042785	Non-Significant
ATP6V0E1	791	836.75	794.6926256	-0.135860622	0.078651195	-1.727381526	0.084099166	0.187980512	Non-Significant
ATP6V0E2	325.5	161.25	244.7920982	-1.241404955	0.192191033	-6.459224116	1.05E-10	1.80E-09	Downregulated
ATP6V1A	1101.25	1442	1236.71917	0.17116394	0.07084864	2.415910032	0.015695939	0.049955095	Non-Significant
ATP6V1B2	1487.25	1637.5	1517.621117	-0.081924087	0.155816584	-0.525772578	0.599046229	0.748871077	Non-Significant
ATP6V1C1	630	707.75	651.7384666	-0.051412137	0.140735251	-0.36531101	0.71487926	0.832927046	Non-Significant
ATP6V1D	747.25	791	749.7754122	-0.138775309	0.158275613	-0.876795271	0.380597848	0.56000644	Non-Significant
ATP6V1E1	1900	1542.5	1695.083025	-0.514848302	0.136358063	-3.775708518	0.000159553	0.00095651	Non-Significant
ATP6V1F	894.75	873	866.7427521	-0.266695542	0.121666728	-2.192017052	0.028378275	0.080232931	Non-Significant
ATP6V1G1	1113.25	1436	1234.770922	0.144628699	0.134303822	1.076877017	0.281535212	0.456533126	Non-Significant
ATP6V1G2	9.5	10.25	9.999231732	0.045065771	1.091021451	0.041306035	0.967051922	0.984209883	Non-Significant
ATP6V1G3	2.5	1.25	1.931785465	-1.385428165	1.603454672	-0.864027022	0.387573047	0.567218188	Non-Significant
ATP6V1H	924	725.75	816.9934492	-0.56583539	0.066001345	-8.573088741	1.01E-17	3.95E-16	Non-Significant
ATP7A	1054	1135.75	1071.186872	-0.09928162	0.105498517	-0.941071235	0.346668355	0.525952665	Non-Significant
ATP7B	138.75	207.25	169.7105933	0.393966357	0.18591513	2.119065608	0.034084923	0.092421072	Non-Significant
ATP8	289.5	571.25	406.8862067	0.76023412	0.249482284	3.047246912	0.002309479	0.009896569	Non-Significant
ATP8A1	0	322	148.068903	10.56508825	1.029171158	10.26562799	1.01E-24	7.36E-23	Upregulated
ATP8B1	149.25	753.75	422.6996853	2.075656486	0.359749352	5.769729611	7.94E-09	1.06E-07	Upregulated
ATP8B2	1694.5	1442.25	1555.968748	-0.460114108	0.115293942	-3.990791707	6.59E-05	0.000431521	Non-Significant
ATP8B4	200.75	132	169.0938402	-0.819484558	0.252202828	-3.249307572	0.001156863	0.005449906	Non-Significant
ATP9A	50	415	213.2047	2.991442386	0.61684447	4.849589375	1.24E-06	1.18E-05	Upregulated
ATP9B	614.25	530	566.0500811	-0.429059919	0.106863817	-4.015015866	5.94E-05	0.000394298	Non-Significant
ATPAF1	503.5	749.75	605.9764165	0.363206072	0.064300313	5.648589529	1.62E-08	2.07E-07	Non-Significant
ATPAF2	222.5	282.25	246.2030645	0.127518175	0.105510559	1.208582116	0.226823431	0.392297924	Non-Significant
ATPSCKMT	474.5	462.5	474.1645888	-0.154209312	0.339820876	-0.453795877	0.649975751	0.786770314	Non-Significant
ATR	375.5	473.5	411.6103549	0.128787054	0.143077809	0.900118998	0.368056927	0.547099112	Non-Significant
ATRAID	229.25	379.75	292.3594083	0.514603738	0.272465577	1.888692667	0.058933022	0.142581272	Non-Significant
ATRIP	334.25	396.75	354.667575	0.030215437	0.119439027	0.252977926	0.800285271	0.889690031	Non-Significant
ATRN	1550	1439.75	1470.078166	-0.304075381	0.069948121	-4.347155797	1.38E-05	0.000104822	Non-Significant
ATRNL1	308.75	58.75	187.2430997	-2.582599193	0.234586738	-11.00914405	3.45E-28	3.31E-26	Downregulated
ATRX	807.5	1086	915.3677823	0.221999443	0.0827753	2.681952745	0.00731938	0.026267129	Non-Significant
ATXN1	798.75	608	704.0106616	-0.619961747	0.189644154	-3.26907913	0.001078981	0.005142054	Non-Significant
ATXN10	1110.75	1072.75	1071.105991	-0.286669519	0.127237429	-2.253028226	0.024257369	0.070613153	Non-Significant
ATXN1L	930.5	843	875.8675533	-0.354126578	0.065009208	-5.447329537	5.11E-08	6.10E-07	Non-Significant
ATXN2	892	1072.75	959.7483564	0.066277828	0.079628644	0.83233652	0.405219022	0.58531134	Non-Significant
ATXN2L	2774.75	3499.5	3044.723684	0.145071132	0.105502359	1.375051082	0.169115609	0.319346585	Non-Significant
ATXN3	266.75	328.25	291.1326254	0.098735882	0.125194904	0.78865736	0.430312296	0.608582717	Non-Significant
ATXN7	1255.5	1194	1199.568517	-0.259033085	0.129328255	-2.002911777	0.045186759	0.115760698	Non-Significant
ATXN7L1	85.25	113.25	96.60652265	0.179205804	0.184504703	0.971280412	0.33140866	0.510058575	Non-Significant
ATXN7L2	68.25	92	79.26786175	0.226109093	0.257990243	0.876424977	0.380799045	0.560171453	Non-Significant
ATXN7L3	970	1010	972.890699	-0.142319393	0.08389475	-1.696404033	0.089809391	0.197907849	Non-Significant
ATXN7L3B	1025.5	1445.75	1197.524978	0.279762246	0.057261996	4.885653023	1.03E-06	9.94E-06	Non-Significant
AUH	105.75	139.25	120.3153714	0.182076316	0.156834928	1.160942389	0.245665329	0.415457059	Non-Significant
AUNIP	28	29	28.22647064	-0.157751451	0.276383107	-0.570770961	0.56815491	0.724598267	Non-Significant
AUP1	1224.25	1305	1238.88452	-0.126906349	0.087092283	-1.457148032	0.145075522	0.285730041	Non-Significant
AURKA	432	606	496.48034	0.333897475	0.241057928	1.385133761	0.16601157	0.315124605	Non-Significant
AURKAIP1	489.5	712	580.396651	0.321792662	0.095842677	3.357509116	0.000786481	0.003923468	Non-Significant
AURKB	376.25	568.25	452.8141896	0.392631717	0.120376686	3.26169236	0.001107493	0.005249838	Non-Significant
AURKC	58	98.5	74.6524196	0.569728991	0.204879886	2.780795144	0.005422594	0.020413964	Non-Significant
AUTS2	240	368.25	293.4617972	0.404834963	0.113011659	3.582240696	0.00034066	0.001879804	Non-Significant
AVEN	491	653.75	554.0888834	0.1855904	0.108513566	1.710296764	0.08721101	0.193446895	Non-Significant
AVIL	45.5	57.25	49.8608002	0.102844079	0.344113647	0.298866609	0.765041826	0.86677489	Non-Significant
AVL9	390.75	467.5	419.8818884	0.050706055	0.125021698	0.405578041	0.685052666	0.811510157	Non-Significant
AVP	5.5	6	5.424422679	-0.462825553	1.78076719	-0.259902336	0.794939109	0.886753213	Non-Significant
AVPI1	2875.75	4631.75	3607.282015	0.470912999	0.140210383	3.358617168	0.000783335	0.003909838	Non-Significant
AVPR2	25	36.5	30.02836555	0.30872879	0.351696389	0.877827581	0.380037294	0.559486998	Non-Significant
AXIN1	903	864	871.640027	-0.268521409	0.105152241	-2.553644175	0.010660213	0.036219068	Non-Significant
AXIN2	32.5	23.25	26.36299609	-0.622078381	0.631055069	-0.985775112	0.324243481	0.502721243	Non-Significant
AXL	7928.25	5924.5	6901.646399	-0.63758924	0.083781131	-7.610177043	2.74E-14	7.32E-13	Non-Significant
AZI2	452.75	558.75	491.8040978	0.082741044	0.101925177	0.811782199	0.416916618	0.597061513	Non-Significant
AZIN1	3134.75	3567.5	3257.920595	-0.025940298	0.078275159	-0.331398852	0.740343232	0.850343884	Non-Significant
B2M	1228.5	2324	1686.172952	0.714462408	0.190612602	3.748243297	0.000178077	0.001056153	Non-Significant
B3GALNT1	278	173.25	225.3195529	-0.907416078	0.317517155	-2.85784898	0.004265233	0.016686046	Non-Significant
B3GALNT2	929	1362.75	1101.128748	0.351529172	0.130224747	2.699403759	0.006946384	0.025175483	Non-Significant
B3GALT2	17.5	114.5	61.15180737	2.488566838	0.245569748	10.13384937	3.91E-24	2.68E-22	Upregulated
B3GALT4	71.25	53.25	62.13854225	-0.660876153	0.329563937	-2.005304822	0.04493047	0.1152389	Non-Significant
B3GALT6	151	149.25	149.4778826	-0.222824326	0.175379128	-1.270529327	0.203896143	0.36480167	Non-Significant
B3GAT1	98.75	108.5	108.1849686	-0.030499762	0.5838481	-0.052239208	0.958338092	0.979673716	Non-Significant
B3GAT2	22	13.75	18.65788152	-0.710709658	1.119514929	-0.634837142	0.525534636	0.691036581	Non-Significant
B3GAT3	881	752.75	809.3097179	-0.446720117	0.120514303	-3.706780902	0.00020991	0.001220027	Non-Significant
B3GLCT	449.5	484.75	472.8481021	-0.083174612	0.30175707	-0.275634344	0.782828928	0.879069306	Non-Significant
B3GNT2	341.25	271.75	300.518125	-0.548480281	0.257660608	-2.128692796	0.033279685	0.090654477	Non-Significant
B3GNT4	1	10	4.750845976	2.924361567	1.875662353	1.559108739	0.118970646	0.245969985	Non-Significant
B3GNT5	100.75	128.5	110.302307	0.1421586	0.215558005	0.659491165	0.509580418	0.679392557	Non-Significant
B3GNT6	13	8.5	10.94094894	-0.677359085	0.980294503	-0.690975093	0.489581194	0.662415851	Non-Significant
B3GNT8	143.5	62.5	103.0438316	-1.394652513	0.17487515	-7.975132614	1.52E-15	4.63E-14	Downregulated
B3GNT9	535	377.5	453.4974503	-0.716223067	0.145738922	-4.914425436	8.90E-07	8.70E-06	Non-Significant
B3GNTL1	109	86	95.6252366	-0.559276032	0.172812928	-3.236308986	0.001210862	0.005664699	Non-Significant
B4GALNT1	18	19	17.91475764	-0.132536839	0.486277	-0.272554201	0.785195921	0.880569136	Non-Significant
B4GALNT2	491	269	386.4763238	-1.046363443	0.497840084	-2.101806335	0.035570244	0.095760577	Non-Significant
B4GALNT4	5292.75	5926.5	5594.036231	0.005164532	0.250101839	0.020649716	0.983525081	0.992451368	Non-Significant
B4GALT1	666.75	755.75	702.8353904	-0.050108121	0.184077237	-0.27221248	0.785458646	0.880757528	Non-Significant
B4GALT2	2079.75	1973.75	1995.451876	-0.291322155	0.054942496	-5.302310126	1.14E-07	1.29E-06	Non-Significant
B4GALT3	118.25	138.25	124.6356875	0.022960572	0.159521815	0.143933741	0.885552792	0.939835355	Non-Significant
B4GALT4	682.25	563.75	617.4733615	-0.512811062	0.13978126	-3.668668186	0.000243817	0.001394762	Non-Significant
B4GALT5	600.5	703	639.354846	0.020943519	0.098910352	0.211742437	0.832307979	0.908854037	Non-Significant
B4GALT6	347.5	347.75	341.0283204	-0.18854954	0.3245087	-0.581030771	0.561219715	0.719178276	Non-Significant
B4GALT7	340.25	375.75	348.967443	-0.075159903	0.100382337	-0.748736338	0.454016137	0.63010682	Non-Significant
B4GAT1	235.5	190.25	210.6573956	-0.516568765	0.100196018	-5.155581795	2.53E-07	2.69E-06	Non-Significant
B9D1	237	387.5	300.3450702	0.494226264	0.105605436	4.67993205	2.87E-06	2.54E-05	Non-Significant
B9D2	237.75	216.75	224.9272453	-0.336491631	0.155264206	-2.167219608	0.030218113	0.084037169	Non-Significant
BAALC	7	6.5	6.972428159	-0.339967562	1.143584116	-0.297282515	0.766250829	0.867402933	Non-Significant
BABAM1	398.25	526.5	446.2732657	0.194421564	0.107028251	1.81654435	0.069286911	0.161838693	Non-Significant
BABAM2	409.5	378.25	389.4135136	-0.324080319	0.101707123	-3.1864073	0.001440516	0.006574468	Non-Significant
BACE1	184	153.5	167.0981909	-0.485481491	0.15395511	-3.153396404	0.001613825	0.007242831	Non-Significant
BACE2	583	1087.5	801.1548465	0.68929647	0.11513082	5.987071672	2.14E-09	3.05E-08	Non-Significant
BACH1	975.25	779	882.5536003	-0.561390244	0.245539451	-2.286354562	0.022233524	0.066025345	Non-Significant
BACH2	26.5	12.5	20.67768547	-1.155946515	0.961739728	-1.201932791	0.229389569	0.395635162	Non-Significant
BAD	465.25	573.25	501.3323129	0.096059168	0.126376702	0.760101876	0.447193691	0.624357427	Non-Significant
BAG1	1370.25	1648.25	1472.621433	0.051465518	0.05134836	1.002281641	0.316207587	0.493505589	Non-Significant
BAG2	276.75	289	279.466355	-0.180121161	0.191573152	-0.940221316	0.34710405	0.526402092	Non-Significant
BAG3	1413	1660	1496.614757	0.030311207	0.068320362	0.443662857	0.657286353	0.792202584	Non-Significant
BAG4	247.25	247.5	242.8219394	-0.211088924	0.092569725	-2.280323558	0.022588506	0.066795719	Non-Significant
BAG5	333.25	353.75	336.9814656	-0.128074106	0.091377659	-1.401591017	0.161037411	0.308470587	Non-Significant
BAG6	4307.5	4631.5	4384.113779	-0.103038402	0.039970397	-2.577867865	0.0099412	0.034154439	Non-Significant
BAHCC1	1584	2035.25	1764.355228	0.158901487	0.080897895	1.964222753	0.049504265	0.124532724	Non-Significant
BAHD1	497	491	485.9517835	-0.235652176	0.090039725	-2.61720231	0.008865378	0.031006339	Non-Significant
BAIAP2	235.5	274	247.1091814	0.02392249	0.247240545	0.096757957	0.922918612	0.960743563	Non-Significant
BAIAP2L1	10.75	28.75	18.79589624	1.19254013	0.437561862	2.725420641	0.006421961	0.023574257	Upregulated
BAIAP3	48.5	79.25	61.61405672	0.471981752	0.332098557	1.421209884	0.155255752	0.300234302	Non-Significant
BAK1	904.25	1227	1034.635418	0.213784619	0.128330812	1.665886905	0.095735942	0.208100519	Non-Significant
BAMBI	41.25	87.5	60.67122951	0.872485298	0.288271364	3.026611063	0.002473119	0.010492966	Non-Significant
BANF1	1879	2735	2228.368655	0.324496835	0.069783935	4.650022005	3.32E-06	2.90E-05	Non-Significant
BANK1	14	42.5	27.0812423	1.385407984	0.360301918	3.845130746	0.000120488	0.000744684	Upregulated
BANP	210.75	268.75	232.0315131	0.138960349	0.135176288	1.027993527	0.303952873	0.480821342	Non-Significant
BAP1	1406	1669.25	1498.303398	0.041873413	0.065907187	0.635339097	0.52520728	0.690711623	Non-Significant
BARD1	133	181.25	151.5421924	0.250739535	0.181323109	1.382832756	0.166716153	0.316017199	Non-Significant
BARX1	6.5	41	22.32105918	2.390729728	1.290711336	1.852257481	0.063988858	0.152359038	Non-Significant
BARX2	1138.75	1073.25	1086.546565	-0.283562396	0.287623454	-0.985880644	0.324191686	0.502682237	Non-Significant
BASP1	778.75	209.25	497.3000535	-2.088334933	0.221186745	-9.441501283	3.67E-21	1.95E-19	Downregulated
BATF	182.25	124	154.2692986	-0.840296812	0.52528689	-1.599691194	0.109667106	0.230831531	Non-Significant
BATF2	17.5	7	12.44998426	-1.561110586	0.735204332	-2.123369677	0.033722886	0.091602643	Non-Significant
BATF3	118.5	125.5	119.5126512	-0.200879843	0.474784895	-0.423096534	0.672224831	0.802419181	Non-Significant
BAX	728.25	1059.5	863.9771269	0.339586123	0.137906325	2.462440516	0.013799506	0.044916226	Non-Significant
BAZ1A	1171.75	1566	1325.39779	0.211649843	0.076687161	2.759912345	0.005781687	0.02152255	Non-Significant
BAZ1B	2203	2678.5	2372.125296	0.087329277	0.089650771	0.974105141	0.330004337	0.508727483	Non-Significant
BAZ2A	1572.5	1854.75	1676.485868	0.034163233	0.058654401	0.582449614	0.560263871	0.718392429	Non-Significant
BAZ2B	223.5	309.25	258.5541198	0.254058034	0.121075704	2.098340342	0.035875091	0.096306504	Non-Significant
BBC3	146.5	169	152.7304365	-0.005138711	0.187521938	-0.027403253	0.978138104	0.98947879	Non-Significant
BBIP1	73	137.75	101.1615614	0.705042681	0.151830888	4.643605076	3.42E-06	2.98E-05	Non-Significant
BBOF1	21.75	22.25	22.31857832	-0.093065441	0.686662392	-0.13553304	0.892190443	0.943537016	Non-Significant
BBOX1	296.25	145.25	218.6141717	-1.113431056	0.591598404	-1.882072448	0.05982618	0.144230923	Non-Significant
BBS1	216.75	262.25	234.5716762	0.05874472	0.175816284	0.334125592	0.738284789	0.848946535	Non-Significant
BBS10	103.75	141	119.7223739	0.23320849	0.150599365	1.548535683	0.121493377	0.249545387	Non-Significant
BBS12	171.5	210.5	185.8577424	0.08186666	0.128367243	0.637753513	0.523634145	0.689268798	Non-Significant
BBS2	447.25	569	491.8636127	0.13130427	0.098370504	1.334793103	0.181944072	0.336665214	Non-Significant
BBS4	343.25	345	336.0716511	-0.198211005	0.102074526	-1.941826359	0.052158125	0.129892865	Non-Significant
BBS5	116.5	155.5	130.7049489	0.180852834	0.181195782	0.998107304	0.318227329	0.49579676	Non-Significant
BBS7	146.75	181.5	158.498562	0.087715961	0.141939854	0.617979789	0.536588661	0.699295713	Non-Significant
BBS9	85	107.75	93.52352672	0.11369302	0.173030794	0.657068127	0.511137112	0.680794663	Non-Significant
BBX	1515	1538.75	1500.758853	-0.188361023	0.072254826	-2.606898857	0.009136634	0.031830638	Non-Significant
BCAM	561	1488	981.9092617	1.190554869	0.488579483	2.43676804	0.014819182	0.047708564	Upregulated
BCAP29	318.5	361.5	331.5939332	-0.042572577	0.105160105	-0.404835814	0.685598201	0.811800633	Non-Significant
BCAP31	1864.75	2481	2110.26311	0.192910662	0.087892137	2.19485689	0.028173865	0.07975059	Non-Significant
BCAR1	1655.25	1890	1744.045921	-0.038612152	0.17372696	-0.222257684	0.824113292	0.904382511	Non-Significant
BCAR3	516	637.5	561.0234279	0.079689535	0.186560713	0.427150677	0.669269584	0.800241168	Non-Significant
BCAS1	36.25	99.25	62.24189196	1.332231546	1.000961767	1.330951482	0.183204976	0.338334897	Non-Significant
BCAS2	157.75	288.25	212.7712034	0.637065884	0.140218384	4.543383443	5.54E-06	4.63E-05	Non-Significant
BCAS3	266.5	250.75	255.2417075	-0.298304625	0.099492658	-2.998257675	0.00271528	0.011356995	Non-Significant
BCAS4	164	128.75	145.6148119	-0.589664778	0.201163887	-2.931265581	0.00337584	0.013697884	Non-Significant
BCAT1	1623.5	942	1289.676056	-0.997136995	0.149139402	-6.685939327	2.29E-11	4.27E-10	Non-Significant
BCAT2	313.5	217.25	267.074305	-0.731904914	0.151178549	-4.841327819	1.29E-06	1.22E-05	Non-Significant
BCCIP	734.25	1295.75	972.775574	0.605128569	0.067872197	8.915706291	4.85E-19	2.12E-17	Non-Significant
BCDIN3D	99	117.5	106.5750722	0.048103229	0.164046572	0.2932291	0.769347043	0.869524188	Non-Significant
BCHE	567	491.25	521.9613512	-0.437147937	0.143373147	-3.049022397	0.002295874	0.009840501	Non-Significant
BCKDHA	688.25	737.5	699.8136002	-0.10896447	0.079543705	-1.369869192	0.170727738	0.321618475	Non-Significant
BCKDHB	157	233	188.4886668	0.357980312	0.132881581	2.693979923	0.007060442	0.025520907	Non-Significant
BCKDK	524.5	690.5	591.0473597	0.190960578	0.080036312	2.385924263	0.017036259	0.053415564	Non-Significant
BCL10	334.5	327.75	323.1447681	-0.245844772	0.121801563	-2.018404085	0.043549194	0.112355266	Non-Significant
BCL11B	941.25	504	746.0133607	-1.040850052	0.453669262	-2.294292646	0.021773695	0.064979983	Non-Significant
BCL2	120	71.25	95.5721975	-0.94436866	0.328006808	-2.879112983	0.003987954	0.015774612	Non-Significant
BCL2A1	105.75	43.5	78.85873469	-1.450681264	0.550609123	-2.634684397	0.008421555	0.029662482	Downregulated
BCL2L1	451.75	815.75	611.5715488	0.633791628	0.179167817	3.537418924	0.000404058	0.002183689	Non-Significant
BCL2L10	14.5	4	9.807871893	-1.914646012	1.592795476	-1.202066455	0.229337782	0.395618155	Non-Significant
BCL2L11	34	88	58.14234114	1.148764787	0.298410802	3.849608592	0.000118307	0.000734194	Upregulated
BCL2L12	318	275.75	292.5139496	-0.417221377	0.133718332	-3.120150925	0.001807584	0.007988125	Non-Significant
BCL2L13	3624.5	3558.25	3535.176697	-0.23499686	0.047952928	-4.900573753	9.56E-07	9.29E-06	Non-Significant
BCL2L2	977.5	852.5	904.0433754	-0.42115127	0.080127174	-5.256035476	1.47E-07	1.63E-06	Non-Significant
BCL3	229.25	382.25	295.8960659	0.536355455	0.164283256	3.26482118	0.001095332	0.00520225	Non-Significant
BCL6	1900.25	1700.5	1782.125828	-0.354510228	0.169197416	-2.09524611	0.03614912	0.096863013	Non-Significant
BCL6B	97	100	96.73194377	-0.21082235	0.434048614	-0.485711376	0.627171817	0.770572656	Non-Significant
BCL7A	47.25	110.25	74.96836732	1.004755284	0.206892858	4.856403913	1.20E-06	1.14E-05	Upregulated
BCL7B	379.25	353.5	359.9421978	-0.30313957	0.134316183	-2.256910255	0.024013683	0.070109256	Non-Significant
BCL7C	766.25	919	821.623764	0.031647007	0.124142688	0.254924453	0.79878145	0.888649951	Non-Significant
BCL9	2425.5	1467	1968.695636	-0.955407599	0.359369059	-2.658569443	0.007847318	0.027905517	Non-Significant
BCL9L	1651.5	1529.5	1565.695692	-0.307539544	0.145759634	-2.109908869	0.034866206	0.09416071	Non-Significant
BCLAF1	2354.5	3179	2680.660389	0.222106341	0.077871768	2.852206201	0.004341693	0.016943016	Non-Significant
BCLAF3	235.5	219	220.5282545	-0.338030993	0.190152499	-1.777683671	0.075455823	0.172731962	Non-Significant
BCNT2	806.75	1061.75	904.1302722	0.18169457	0.09394335	1.934086557	0.053102486	0.131705891	Non-Significant
BCO2	444.75	315.75	378.7332601	-0.726955521	0.381251049	-1.906763332	0.056551242	0.138034329	Non-Significant
BCOR	609	663.5	617.4501777	-0.051344499	0.160273261	-0.320355987	0.748698486	0.855436201	Non-Significant
BCORL1	469.25	471.25	461.3112927	-0.199148118	0.103246354	-1.92886344	0.053747818	0.133009286	Non-Significant
BCR	320.75	666.25	469.1395223	0.85256706	0.343290737	2.48351315	0.013009353	0.042787123	Non-Significant
BCS1L	298.25	403.5	341.1192373	0.227459842	0.082041165	2.772508671	0.005562604	0.020851364	Non-Significant
BDH1	28.25	127.5	70.98958531	2.018776604	0.550693931	3.665877705	0.000246492	0.001407927	Upregulated
BDH2	231.25	540.5	364.8398261	0.998101445	0.279831401	3.566795728	0.000361373	0.001977909	Non-Significant
BDKRB1	194	30.25	115.7668237	-2.880458385	0.615551667	-4.679474588	2.88E-06	2.55E-05	Downregulated
BDKRB2	982.25	802.5	924.3904628	-0.382271951	0.537597542	-0.71107459	0.477038015	0.65076344	Non-Significant
BDNF	519.5	152.75	344.6660443	-1.979226263	0.241581279	-8.19279651	2.55E-16	8.47E-15	Downregulated
BDP1	1047.25	1108.5	1059.135887	-0.131837212	0.077385465	-1.703643087	0.088447787	0.195523794	Non-Significant
BEAN1	4.25	3.5	3.650216995	-0.515796033	1.297223705	-0.397615331	0.690913758	0.81551842	Non-Significant
BECN1	838	907.5	853.9009331	-0.09233709	0.082519744	-1.118969662	0.263153082	0.436054523	Non-Significant
BEGAIN	7	4	5.680862398	-0.943325585	0.797953743	-1.182180789	0.237133974	0.405324912	Non-Significant
BEND2	4	4	3.808968579	-0.366333379	1.317685974	-0.278012657	0.781002643	0.878162647	Non-Significant
BEND3	177.5	289.75	224.1931368	0.504490591	0.123050871	4.099853866	4.13E-05	0.000285888	Non-Significant
BEND6	19.75	13.25	16.85619054	-0.852400785	0.68263777	-1.248686818	0.211779644	0.374620816	Non-Significant
BEND7	347.25	189.25	258.2294836	-1.001098333	0.454231261	-2.203939751	0.027528582	0.078358882	Non-Significant
BEST1	1.75	2.25	2.185131219	0.199618599	2.129842494	0.093724583	0.925327942	0.962099929	Non-Significant
BET1	191.75	289.25	230.614657	0.378293167	0.124686181	3.033962259	0.002413646	0.010282242	Non-Significant
BET1L	578.75	569.75	562.1959077	-0.236305401	0.080604561	-2.931662896	0.003371525	0.013686259	Non-Significant
BEX2	59	33.5	46.78825345	-1.047545023	0.402961827	-2.599613547	0.00933288	0.032376858	Downregulated
BEX3	93.25	205.25	140.3169917	0.886722511	0.21850687	4.058098992	4.95E-05	0.000335732	Non-Significant
BEX4	96.75	85.25	92.45407044	-0.322030579	0.400740526	-0.803588752	0.421634522	0.601306332	Non-Significant
BEX5	88	105	96.49013427	0.21399023	0.886017554	0.241519176	0.809152756	0.894836859	Non-Significant
BFAR	994.25	1000.5	973.0519081	-0.187054868	0.108839404	-1.718631869	0.085681425	0.190749068	Non-Significant
BFSP1	56.25	132.25	88.95247608	1.051426995	0.294445366	3.570872953	0.000355793	0.001950765	Upregulated
BFSP2	1.5	50.75	24.17607229	4.884137916	0.68031485	7.179231673	7.01E-13	1.59E-11	Upregulated
BGN	5844	4173	4913.80672	-0.663750276	0.349877469	-1.897093508	0.057815598	0.140442266	Non-Significant
BHLHA15	63.75	29.5	47.79198977	-1.443729936	0.720806197	-2.002937742	0.045183971	0.115760698	Non-Significant
BHLHE22	4.5	5	4.73967195	0.127356647	1.151625563	0.11058859	0.911942596	0.954477326	Non-Significant
BHLHE23	330.75	113.75	238.1459846	-1.650803425	0.784962365	-2.103035126	0.035462699	0.095498296	Non-Significant
BHLHE40	2121.25	2172.5	2098.600929	-0.167906462	0.128938413	-1.302222187	0.192840443	0.350740636	Non-Significant
BHLHE41	51	55	51.32828041	-0.026272725	0.534162138	-0.049184926	0.960771924	0.980568263	Non-Significant
BICC1	2413.5	1796.25	2058.763221	-0.602065959	0.24901654	-2.41777498	0.01561573	0.049730014	Non-Significant
BICD1	443.25	300	376.8782217	-0.827697553	1.368734069	-0.60471758	0.545366665	0.705852322	Non-Significant
BICD2	1302.5	1386.25	1319.518268	-0.110798699	0.06818395	-1.62499678	0.104163245	0.222095668	Non-Significant
BICDL1	15.25	25.25	19.47515341	0.542249229	0.379862268	1.427489054	0.153438978	0.297617385	Non-Significant
BICDL2	2881.75	3459.25	3163.793477	0.095676573	0.284308733	0.336523512	0.736476124	0.847885448	Non-Significant
BICRA	468.25	732.25	587.3546346	0.43457348	0.152338137	2.852690009	0.004335089	0.016920743	Non-Significant
BICRAL	287	274.25	274.6775058	-0.267651493	0.118169036	-2.264988366	0.023513393	0.068979444	Non-Significant
BID	429.75	550	474.1901326	0.14924721	0.093745913	1.592039641	0.111375798	0.233802454	Non-Significant
BIN1	947.5	3487.5	2094.043384	1.654945436	0.164424265	10.06509251	7.88E-24	5.24E-22	Upregulated
BIN3	196	238	211.865339	0.07004144	0.114253063	0.613037745	0.539851382	0.701706405	Non-Significant
BIRC2	632.25	687.75	643.2907495	-0.084788178	0.12333379	-0.687469168	0.491787124	0.664067444	Non-Significant
BIRC3	467.5	386.25	416.7451239	-0.453600533	0.18789004	-2.414180825	0.015770633	0.05010429	Non-Significant
BIRC5	992.75	1500.5	1188.292877	0.413595671	0.197608957	2.09300063	0.036349098	0.097260766	Non-Significant
BIRC6	2042	2818	2355.248979	0.254920304	0.085517762	2.980904766	0.002873982	0.011907306	Non-Significant
BIVM	254	452	339.9728298	0.632475269	0.121137509	5.22113485	1.78E-07	1.94E-06	Non-Significant
BLACAT1	25.5	12.5	19.86428408	-1.083508252	0.933997801	-1.160075807	0.246017943	0.415728029	Non-Significant
BLCAP	885	973.5	914.4698398	-0.085220989	0.108081763	-0.788486292	0.430412314	0.608603205	Non-Significant
BLM	172.25	270.75	215.4740606	0.465800004	0.167320457	2.783879579	0.005371297	0.020253171	Non-Significant
BLMH	679.75	853.75	744.1452802	0.109385176	0.078659743	1.390611926	0.164343138	0.312870342	Non-Significant
BLNK	1283.25	998	1164.88508	-0.511554556	0.319047238	-1.603381867	0.108850372	0.229624885	Non-Significant
BLOC1S1	417.75	582.75	485.9378331	0.271574056	0.082530926	3.29057325	0.000999835	0.004810393	Non-Significant
BLOC1S2	288.75	361.25	315.8406711	0.106940767	0.165556076	0.64594891	0.518312443	0.686042392	Non-Significant
BLOC1S3	75.25	77.25	75.41569037	-0.175009385	0.176007898	-0.994326882	0.320063752	0.49791799	Non-Significant
BLOC1S4	169.75	282.25	216.166572	0.544244795	0.17115864	3.179768168	0.001473929	0.006694583	Non-Significant
BLOC1S5	395.25	393.25	388.4092767	-0.210311765	0.103136084	-2.039167637	0.0414333	0.107941639	Non-Significant
BLOC1S6	490.25	587	524.5370004	0.040806496	0.092276102	0.442221716	0.658328773	0.792649012	Non-Significant
BLTP1	320	158.5	248.1106335	-1.090751266	0.61196872	-1.782364409	0.074689826	0.171561147	Non-Significant
BLTP2	1188	689.5	974.980724	-0.947195831	0.347940844	-2.722289855	0.006483125	0.023747969	Non-Significant
BLTP3A	562.75	404.5	494.5797869	-0.620815556	0.324992744	-1.910244357	0.056101758	0.137144091	Non-Significant
BLVRA	350.25	361.25	349.7420732	-0.170789489	0.09011316	-1.895277992	0.058055582	0.140921763	Non-Significant
BLVRB	1134.25	786.75	955.055427	-0.739511872	0.064010478	-11.55298161	7.13E-31	7.92E-29	Non-Significant
BLZF1	586.5	595.75	580.7522311	-0.192864398	0.096383059	-2.001019679	0.045390269	0.116149852	Non-Significant
BMAL1	328.75	216.5	284.0888305	-0.724051481	0.590039221	-1.227124324	0.219775867	0.383973691	Non-Significant
BMERB1	8	6	7.414468592	-0.479013655	1.488072843	-0.32190202	0.747526923	0.854633626	Non-Significant
BMF	115	97	102.7704503	-0.440066477	0.346112275	-1.271455851	0.203566524	0.364350099	Non-Significant
BMI1	381	583	461.7978082	0.402750287	0.135534941	2.971560564	0.002962904	0.012208718	Non-Significant
BMP1	2816.75	4267.25	3456.885812	0.355235804	0.236515936	1.501952938	0.133109263	0.267950722	Non-Significant
BMP2	110.5	86.5	95.98405856	-0.507283782	0.322779661	-1.571610123	0.116040997	0.241314127	Non-Significant
BMP2K	724.25	974	818.1053018	0.240919282	0.155858464	1.545756808	0.122163312	0.250703134	Non-Significant
BMP4	42	474.5	237.0150918	3.276854488	0.15867141	20.6518269	9.40E-95	1.18E-91	Upregulated
BMP5	19	18	19.71846008	-0.211987489	1.038854655	-0.204058853	0.838307509	0.912109501	Non-Significant
BMP6	40.75	300.5	159.5914781	2.613321158	0.685437051	3.812634804	0.000137493	0.000837293	Upregulated
BMPR1A	616	605.25	600.3388721	-0.226694176	0.104126521	-2.17710313	0.029472874	0.08238032	Non-Significant
BMPR1B	524.25	577.25	534.6807005	-0.054765674	0.212073193	-0.258239491	0.796222082	0.887240383	Non-Significant
BMPR2	3243.25	2184.5	2706.248627	-0.784941685	0.123535874	-6.353957444	2.10E-10	3.48E-09	Non-Significant
BMS1	1057.25	1632.5	1296.48951	0.413941963	0.073673812	5.618576706	1.93E-08	2.44E-07	Non-Significant
BMT2	219.75	245.5	226.8671578	-0.03289311	0.161758538	-0.203346977	0.83886384	0.912350362	Non-Significant
BMX	0.25	204.25	92.73208994	9.169501946	1.036370982	8.847702325	8.93E-19	3.82E-17	Upregulated
BNC2	1032.5	1862.25	1390.780147	0.659743026	0.235860697	2.79717237	0.005155202	0.019575247	Non-Significant
BNIP1	171.25	227.25	194.1043469	0.186934438	0.120038837	1.55728298	0.119403314	0.246648353	Non-Significant
BNIP2	548.75	711.25	609.7167009	0.163835911	0.136497731	1.20028304	0.230029434	0.396395625	Non-Significant
BNIP3	492	896	656.3359698	0.695429806	0.272103164	2.555757879	0.010595682	0.036035629	Non-Significant
BNIP3L	980.25	1433.5	1159.565707	0.339822462	0.17586894	1.932248305	0.053328866	0.132128443	Non-Significant
BOC	219.25	106.25	161.1278741	-1.206997002	0.285562602	-4.226733452	2.37E-05	0.00017184	Downregulated
BOD1	257.25	427.75	329.8206052	0.504154192	0.155204434	3.248323384	0.001160873	0.005466064	Non-Significant
BOD1L1	1251	1734.5	1446.6583	0.266541675	0.058513763	4.555196247	5.23E-06	4.41E-05	Non-Significant
BOK	322	140.5	232.6014516	-1.40884651	0.125213163	-11.25158469	2.27E-29	2.33E-27	Downregulated
BoLA	1257.75	1238.25	1214.421089	-0.219200898	0.165077511	-1.327866508	0.184222211	0.339548937	Non-Significant
BOLA	440	253	347.3029623	-1.010214662	0.208884009	-4.836246995	1.32E-06	1.25E-05	Downregulated
BOLA-DMA	23	32.5	27.38422373	0.281820608	0.367349165	0.767173674	0.442978263	0.620612068	Non-Significant
BOLA-DMB	37.5	38	35.99628835	-0.193869973	0.710888635	-0.272714971	0.785072326	0.880535179	Non-Significant
BOLA-NC1	170	361.5	254.001912	0.847604357	0.485935349	1.744273922	0.081111337	0.182824323	Non-Significant
BOLA1	95.5	151.75	119.4983678	0.443616444	0.19334323	2.294450366	0.021764643	0.064970317	Non-Significant
BOLA2B	368.5	546.5	439.4172097	0.341904316	0.110912784	3.0826412	0.002051724	0.00892064	Non-Significant
BOLA3	224	351.75	275.9220881	0.428660192	0.130622819	3.281663904	0.001031965	0.004942957	Non-Significant
BOP1	925.5	1177.5	1022.258347	0.140756388	0.069800883	2.016541642	0.043743368	0.112776618	Non-Significant
BORA	442.75	999	685.0328568	0.950115307	0.14379596	6.607385248	3.91E-11	7.06E-10	Non-Significant
BORCS5	115.75	120.75	116.7972321	-0.147878765	0.173480561	-0.852422678	0.393979537	0.573869265	Non-Significant
BORCS6	116.75	141.5	125.0796508	0.051671238	0.157176734	0.328746099	0.742347607	0.851717872	Non-Significant
BORCS7	232.25	297	257.2362535	0.13442068	0.157596047	0.85294449	0.393690088	0.573590623	Non-Significant
BORCS8	171	185	174.7612632	-0.117242468	0.15137942	-0.774494106	0.438638652	0.61638039	Non-Significant
BPGM	26.25	39.75	29.6399496	0.141210838	0.750022569	0.188275451	0.850660728	0.919401481	Non-Significant
BPHL	424.75	427.5	418.4061295	-0.202581484	0.096801038	-2.09276149	0.036370451	0.097276524	Non-Significant
BPI	2	5	3.592033744	1.196677325	2.244101385	0.533254573	0.593857369	0.745117503	Non-Significant
BPIFB1	5.25	8.5	6.16775801	0.299339735	1.500463262	0.19949821	0.841873043	0.914196909	Non-Significant
BPIFB6	69	49.5	60.66599116	-0.734828567	0.58936386	-1.246816469	0.2124648	0.375293496	Non-Significant
BPNT1	208.75	375.5	276.8359256	0.615329873	0.146917043	4.188281087	2.81E-05	0.000200622	Non-Significant
BPNT2	2045.75	1683.75	1913.193848	-0.400794983	0.447353467	-0.895924617	0.370293026	0.549570776	Non-Significant
BPTF	923.75	1191.5	1028.497413	0.165743965	0.089333722	1.85533481	0.06354843	0.151463245	Non-Significant
BRAF	416.75	387.25	393.0352193	-0.334759004	0.131831329	-2.539297802	0.011107523	0.037423441	Non-Significant
BRAP	411.75	457.5	423.5594568	-0.050498911	0.088336048	-0.571668216	0.567546772	0.724139184	Non-Significant
BRAT1	518.5	569	534.6621321	-0.071570714	0.109653558	-0.652698509	0.513950664	0.682663072	Non-Significant
BRCA1	573.5	895.75	703.5695218	0.439479211	0.115076445	3.81901972	0.000133983	0.0008175	Non-Significant
BRCA2	359.25	656.5	486.1290639	0.696091564	0.159667031	4.359644943	1.30E-05	9.98E-05	Non-Significant
BRCC3	238.5	346.5	281.4545436	0.321556045	0.126528033	2.54138185	0.011041526	0.037249852	Non-Significant
BRD1	711.75	835	756.1840264	0.046430862	0.107046523	0.433744701	0.664473842	0.797301014	Non-Significant
BRD2	3634.75	3783.5	3633.013077	-0.153226065	0.088495748	-1.731451154	0.08337133	0.186773948	Non-Significant
BRD3	404	679.75	521.0072945	0.534716449	0.161559351	3.30972144	0.000933889	0.0045447	Non-Significant
BRD3OS	62.5	58	59.37339731	-0.342102944	0.291785421	-1.172447009	0.241017635	0.410112776	Non-Significant
BRD4	1674.75	2125.25	1846.016987	0.143891186	0.071691352	2.007092641	0.0447398	0.114859135	Non-Significant
BRD7	802.5	787	775.7284234	-0.230499476	0.113440292	-2.031901294	0.04216365	0.109527452	Non-Significant
BRD8	658.5	794.75	706.6258673	0.068055278	0.094719103	0.718495797	0.472451639	0.646938567	Non-Significant
BRD9	1026.25	1155	1064.229044	-0.036496668	0.067018114	-0.544579157	0.586042993	0.738945906	Non-Significant
BRF1	881.75	924.5	887.137384	-0.137445508	0.084936781	-1.618209526	0.105617451	0.224435596	Non-Significant
BRF2	208.25	173.5	188.4670878	-0.476332314	0.139727007	-3.4090211	0.000651964	0.003315514	Non-Significant
BRI3	843.75	949	872.3571493	-0.043126212	0.197249609	-0.218637756	0.826932239	0.90579054	Non-Significant
BRI3BP	45.25	87	61.8799901	0.826038989	0.51532713	1.602941009	0.108947679	0.229742286	Non-Significant
BRICD5	5.5	16	10.42233365	1.368523146	0.91476184	1.496043108	0.134642422	0.270293887	Non-Significant
BRINP2	2.5	2	2.36524563	-0.374647562	2.20881952	-0.169614384	0.86531341	0.928379458	Non-Significant
BRIP1	93.5	131.75	107.6306191	0.301126106	0.25746064	1.16960055	0.242161756	0.411314549	Non-Significant
BRIX1	269.5	495.5	367.1926389	0.668735808	0.127138077	5.25991759	1.44E-07	1.60E-06	Non-Significant
BRK1	916	986.25	929.8900517	-0.129192753	0.100679544	-1.283207566	0.199419366	0.35946338	Non-Significant
BRMS1	577	730.5	629.4980601	0.139099789	0.124502705	1.117243113	0.263890391	0.436747131	Non-Significant
BRMS1L	302.5	240.25	269.7793295	-0.552716425	0.12244542	-4.513982018	6.36E-06	5.25E-05	Non-Significant
BROX	878.5	782	816.2231939	-0.382442511	0.087643813	-4.363599645	1.28E-05	9.82E-05	Non-Significant
BRPF1	598.5	692.25	631.064677	0.015966096	0.09384028	0.170141179	0.864899109	0.928235011	Non-Significant
BRPF3	863.25	686.25	774.4166995	-0.548467453	0.169341402	-3.238826694	0.001200225	0.005621902	Non-Significant
BRSK2	352	315.25	336.3787522	-0.290476955	0.333029186	-0.872226721	0.383084705	0.562744186	Non-Significant
BRWD1	865	1041.75	931.0862241	0.050150148	0.085417845	0.587115589	0.557126079	0.715535821	Non-Significant
BRWD3	380	492.75	425.5264466	0.166779485	0.083163688	2.005436364	0.044916417	0.115218517	Non-Significant
BSCL2	598.5	486.5	531.6411838	-0.48216447	0.148741752	-3.241621564	0.001188517	0.005578139	Non-Significant
BSDC1	710.5	659.25	675.8506089	-0.322186779	0.082876339	-3.887560452	0.000101257	0.00063761	Non-Significant
BSG	13434.5	10585.75	11796.54044	-0.547606156	0.137419437	-3.984925049	6.75E-05	0.000441555	Non-Significant
BSN	21.25	21.25	21.13670314	-0.227432256	0.331814971	-0.685418912	0.493079614	0.665197453	Non-Significant
BTAF1	846.25	912.75	860.4539282	-0.093278028	0.117514339	-0.793758697	0.427335922	0.606047298	Non-Significant
BTBD1	460.25	643.5	534.2826333	0.282625533	0.105226594	2.685875511	0.007234004	0.026018699	Non-Significant
BTBD10	680.75	543	600.4311447	-0.551509543	0.109316978	-5.045049319	4.53E-07	4.67E-06	Non-Significant
BTBD11	293.75	472	372.9680663	0.443139562	0.320693981	1.381814402	0.167028696	0.316418947	Non-Significant
BTBD16	5	8.5	5.795849161	0.450501755	1.42086919	0.317060682	0.751197558	0.857161879	Non-Significant
BTBD17	0.5	6.75	2.828878556	3.245940998	1.74010815	1.86536739	0.062129925	0.148872009	Non-Significant
BTBD18	213.75	331	271.0165684	0.481236366	0.355578952	1.353388224	0.175931638	0.32882855	Non-Significant
BTBD19	187.5	201.5	191.3500359	-0.104121723	0.175492296	-0.593312219	0.552972223	0.71228529	Non-Significant
BTBD2	1043	1099.75	1052.37032	-0.141176729	0.146600157	-0.963005305	0.335544861	0.514369438	Non-Significant
BTBD3	312.75	308.5	307.1895023	-0.256523232	0.330868315	-0.775303104	0.438160575	0.615963371	Non-Significant
BTBD6	813.75	883.75	833.0038543	-0.091087803	0.06525463	-1.395882604	0.16274985	0.310782324	Non-Significant
BTBD7	880.25	887	864.2184476	-0.192478493	0.078237224	-2.460190739	0.013886319	0.045159851	Non-Significant
BTBD8	265	157	207.1193699	-0.937281779	0.281966038	-3.324094578	0.000887061	0.004362944	Non-Significant
BTBD9	319.5	259.5	284.9773629	-0.524714142	0.130097167	-4.033248024	5.50E-05	0.000368146	Non-Significant
BTD	56.25	50.5	52.48091668	-0.354945985	0.215476645	-1.647259658	0.099504686	0.214475441	Non-Significant
BTF3	2221.5	4269.5	3103.396394	0.730152459	0.094644211	7.714708074	1.21E-14	3.35E-13	Non-Significant
BTF3L4	335.5	460.75	385.499729	0.241777005	0.140927371	1.715614236	0.086232671	0.191772681	Non-Significant
BTG1	741.75	1730	1174.024374	1.026735319	0.104750623	9.801710871	1.11E-22	6.74E-21	Upregulated
BTG2	140.5	202.25	167.1379575	0.294885811	0.220076587	1.339923592	0.180270187	0.33435469	Non-Significant
BTG3	480.25	512	485.0191331	-0.131956758	0.114402222	-1.153445765	0.248727466	0.418802683	Non-Significant
BTK	48.5	27.75	40.34278952	-0.90339368	0.843086516	-1.071531406	0.283930557	0.458997556	Non-Significant
BTRC	371.25	400	377.3874554	-0.096359119	0.098078554	-0.982468803	0.325868945	0.504164513	Non-Significant
BUB1	570.75	899.25	705.5656833	0.461760199	0.14190745	3.253953174	0.00113811	0.005371814	Non-Significant
BUB1B	637	959.5	763.2185914	0.392742201	0.187474785	2.094906797	0.036179279	0.096916302	Non-Significant
BUB3	1258.75	1847.75	1495.08253	0.352343361	0.118531564	2.972569898	0.00295318	0.012173964	Non-Significant
BUD13	159.5	244.25	194.2683219	0.394713666	0.140725188	2.804854429	0.005033931	0.019191989	Non-Significant
BUD23	756.75	1088.25	890.6116211	0.309864958	0.094344426	3.284401325	0.001021993	0.004906322	Non-Significant
BUD31	491.5	602.5	531.8635862	0.074984499	0.074878745	1.001412329	0.316627506	0.493875055	Non-Significant
BVES	0	68.25	30.71399852	8.301033255	1.052783548	7.884843249	3.15E-15	9.19E-14	Upregulated
BYSL	391.5	574.5	468.5172911	0.345528285	0.104919636	3.293266138	0.000990307	0.004771272	Non-Significant
BZW1	3059.5	4354.25	3592.73185	0.282903319	0.08566883	3.302289963	0.000958989	0.004643613	Non-Significant
BZW2	646.5	1341.25	949.9515249	0.825784265	0.109709324	7.527019878	5.19E-14	1.34E-12	Non-Significant
C10H14orf1	170.5	271.25	214.4834834	0.456482731	0.188462985	2.422134675	0.015429631	0.049253721	Non-Significant
C10H14orf119	286.25	428.5	342.4610741	0.35243024	0.120206722	2.931867974	0.003369299	0.013680168	Non-Significant
C10H14orf93	95.75	84	89.15712123	-0.391501153	0.173601541	-2.255170955	0.0241226	0.0703076	Non-Significant
C10H15orf41	142.25	187.75	158.7390171	0.191127332	0.178859777	1.068587557	0.285255558	0.460303822	Non-Significant
C10H15orf48	132.5	151.5	139.3836251	-0.07464926	0.315479891	-0.236621294	0.812950599	0.897140735	Non-Significant
C10H15orf59	103	29.25	64.25735138	-1.970087885	0.452290837	-4.355798797	1.33E-05	0.000101299	Downregulated
C10H15orf61	86.75	95.25	89.82735468	-0.116701812	0.313746066	-0.371962631	0.709920672	0.829574175	Non-Significant
C11H17orf100	139	116.25	130.8249933	-0.379300541	0.42941687	-0.883292128	0.377078456	0.556607322	Non-Significant
C11H17orf107	229.5	158.25	200.0144972	-0.664582448	0.419504744	-1.584207228	0.113146569	0.236624784	Non-Significant
C11H17orf113	39.5	43	41.29487514	-0.074874687	0.308200021	-0.242941861	0.808050436	0.894276837	Non-Significant
C11H17orf114	160.75	223.75	189.6792317	0.281103381	0.22033918	1.275775741	0.202034805	0.362605882	Non-Significant
C11H17orf49	144.75	159.5	151.2509296	-0.073803602	0.250387281	-0.29475779	0.768178913	0.868764454	Non-Significant
C11H17orf50	6	11	8.197351331	0.511856739	1.572429473	0.32551968	0.74478779	0.852980728	Non-Significant
C11H17orf58	11	14	13.2125709	0.266210114	1.18713401	0.224246051	0.822565852	0.903367246	Non-Significant
C11H17orf67	25.5	25.25	26.15688459	-0.144617578	0.70844134	-0.204134866	0.838248109	0.912097458	Non-Significant
C11H17orf75	537.5	349	453.1256559	-0.741130298	0.376019808	-1.970987385	0.048725319	0.123032408	Non-Significant
C11H17orf80	534.5	440.25	487.3730886	-0.467030177	0.293955136	-1.588780463	0.112109965	0.234977706	Non-Significant
C11H2orf42	97.25	106.5	99.38297043	-0.071801358	0.177145288	-0.405324683	0.685238866	0.811510157	Non-Significant
C11H2orf49	206.5	257.25	225.8435288	0.116477406	0.126646471	0.919705107	0.357726883	0.536798211	Non-Significant
C11H2orf68	395.25	374	377.5431519	-0.288832111	0.086632254	-3.334002023	0.00085606	0.004225888	Non-Significant
C11H9orf116	233.75	218.75	222.1207494	-0.289488923	0.165703668	-1.747027857	0.080632506	0.182021131	Non-Significant
C11H9orf16	707.5	490.75	597.1857545	-0.749564277	0.115440191	-6.493096288	8.41E-11	1.46E-09	Non-Significant
C11H9orf50	53.25	53	52.49815972	-0.22340834	0.261260688	-0.855116557	0.392486625	0.572299259	Non-Significant
C11H9orf78	467.25	515.5	478.4017396	-0.081160462	0.099753822	-0.813607541	0.415869817	0.596057961	Non-Significant
C12H1orf105	4	2	3.057450735	-1.311723595	0.997990719	-1.314364522	0.188723564	0.345224917	Non-Significant
C12H1orf115	776	703	739.1087489	-0.300569384	0.22228563	-1.352176402	0.176318891	0.329340743	Non-Significant
C12H1orf116	2509.5	1936.5	2262.515822	-0.534564088	0.313854236	-1.70322407	0.088526144	0.195626265	Non-Significant
C12H1orf159	662.75	572.75	615.6447304	-0.424746725	0.21092667	-2.013717493	0.044039202	0.113368957	Non-Significant
C12H1orf167	1543	748.5	1153.896198	-1.219899525	0.458966708	-2.657925953	0.007862317	0.027943058	Downregulated
C12H1orf174	947.75	703	842.8719647	-0.57290999	0.29527248	-1.940275607	0.052346204	0.130292478	Non-Significant
C12H1orf21	3557	3099.5	3342.559619	-0.412083882	0.18504785	-2.22690446	0.02595366	0.074698409	Non-Significant
C12H1orf53	252	290.5	263.4703666	-0.016901469	0.247682828	-0.068238358	0.945595893	0.97396616	Non-Significant
C12H1orf74	223.75	230.5	230.0278772	-0.105189686	0.350335116	-0.300254474	0.763983057	0.865887229	Non-Significant
C13H20orf194	625.25	402.5	514.0423153	-0.8515028	0.094123364	-9.046667772	1.47E-19	6.80E-18	Non-Significant
C13H20orf202	10	14.75	12.16044571	0.25551598	0.777297717	0.328723441	0.742364735	0.851717872	Non-Significant
C13H20orf204	29.75	46.75	36.15325544	0.360533184	0.43421309	0.830313946	0.406361305	0.586482911	Non-Significant
C13H20orf27	531.75	627.75	568.8890831	0.03889135	0.095399523	0.407668183	0.683517299	0.81041267	Non-Significant
C13H20orf96	20.75	21	20.57169603	-0.252860392	0.506440376	-0.499289559	0.617575409	0.76283922	Non-Significant
C14H16orf46	21.5	17	19.18747708	-0.54711155	0.414649327	-1.31945602	0.187016704	0.343157923	Non-Significant
C14H16orf74	184.25	331.25	252.4163889	0.664929989	0.431798184	1.539909184	0.123582492	0.253092652	Non-Significant
C14H16orf86	8.5	1	5.108145486	-3.396971008	1.388584886	-2.446354588	0.0144309	0.046651999	Downregulated
C14H16orf87	146.25	115	134.4844002	-0.447562724	0.589883684	-0.758730468	0.448013807	0.625086246	Non-Significant
C14H16orf95	20.25	19	20.63232078	-0.218774344	0.974673171	-0.224459183	0.822400024	0.90329026	Non-Significant
C14H19orf12	647	406.5	546.6759551	-0.878744912	0.495904847	-1.772003074	0.076394047	0.174485794	Non-Significant
C14H19orf18	23.5	13	19.12120852	-0.987168368	0.627061778	-1.574276097	0.115423633	0.240268565	Non-Significant
C14H19orf33	2322	2697.25	2489.859645	-0.03298692	0.245809901	-0.134196872	0.893246899	0.944119913	Non-Significant
C14H19orf47	172.5	136.25	157.0984573	-0.453953625	0.386068258	-1.175837731	0.239659726	0.408421379	Non-Significant
C14H19orf84	45	136.5	87.85313346	1.42295569	0.382074603	3.724287557	0.000195868	0.001147598	Upregulated
C14H19orf85	16	23.5	19.80611281	0.417279286	0.432726303	0.964303032	0.334894021	0.513622102	Non-Significant
C14H8orf33	137.5	288	201.2458758	0.823455379	0.179435741	4.589138003	4.45E-06	3.80E-05	Non-Significant
C14H8orf37	273.25	224.75	245.6849395	-0.491390828	0.115968583	-4.237275449	2.26E-05	0.000164538	Non-Significant
C14H8orf59	134.25	195.75	159.5615291	0.343551133	0.213434962	1.60962913	0.107478845	0.227571049	Non-Significant
C14H8orf76	135.25	156.25	143.163778	0.001427739	0.133808422	0.010670025	0.991486713	0.996662259	Non-Significant
C14H8orf82	446.25	583.75	501.2660506	0.184624937	0.091498857	2.017784087	0.043613753	0.112487511	Non-Significant
C14H8orf89	265.75	277	266.0860186	-0.153689938	0.125591057	-1.223733139	0.221052914	0.385377422	Non-Significant
C15H11orf16	0.75	4	2.157423971	2.237563254	1.509441235	1.482378514	0.138239608	0.27566123	Non-Significant
C15H11orf49	125	129.5	124.4693805	-0.185190895	0.216689237	-0.854638181	0.392751483	0.572576747	Non-Significant
C15H11orf52	5.5	6	5.805623687	-0.049556064	0.771418973	-0.064240142	0.948779015	0.974921065	Non-Significant
C15H11orf58	1061.5	1379.5	1185.979327	0.17246499	0.089027496	1.937210375	0.052719633	0.130971651	Non-Significant
C15H11orf71	36	51	42.82023551	0.287002518	0.2735753	1.049080517	0.294141062	0.470099535	Non-Significant
C15H11orf74	200.5	238.75	212.9098669	0.036941265	0.194210002	0.190212987	0.849142234	0.918654681	Non-Significant
C15H11orf96	1438.75	1850.25	1625.305013	0.100479349	0.304866952	0.329584261	0.741714116	0.851385488	Non-Significant
C15H11orf97	3.25	1	2.079646752	-1.638820368	2.031449896	-0.806724484	0.419825235	0.599904735	Non-Significant
C16H1orf112	180.25	319.75	239.7441281	0.643592054	0.167866835	3.833944055	0.000126105	0.000775196	Non-Significant
C16H1orf159	149	156.25	150.9117804	-0.13754497	0.133395192	-1.031108903	0.302489753	0.479270139	Non-Significant
C16H1orf174	313	315.5	306.9597071	-0.188815166	0.139740529	-1.35118399	0.176636502	0.329623659	Non-Significant
C16H1orf21	1191	1233.75	1193.166214	-0.189478201	0.247501213	-0.765564736	0.443935334	0.621417269	Non-Significant
C16H1orf53	41.25	58.75	47.84090662	0.263816422	0.324934661	0.811906066	0.416845534	0.597048339	Non-Significant
C16H1orf74	91.5	112.5	100.1087476	0.089047213	0.175560287	0.507217291	0.612002364	0.759000369	Non-Significant
C16H5orf22	310.25	227.75	274.8686965	-0.5442776	0.434925181	-1.251428117	0.210778325	0.373257816	Non-Significant
C16H5orf34	186.75	172.5	182.1146412	-0.204222497	0.485895895	-0.420300931	0.67426563	0.803763379	Non-Significant
C16H5orf58	4.5	0	2.363723302	-4.796918499	2.057236841	-2.331728852	0.01971496	0.060106741	Non-Significant
C17H12orf43	263.25	305.5	278.1042351	0.004690263	0.120498538	0.038923819	0.968951126	0.985467967	Non-Significant
C17H12orf49	226.5	242	229.2778243	-0.127613493	0.119747428	-1.0656888	0.286564342	0.461752242	Non-Significant
C17H12orf65	165	248	198.3492686	0.371387573	0.124178211	2.990762789	0.002782816	0.011588106	Non-Significant
C17H12orf76	176	136.5	160.5637427	-0.539718707	0.375791772	-1.43621747	0.15094047	0.294284561	Non-Significant
C17H22orf15	209.25	267.75	230.7294786	0.083698226	0.326762562	0.256143867	0.79783975	0.88835258	Non-Significant
C17H22orf31	11.5	3	7.238738547	-2.163224852	0.733272216	-2.950097938	0.003176732	0.012993344	Downregulated
C17H22orf39	227.75	239.75	229.2398292	-0.147700696	0.118382427	-1.24765728	0.212156592	0.374875733	Non-Significant
C17H4orf33	91.75	79.25	83.22255228	-0.446180066	0.26154558	-1.705936176	0.088019963	0.194806233	Non-Significant
C17H4orf46	181	238.75	201.7041811	0.171838533	0.170802946	1.006063051	0.314385241	0.491759492	Non-Significant
C17H4orf51	13.25	9.25	10.44936134	-0.732614497	1.120347586	-0.653917147	0.513165186	0.682130726	Non-Significant
C17H5orf52	53.25	57	53.70284309	-0.100520136	0.210524066	-0.477475747	0.633023387	0.774283321	Non-Significant
C18H14orf132	8	7	8.045322275	-0.304217166	1.147656054	-0.26507695	0.790950184	0.884237419	Non-Significant
C18H14orf28	177.25	149.75	170.0968755	-0.335380134	0.626887945	-0.534992158	0.59265528	0.743976053	Non-Significant
C18H15orf39	630.75	537	597.6089551	-0.373430161	0.33767179	-1.105896826	0.268771179	0.442218804	Non-Significant
C18H15orf40	894.75	823.5	867.8743207	-0.304525821	0.252100739	-1.207952909	0.227065376	0.392469727	Non-Significant
C18H16orf46	26.75	17.75	22.00752333	-0.817569965	0.394902121	-2.070310392	0.038423287	0.101600711	Non-Significant
C18H16orf70	214.25	243.25	222.2746652	-0.024844283	0.114806264	-0.216401802	0.828674562	0.906962032	Non-Significant
C18H16orf74	37.5	34.25	34.469255	-0.342032837	0.423183635	-0.808237392	0.418953936	0.599294981	Non-Significant
C18H16orf87	189.75	107.75	150.0216069	-1.051655002	0.238228633	-4.414477756	1.01E-05	7.99E-05	Downregulated
C18H19orf12	454.25	461.25	449.4073815	-0.183827349	0.105613174	-1.740572153	0.081758602	0.183925181	Non-Significant
C18H19orf18	66.25	50.75	58.46240642	-0.612516953	0.3757064	-1.630307477	0.103036528	0.220290626	Non-Significant
C18H19orf47	214.25	249.75	228.6630714	0.000906106	0.137418115	0.006593791	0.994738954	0.997956474	Non-Significant
C18H19orf48	422.75	845.5	606.5725381	0.790808127	0.085590225	9.239467819	2.48E-20	1.24E-18	Non-Significant
C18H19orf54	90.25	93.25	89.86840515	-0.166233721	0.173021215	-0.960770742	0.336667453	0.515420473	Non-Significant
C18H19orf84	43.75	33.5	38.69608809	-0.516030226	0.352307652	-1.464714784	0.14299875	0.28264269	Non-Significant
C19H17orf100	73	40.5	58.35199585	-1.089617904	0.429131313	-2.539124668	0.011113022	0.03743083	Downregulated
C19H17orf49	229.5	246.25	232.6865434	-0.116934125	0.134250111	-0.871016967	0.383744889	0.563275534	Non-Significant
C19H17orf53	77	103.75	87.76414537	0.250961457	0.248709886	1.009052999	0.312949217	0.490651959	Non-Significant
C19H17orf58	77.25	82.25	78.78668436	-0.138215078	0.295365383	-0.467946097	0.639823138	0.779267006	Non-Significant
C19H17orf67	3.75	24.25	12.8630135	2.500291241	0.554678791	4.507638079	6.56E-06	5.40E-05	Upregulated
C19H17orf75	268	304.75	277.3997343	-0.028098659	0.121581698	-0.231109281	0.817229905	0.89981113	Non-Significant
C19H17orf80	419.5	507.25	451.89218	0.080764958	0.097369579	0.829468083	0.40683959	0.586902554	Non-Significant
C19H3orf18	49	45.75	48.34188516	-0.221583064	0.503839268	-0.439789191	0.660089797	0.7940301	Non-Significant
C19H3orf20	48.75	37	44.54454844	-0.607628254	0.516096256	-1.177354508	0.239054039	0.407794254	Non-Significant
C19H3orf22	43.75	43.5	41.8146331	-0.254202258	0.396432939	-0.641223856	0.521377253	0.68802402	Non-Significant
C19H3orf49	9.5	1	5.469080483	-3.401465922	0.98285686	-3.460794813	0.000538583	0.002802355	Downregulated
C19H3orf62	258.5	234.5	252.8237432	-0.325622625	0.423066094	-0.76967318	0.441493783	0.6191017	Non-Significant
C19H3orf84	14.75	19.75	16.15775736	0.093247036	0.664676547	0.140289343	0.888431384	0.941545875	Non-Significant
C19H3orf86	8.5	5	7.239084489	-0.875688868	1.00215569	-0.873805215	0.38222434	0.562005278	Non-Significant
C1D	818.25	957	863.6457768	0.008824295	0.075890406	0.116276825	0.907433152	0.951926586	Non-Significant
C1GALT1	454.75	761.25	585.3308717	0.549527844	0.153277054	3.585193151	0.000336829	0.001860692	Non-Significant
C1GALT1C1	217.75	293.5	246.9145697	0.213450792	0.159166743	1.341051453	0.179903748	0.333839088	Non-Significant
C1H21orf2	182	155.25	166.9284689	-0.438839434	0.156430893	-2.805324612	0.005026593	0.019169818	Non-Significant
C1H21orf58	28.5	31.75	29.30942291	-0.038571242	0.283134482	-0.136229406	0.891639929	0.94311337	Non-Significant
C1H21orf91	216.75	350.75	272.1455624	0.493483695	0.11918841	4.140366465	3.47E-05	0.000242546	Non-Significant
C1H3orf33	110.5	112.25	107.5968581	-0.199286871	0.256340102	-0.777431504	0.436904231	0.614812963	Non-Significant
C1H3orf38	465	528	485.0985561	-0.022668331	0.099443953	-0.227950828	0.819684467	0.901433479	Non-Significant
C1H3orf58	122.25	686.75	377.0515345	2.272403442	0.121758207	18.66324653	9.86E-78	6.20E-75	Upregulated
C1H3orf70	305.75	383	337.4869545	0.115900547	0.139044234	0.833551623	0.404533696	0.584871853	Non-Significant
C1QBP	818.25	1824.75	1256.981264	0.946424293	0.102493466	9.233996409	2.61E-20	1.30E-18	Non-Significant
C1QL1	30.5	93	53.9441828	1.236981382	0.688642336	1.796261015	0.072453015	0.167491023	Non-Significant
C1QL3	0.5	9.5	4.522881091	3.961184918	1.969978974	2.010775227	0.044349204	0.114042537	Non-Significant
C1QTNF1	2531	2606.5	2503.338502	-0.144731523	0.256747023	-0.563712564	0.572949765	0.728051285	Non-Significant
C1QTNF12	24.75	26.75	26.25286138	-0.083542075	0.560313221	-0.149098883	0.881475607	0.937670236	Non-Significant
C1QTNF2	22.75	24.5	23.06931872	-0.10137438	0.515338483	-0.196714166	0.844051224	0.915476184	Non-Significant
C1QTNF3	2690.75	140.25	1452.974088	-4.431114442	0.479236079	-9.246203782	2.33E-20	1.17E-18	Downregulated
C1QTNF4	9.5	9.75	9.631399484	-0.342158673	1.400339433	-0.244339812	0.806967652	0.893673701	Non-Significant
C1QTNF5	947.25	613.75	780.8352753	-0.841378607	0.234557814	-3.587084106	0.000334396	0.001849569	Non-Significant
C1QTNF6	20.25	83.75	47.75774027	1.855805787	0.497414071	3.730907294	0.000190791	0.001123788	Upregulated
C1QTNF9	19.25	17.5	19.3673029	-0.274279085	0.738071062	-0.371616094	0.710178705	0.829740492	Non-Significant
C1R	282.75	622.75	428.4794317	0.965562108	0.586203465	1.647145002	0.099528245	0.214490926	Non-Significant
C1RL	64.75	47	55.96043953	-0.716863123	0.37079712	-1.933302835	0.053198903	0.131858378	Non-Significant
C1S	576	802.5	658.5029883	0.304225007	0.474581672	0.641038254	0.521497829	0.688086907	Non-Significant
C2	50	117.5	78.68459057	1.082631199	0.385313975	2.809737689	0.004958189	0.018968366	Upregulated
C20H5orf22	139.25	151	142.2507787	-0.095821029	0.134149355	-0.714286172	0.475050241	0.649225009	Non-Significant
C20H5orf34	89.5	119.75	101.7716808	0.222018676	0.167137882	1.328356404	0.184060395	0.339416432	Non-Significant
C20H5orf51	1398	1414.75	1378.5392	-0.192611936	0.153289812	-1.256521446	0.208926975	0.370836413	Non-Significant
C20H6orf132	7745.75	5733.75	6882.832345	-0.61447549	0.323245653	-1.900955154	0.057307887	0.139532246	Non-Significant
C20H6orf136	993.5	991	989.9826559	-0.186210279	0.223986256	-0.831346897	0.405777689	0.585909452	Non-Significant
C20H6orf141	751.5	812.5	813.2722057	-0.004852022	0.723041151	-0.006710575	0.994645776	0.997956474	Non-Significant
C20H6orf15	2.5	8.5	5.704027537	1.749776108	1.933223787	0.905107893	0.365408231	0.544491444	Non-Significant
C20H6orf226	421.5	593	497.9174534	0.311081242	0.227506496	1.367351033	0.171515303	0.322651196	Non-Significant
C20H6orf47	2220.25	1762	2026.587122	-0.506344566	0.257943651	-1.963004566	0.049645644	0.124805193	Non-Significant
C20H6orf52	426	269.75	360.7444716	-0.790621777	0.425965564	-1.856069701	0.063443624	0.15126755	Non-Significant
C20H6orf62	3224.75	2293	2831.366417	-0.624933569	0.338744349	-1.844853117	0.065058908	0.154303345	Non-Significant
C20H6orf89	3675	3440	3582.720017	-0.289470276	0.21764015	-1.330040785	0.183504834	0.338718983	Non-Significant
C21H11orf24	916	823	892.1827741	-0.304316779	0.393194521	-0.773959867	0.438954525	0.616686503	Non-Significant
C21H11orf54	1066.25	741.75	926.5355714	-0.633326864	0.491495999	-1.288569726	0.197547714	0.357065459	Non-Significant
C21H11orf68	1026.75	1281	1141.082075	0.105703143	0.257132527	0.411084292	0.681010728	0.808761843	Non-Significant
C21H11orf98	487.75	756.5	618.3434439	0.404465384	0.419033156	0.965234799	0.334427221	0.513161127	Non-Significant
C21H14orf28	172.75	104.25	140.8415976	-0.999232576	0.399336435	-2.502232427	0.012341287	0.040859661	Non-Significant
C21H15orf39	356.5	354.5	349.6889486	-0.206226868	0.130845866	-1.57610534	0.115001529	0.239760147	Non-Significant
C21H15orf40	166.25	207.75	183.1243195	0.081639515	0.277331959	0.29437471	0.76847159	0.868991302	Non-Significant
C22H10orf143	338.25	399	370.3406556	0.05466808	0.302201122	0.180899659	0.856446336	0.923746684	Non-Significant
C22H10orf62	11.75	4	8.203609263	-1.890788564	0.822475411	-2.298899806	0.021510629	0.064374976	Non-Significant
C22H10orf95	7.75	5.5	6.009524416	-0.912079496	1.289663387	-0.707222912	0.479427962	0.653221031	Non-Significant
C22H3orf14	120.5	125.75	119.2475368	-0.130820229	0.187133778	-0.699073309	0.484506218	0.657749895	Non-Significant
C22H3orf18	46.5	38.75	42.38917021	-0.507136596	0.424652251	-1.194239746	0.2323842	0.399316209	Non-Significant
C22H3orf49	19	13	15.55409291	-0.693888976	0.535332765	-1.296182527	0.194912608	0.353676429	Non-Significant
C22H3orf62	65.5	64.75	63.91336696	-0.252016132	0.198116262	-1.272061816	0.203351157	0.364089835	Non-Significant
C22H3orf67	16.75	22.5	19.94342781	0.171740979	0.867094805	0.198064823	0.842994347	0.914834245	Non-Significant
C23H18orf21	485.25	442	468.7419236	-0.310859694	0.280140407	-1.109656754	0.267146965	0.44046807	Non-Significant
C23H18orf32	18633.25	14957.25	17135.35246	-0.512490323	0.270139372	-1.897133021	0.057810384	0.140442266	Non-Significant
C23H18orf54	57.75	69.25	63.55278948	0.117694076	0.46967008	0.250588829	0.802132019	0.890827721	Non-Significant
C23H6orf106	1460	1139.25	1290.259677	-0.585152048	0.102951142	-5.683783934	1.32E-08	1.71E-07	Non-Significant
C23H6orf132	144	114.75	126.3179933	-0.494869641	0.282273154	-1.753158719	0.079574767	0.180215408	Non-Significant
C23H6orf136	117.25	123.25	117.1763309	-0.1395038	0.147553055	-0.945448401	0.344430002	0.523651252	Non-Significant
C23H6orf141	96.5	135.5	111.7251146	0.271826768	0.181952228	1.493945809	0.135189784	0.271029382	Non-Significant
C23H6orf226	84	138	107.3903452	0.496153779	0.226857369	2.187073674	0.028737146	0.080887081	Non-Significant
C23H6orf47	165.25	193	174.6717922	0.009101556	0.122958015	0.074021659	0.940993152	0.971226568	Non-Significant
C23H6orf52	81	148.75	110.2809679	0.666118575	0.190016145	3.505589362	0.000455598	0.002421982	Non-Significant
C23H6orf62	1537.25	1692.75	1576.737957	-0.070880125	0.05708149	-1.241735722	0.214334085	0.377852673	Non-Significant
C23H6orf89	1419	1261.75	1323.119705	-0.375922434	0.061674637	-6.095251624	1.09E-09	1.63E-08	Non-Significant
C24H16orf54	130.5	67	103.057601	-1.077160297	0.546760305	-1.970077724	0.048829464	0.123245905	Non-Significant
C24H16orf89	482.75	885.25	622.8275454	0.498096975	0.629830297	0.790843149	0.429035527	0.60759106	Non-Significant
C24H16orf96	4.5	13	8.272237084	1.244628062	0.765631289	1.625623299	0.104029816	0.221911459	Non-Significant
C24H18orf21	188.75	277.75	224.9520644	0.348271306	0.11362079	3.065207582	0.00217519	0.009387189	Non-Significant
C24H18orf25	341.25	379.75	351.1103394	-0.045997796	0.119026725	-0.386449315	0.699163933	0.821925319	Non-Significant
C24H18orf32	229.75	221.25	220.5817015	-0.26267614	0.18744021	-1.401386288	0.16109859	0.308470587	Non-Significant
C24H18orf54	146.75	194.5	165.5081458	0.217197392	0.1535672	1.414347539	0.157259885	0.303208884	Non-Significant
C24H7orf50	1875.25	2800.25	2285.639403	0.367516301	0.222985608	1.648161529	0.099319529	0.214261334	Non-Significant
C25H10orf105	3.5	0	1.917982453	-4.484052338	1.4873368	-3.014819735	0.00257132	0.01082927	Downregulated
C25H10orf71	0.75	2.5	1.719824571	1.633558581	2.907009	0.561937917	0.574158319	0.729173337	Non-Significant
C25H16orf58	155	144.75	149.145085	-0.307361869	0.138304996	-2.222348277	0.026259778	0.075395486	Non-Significant
C25H16orf71	58.5	49.25	53.62226488	-0.429787311	0.261864291	-1.64125971	0.100743516	0.216639885	Non-Significant
C25H16orf72	1271	1109	1174.726638	-0.412183098	0.073542022	-5.604728904	2.09E-08	2.63E-07	Non-Significant
C25H16orf91	266.5	397.25	320.7196282	0.366717308	0.11312416	3.241724031	0.00118809	0.005577522	Non-Significant
C25H1orf131	272.75	269	275.0979602	-0.144577616	0.447969477	-0.322739882	0.746892245	0.854211893	Non-Significant
C25H1orf198	1594	1366.5	1521.221832	-0.340764584	0.405806503	-0.83972184	0.401064366	0.58123842	Non-Significant
C25H7orf26	373.75	415.25	386.4934397	-0.049539005	0.10635739	-0.465778684	0.641373924	0.780199091	Non-Significant
C25H7orf43	298.5	278	284.2464854	-0.318443917	0.118526939	-2.686679666	0.007216613	0.025975951	Non-Significant
C25H7orf50	546.25	587.5	556.3389064	-0.110200758	0.075136646	-1.466671233	0.142465512	0.281854402	Non-Significant
C26H10orf143	138	160.25	145.5948361	0.005609026	0.183198783	0.030617157	0.97557486	0.988728143	Non-Significant
C26H10orf88	173.75	211	186.6471162	0.068928259	0.117955152	0.584359885	0.55897821	0.717426331	Non-Significant
C26H6orf52	26.25	20.25	23.74241247	-0.598804501	0.503391999	-1.189539172	0.234227566	0.401703256	Non-Significant
C26H8orf48	64.75	50	59.44434963	-0.422591853	0.819670862	-0.515562859	0.606159756	0.754282403	Non-Significant
C27H4orf47	65	95.5	77.4262114	0.351878811	0.184138977	1.910941493	0.0560121	0.136942655	Non-Significant
C27H8orf48	77.25	126.75	99.62760528	0.460325434	0.342868149	1.342572751	0.179410359	0.333256401	Non-Significant
C28H1orf131	105.5	177.25	134.968879	0.532464354	0.161521219	3.296559775	0.000978768	0.004720497	Non-Significant
C28H1orf198	1680	2341.75	1962.581463	0.259437711	0.175378295	1.479303419	0.139059239	0.276856838	Non-Significant
C29H11orf24	985	737	852.6333385	-0.621856681	0.087273739	-7.12535857	1.04E-12	2.30E-11	Non-Significant
C29H11orf54	302	336.5	310.6322018	-0.053283782	0.121689264	-0.437867567	0.661482288	0.795063403	Non-Significant
C29H11orf68	632.5	765	675.6113405	0.057987925	0.123482906	0.469602852	0.638638787	0.778276584	Non-Significant
C29H11orf80	81	60	69.84662879	-0.697473451	0.30051776	-2.320905928	0.020291922	0.061417871	Non-Significant
C29H11orf95	284	380.25	322.772107	0.238037214	0.16561693	1.437275856	0.150639626	0.293936159	Non-Significant
C29H11orf98	318	451	369.261436	0.29049513	0.1187584	2.446101743	0.014441024	0.046674261	Non-Significant
C2CD2	249.75	252.25	245.4390515	-0.191009301	0.241925544	-0.78953755	0.429797892	0.60816869	Non-Significant
C2CD2L	551.25	488.75	514.2195319	-0.359126569	0.189344614	-1.896682255	0.057869887	0.14055605	Non-Significant
C2CD3	88.25	102.75	92.94675477	0.014738239	0.16697375	0.088266801	0.929664625	0.964891976	Non-Significant
C2CD5	511.75	600	540.8383196	0.000868154	0.101710303	0.008535558	0.993189693	0.997622028	Non-Significant
C2H2orf69	203.25	261.75	225.7115779	0.161260994	0.110478673	1.459657227	0.144384303	0.284701303	Non-Significant
C2H2orf76	59.25	93.5	73.90866282	0.450684757	0.189377187	2.379826015	0.017320814	0.054181734	Non-Significant
C2H2orf88	84.5	126.25	101.0651192	0.358379022	0.177032947	2.024363416	0.042932773	0.111035671	Non-Significant
C3	17	106	57.18230031	2.491492247	0.689871934	3.61152864	0.000304397	0.00169908	Upregulated
C3H1orf109	238.25	255.75	241.3308272	-0.108672381	0.126395975	-0.859777232	0.389911852	0.569798298	Non-Significant
C3H1orf123	266.5	323	285.7789266	0.050484816	0.139789936	0.361147715	0.717989025	0.835433065	Non-Significant
C3H1orf216	140.75	140.5	138.1518656	-0.211991625	0.153486529	-1.381174148	0.167225422	0.316696252	Non-Significant
C3H1orf226	66.25	57.75	62.01867361	-0.398564579	0.468364415	-0.850971094	0.39478541	0.574616609	Non-Significant
C3H1orf43	909.75	1027	941.4480367	-0.045854355	0.125479539	-0.365432923	0.714788269	0.832927046	Non-Significant
C3H1orf50	214.25	275.25	237.5765468	0.141649026	0.135422008	1.045982318	0.295569196	0.471671053	Non-Significant
C3H1orf52	130.75	150.25	136.6346918	-0.023028312	0.153552201	-0.149970579	0.880787827	0.937245692	Non-Significant
C3H1orf54	19.25	84.5	48.12405834	1.883839039	0.384777773	4.8959144	9.78E-07	9.49E-06	Upregulated
C4A	182.5	104.75	144.0648131	-0.972833232	0.386138438	-2.519389771	0.011755844	0.039231882	Non-Significant
C4BPA	24.5	7	16.58644138	-2.001596879	0.870943946	-2.29819254	0.021550833	0.064454502	Non-Significant
C4H7orf25	222.75	222.25	218.3795941	-0.213415574	0.148418204	-1.437933947	0.150452797	0.293715235	Non-Significant
C4H7orf57	17.5	146.5	74.95357757	3.023959328	0.790936861	3.823262611	0.000131697	0.000805638	Upregulated
C5AR1	47	39.5	45.45725544	-0.410436862	0.675726785	-0.607400611	0.543585083	0.704376387	Non-Significant
C5AR2	56	69.25	63.28557178	0.067012267	0.623614917	0.107457768	0.914425827	0.955871443	Non-Significant
C5H12orf10	269.5	357	300.9196542	0.172352601	0.140748271	1.224545067	0.220746676	0.385213227	Non-Significant
C5H12orf29	294.75	388.25	330.384105	0.192674642	0.105269171	1.830304537	0.067204413	0.158080729	Non-Significant
C5H12orf4	267.5	279	267.1662529	-0.129218546	0.160641755	-0.804389532	0.421172045	0.600873815	Non-Significant
C5H12orf45	141	195.5	162.6719987	0.251862719	0.170732365	1.475190244	0.140161404	0.278405011	Non-Significant
C5H12orf57	412.5	590	485.0602694	0.298683074	0.132983288	2.246019626	0.024702751	0.071655443	Non-Significant
C5H12orf66	36	55.5	44.39800554	0.408001698	0.259948972	1.569545343	0.116520923	0.242089863	Non-Significant
C5H12orf73	149	185.75	163.204552	0.11798954	0.117170435	1.006990713	0.313939237	0.491428985	Non-Significant
C5H12orf75	1103	716.75	906.7133659	-0.843238291	0.14620678	-5.767436322	8.05E-09	1.07E-07	Non-Significant
C5H22orf23	25	21.5	22.7035382	-0.387813156	0.442408793	-0.876594593	0.380706877	0.560079528	Non-Significant
C6H4orf3	2154.5	2762.5	2373.628211	0.152879821	0.189977603	0.804725496	0.420978103	0.600687945	Non-Significant
C6H4orf48	93.5	52	72.58195848	-1.057036564	0.238811553	-4.426237135	9.59E-06	7.60E-05	Downregulated
C6H4orf54	59.75	21.25	41.20947519	-1.681441157	0.49407699	-3.403196646	0.000666023	0.003377907	Downregulated
C7	513.5	541	548.4775564	-0.037886439	0.562936467	-0.067301448	0.946341724	0.974270963	Non-Significant
C7H15orf48	16069.5	15591.5	16011.02452	-0.222761055	0.267442031	-0.832932109	0.404883019	0.585154874	Non-Significant
C7H15orf62	819.5	654.25	742.6440682	-0.507699061	0.209863585	-2.419186068	0.015555281	0.049587714	Non-Significant
C7H19orf24	241.5	334.25	277.0020932	0.241829332	0.159504026	1.516133096	0.129485701	0.262476278	Non-Significant
C7H19orf25	332.25	354	333.3341434	-0.131413253	0.128715973	-1.020955288	0.307275623	0.484534221	Non-Significant
C7H19orf44	104.25	122	110.2104098	0.009601494	0.140968428	0.068110953	0.945697312	0.973979462	Non-Significant
C7H19orf53	559.5	858	682.7740354	0.399145491	0.091101487	4.381327951	1.18E-05	9.16E-05	Non-Significant
C7H19orf66	38	82.5	58.42345743	0.870867844	0.680427124	1.27988408	0.200585907	0.360657131	Non-Significant
C7H19orf70	549.5	646.25	583.7891994	0.010639487	0.091820837	0.115872254	0.907753785	0.952099674	Non-Significant
C7H19orf71	153.75	123.5	139.8905626	-0.515375604	0.210206791	-2.45175526	0.014216132	0.046073645	Non-Significant
C7H1orf35	430	562.5	483.7696245	0.174680833	0.087441847	1.997680051	0.045751358	0.116883665	Non-Significant
C7H5orf15	1065	973.25	995.6824174	-0.333930037	0.135365364	-2.466879475	0.013629623	0.044486032	Non-Significant
C7H5orf24	408.75	424.75	407.6068481	-0.13896866	0.145235273	-0.95685199	0.338641967	0.51739898	Non-Significant
C7H5orf30	332.75	234.25	278.6898582	-0.711466996	0.137447929	-5.176265681	2.26E-07	2.42E-06	Non-Significant
C7H5orf63	47.5	43.25	44.61285218	-0.346795914	0.302319634	-1.147116743	0.251333375	0.421652009	Non-Significant
C8G	213.25	111	164.3822903	-1.186107399	0.225209524	-5.266684006	1.39E-07	1.54E-06	Downregulated
C8H6orf120	1393.75	1170.5	1306.045488	-0.391102213	0.351350523	-1.113139695	0.265648438	0.438474284	Non-Significant
C8H9orf3	3654.75	2422.5	3037.574509	-0.822977723	0.151605205	-5.428426587	5.69E-08	6.73E-07	Non-Significant
C8H9orf40	360.75	472.25	403.3809481	0.177420772	0.089828047	1.97511555	0.048255037	0.122106335	Non-Significant
C8H9orf64	209	244	221.0083233	0.015578512	0.124474889	0.125153856	0.900401748	0.948362307	Non-Significant
C8H9orf72	184	198	187.4938468	-0.098157174	0.121179457	-0.81001497	0.417931572	0.598199721	Non-Significant
C8H9orf85	23.5	40	30.03076053	0.564167301	0.36811585	1.532580844	0.125379164	0.256082823	Non-Significant
C9H6orf120	657.25	746	682.759352	-0.030111156	0.146614671	-0.205376146	0.837278255	0.911515156	Non-Significant
C9H6orf203	124.5	203.5	157.3755281	0.494309509	0.150014182	3.295085184	0.000983918	0.004741703	Non-Significant
C9H8orf33	579.75	764.25	671.8712133	0.247645459	0.339445896	0.729557969	0.465660422	0.640567351	Non-Significant
C9H8orf76	211	255.25	235.1617767	0.116097288	0.363007098	0.319820985	0.749104039	0.855652549	Non-Significant
C9H8orf82	964	643.25	818.6780318	-0.713142232	0.3089809	-2.30804633	0.02099656	0.06314622	Non-Significant
C9H8orf88	1.5	3	2.157257076	0.827290951	1.263612114	0.654703245	0.512658836	0.681805033	Non-Significant
C9H8orf89	41.5	69.5	53.49761556	0.53007398	0.25174947	2.105561455	0.035242464	0.095013682	Non-Significant
CA1	174801.5	104557.25	143419.896	-0.820570369	0.571350647	-1.436193997	0.150947147	0.294284561	Non-Significant
CA11	30.75	16.5	23.85012665	-1.118548426	0.395741703	-2.826460842	0.00470655	0.01816401	Downregulated
CA12	16.25	332.75	160.0367383	4.141114783	0.226279615	18.3008743	8.14E-75	4.52E-72	Upregulated
CA13	482.75	640.5	518.6055764	0.319029313	0.856561394	0.372453528	0.709555206	0.829258993	Non-Significant
CA2	193.5	117.75	148.0500476	-0.799312009	0.702314655	-1.138110964	0.255074151	0.426449271	Non-Significant
CA3	6.5	125.5	58.64436382	4.269133803	1.377789579	3.098538317	0.001944778	0.008517488	Upregulated
CA4	31.75	71.25	49.2112164	0.96436517	0.4403966	2.189765251	0.028541266	0.08057304	Non-Significant
CA5B	107.5	106	105.9296109	-0.24863514	0.256001122	-0.971226761	0.33143537	0.510058575	Non-Significant
CA8	36.25	35.75	37.50861689	-0.099223956	0.775434778	-0.127959126	0.89818132	0.946848278	Non-Significant
CAAP1	210.75	236	216.5817238	-0.047558489	0.127951796	-0.371690674	0.710123169	0.829740492	Non-Significant
CAB39	906.25	956.75	912.0610382	-0.125744759	0.084520915	-1.487735411	0.136820685	0.27352542	Non-Significant
CAB39L	970.5	859.75	893.311471	-0.375324634	0.141956807	-2.643935448	0.008194828	0.028959673	Non-Significant
CABCOCO1	13.5	20.25	16.19143948	0.440286943	0.591876085	0.74388365	0.456946868	0.632917525	Non-Significant
CABIN1	1506.75	1614.25	1532.72476	-0.098375941	0.102948977	-0.955579587	0.339284679	0.518124329	Non-Significant
CABLES1	37.5	79.25	55.99546715	0.846923986	0.348705279	2.428767317	0.015150252	0.048528902	Non-Significant
CABLES2	201.75	230.5	211.7192567	-0.011933508	0.116281744	-0.102625809	0.918259959	0.95779594	Non-Significant
CABP1	17.25	30.5	24.8284272	0.71675679	0.868572027	0.825212841	0.409250764	0.589386119	Non-Significant
CABP2	1	5.25	2.458215866	1.928673975	1.771940905	1.088452764	0.276395279	0.451183436	Non-Significant
CABP4	2	2	1.864714499	-0.454390507	2.816037833	-0.161358098	0.871811367	0.932171339	Non-Significant
CABP5	15.25	15.5	14.85849521	-0.095369974	0.670284563	-0.142282815	0.88685662	0.940597348	Non-Significant
CABP7	15.25	21	17.28238779	0.249675081	0.412355807	0.605484575	0.544857071	0.705418406	Non-Significant
CABYR	582.25	356.25	481.7953066	-0.891877642	0.345892377	-2.578483079	0.009923516	0.03409989	Non-Significant
CACFD1	467.75	612.25	520.2540161	0.188244224	0.126070449	1.493166913	0.135393501	0.271362165	Non-Significant
CACHD1	120.75	282	192.0361954	0.980273348	0.295505678	3.317274156	0.000909004	0.004444228	Non-Significant
CACNA1A	798.25	404.25	611.5859446	-1.203354264	0.172337791	-6.982532729	2.90E-12	6.06E-11	Downregulated
CACNA1B	117.5	80.25	99.9859761	-0.764814327	0.601873532	-1.270722645	0.203827336	0.364766338	Non-Significant
CACNA1D	300.25	183.25	238.3215689	-0.76020337	0.549452171	-1.383566051	0.16649137	0.315749686	Non-Significant
CACNA1E	237.5	12.25	134.7133111	-4.51483233	0.558352693	-8.08598649	6.17E-16	1.97E-14	Downregulated
CACNA1G	200	97.5	149.9478221	-1.214293114	0.19732253	-6.153849317	7.56E-10	1.16E-08	Downregulated
CACNA1H	116.25	235	170.4909651	0.789847927	0.37974772	2.079928027	0.037532135	0.099775525	Non-Significant
CACNA1S	0	79	36.52813529	8.543944997	1.048728425	8.146956632	3.73E-16	1.22E-14	Upregulated
CACNA2D1	1436	1354.25	1376.726473	-0.305676136	0.075519871	-4.047625258	5.17E-05	0.000349226	Non-Significant
CACNA2D2	96	96	95.46065799	-0.192534714	0.186606467	-1.031768711	0.30218048	0.478940961	Non-Significant
CACNA2D3	2.5	3.75	3.314394177	0.500455258	1.445041757	0.346325811	0.729097873	0.842890116	Non-Significant
CACNB1	187	228.25	202.4532533	0.064686645	0.118117237	0.547647798	0.583933763	0.737271558	Non-Significant
CACNB2	33	47.75	38.82597275	0.308075209	0.241346636	1.276484371	0.201784348	0.362259724	Non-Significant
CACNB3	577.75	295.5	442.6064436	-1.203315799	0.219149352	-5.490848071	4.00E-08	4.85E-07	Downregulated
CACNB4	9.25	13	11.16895313	0.272532823	0.607181845	0.448848767	0.653540756	0.789476021	Non-Significant
CACNG1	1	4	1.944718909	1.360267661	2.834875611	0.479833279	0.631345947	0.773484855	Non-Significant
CACNG4	5	16	10.41453094	1.612941042	0.914179421	1.764359387	0.077671491	0.176860085	Non-Significant
CACNG5	10.75	11.5	11.29786075	-0.050979717	1.028217846	-0.049580657	0.960456561	0.980359426	Non-Significant
CACNG7	102.5	62.75	86.15641981	-0.830109287	0.563867255	-1.472171472	0.140974579	0.279445585	Non-Significant
CACTIN	453.25	601.5	514.7674701	0.194945025	0.076199574	2.558347969	0.01051708	0.035807023	Non-Significant
CACUL1	723	949.5	806.9719058	0.207247625	0.142600248	1.453346874	0.146127469	0.287292176	Non-Significant
CACYBP	1103	1488	1248.928156	0.230095674	0.139136267	1.653743342	0.098179672	0.212311994	Non-Significant
CAD	1453.25	2425.75	1871.076907	0.533248175	0.075139247	7.096799598	1.28E-12	2.78E-11	Non-Significant
CADM1	302.25	458.75	370.2132535	0.3590656	0.385905064	0.930450604	0.352137828	0.531176173	Non-Significant
CADM3	12	105	54.41025377	2.934885333	0.390322827	7.519122958	5.51E-14	1.42E-12	Upregulated
CADM4	326.5	218.25	281.0962349	-0.844899802	0.46763879	-1.806735926	0.070803463	0.164440339	Non-Significant
CADPS	189.75	56.5	121.5609427	-1.713944385	0.856262079	-2.001658636	0.045321458	0.11605245	Non-Significant
CADPS2	4.75	40.25	20.7669595	2.9229969	0.716429575	4.079950078	4.50E-05	0.000308677	Upregulated
CAGE1	65	95	77.19528655	0.26191702	0.326597834	0.801955778	0.422578539	0.601924839	Non-Significant
CALB1	8.25	3.5	5.938766298	-1.487743226	0.779641984	-1.908238982	0.056360335	0.137669201	Non-Significant
CALCOCO1	857.25	823.25	826.725443	-0.266602172	0.170614523	-1.562599516	0.118146822	0.244776246	Non-Significant
CALCOCO2	618.25	1004	780.1977331	0.499514577	0.165053133	3.026386529	0.002474957	0.010498401	Non-Significant
CALCRL	104	255.25	173.0033263	1.0607056	0.267651059	3.96301664	7.40E-05	0.000480127	Upregulated
CALD1	36296	25493	31144.91533	-0.755128271	0.246687556	-3.0610716	0.002205463	0.009504797	Non-Significant
CALHM2	418.75	355.25	382.9434553	-0.456913249	0.137693016	-3.318347318	0.000905518	0.004429481	Non-Significant
CALHM5	121.5	108.5	113.7691101	-0.389662994	0.244736709	-1.59217224	0.111346009	0.233786321	Non-Significant
CALM	384.25	424.75	392.5037467	-0.081668196	0.13726565	-0.594964551	0.551867167	0.711395982	Non-Significant
CALM1	14195.5	13704.5	13701.13488	-0.268894841	0.050091892	-5.368031284	7.96E-08	9.23E-07	Non-Significant
CALM2	3027	3532.25	3168.897931	0.001952579	0.111670999	0.017485108	0.986049613	0.993419192	Non-Significant
CALM3	3334.75	2991	3110.410175	-0.367778328	0.056225067	-6.541180755	6.10E-11	1.08E-09	Non-Significant
CALML4	164.75	162.75	160.6316164	-0.238330392	0.145556664	-1.637371905	0.101552785	0.217903148	Non-Significant
CALN1	5.5	0	3.056204104	-5.1662444	3.165857337	-1.631862668	0.10270842	0.219713591	Non-Significant
CALR	9001.25	14086	11190.00627	0.426309192	0.081923027	5.203777342	1.95E-07	2.11E-06	Non-Significant
CALU	15099.25	12633	13775.80462	-0.485936819	0.147467057	-3.295222862	0.000983437	0.004740591	Non-Significant
CALY	52.5	113	79.26015624	0.824805716	0.502306363	1.642037165	0.100582302	0.216391839	Non-Significant
CAMK1	108.25	141.75	121.3308826	0.175158168	0.209624176	0.8355819	0.403390155	0.583623045	Non-Significant
CAMK1D	726	871.75	780.3725712	0.064284789	0.174216957	0.368992719	0.712133152	0.831470507	Non-Significant
CAMK1G	4.75	3	4.02806863	-0.928251479	1.306841603	-0.710301445	0.477517224	0.651275931	Non-Significant
CAMK2D	1108.75	987	1031.752051	-0.380084124	0.054343698	-6.994079116	2.67E-12	5.60E-11	Non-Significant
CAMK2G	632.75	629	626.4455821	-0.228014498	0.135439612	-1.683514112	0.09227561	0.20240144	Non-Significant
CAMK2N2	43.75	47	44.13581195	-0.125542271	0.296698888	-0.423130238	0.672200241	0.802419181	Non-Significant
CAMK4	11.5	48.5	28.41423662	1.858208371	0.778010816	2.388409431	0.016921479	0.053143975	Non-Significant
CAMKK1	94	45.25	71.25451784	-1.322328176	0.326518363	-4.049781963	5.13E-05	0.000346643	Downregulated
CAMKK2	1448.75	1237	1323.778006	-0.43538958	0.05867628	-7.420197371	1.17E-13	2.89E-12	Non-Significant
CAMKMT	64	64.5	62.87128807	-0.20027854	0.264207372	-0.758035395	0.448429794	0.625464211	Non-Significant
CAMKV	3.25	1	2.160712109	-1.799052334	1.963972756	-0.916027133	0.359652664	0.539064107	Non-Significant
CAMLG	284.25	314.75	292.5416167	-0.061446836	0.143201088	-0.429094759	0.667854267	0.799375006	Non-Significant
CAMSAP1	1251.25	1492.25	1339.07147	0.038839095	0.071587487	0.542540279	0.587446367	0.739924438	Non-Significant
CAMSAP2	3195.75	2453.75	2798.875874	-0.579784258	0.272541083	-2.127327931	0.033392846	0.090870913	Non-Significant
CAMTA1	119.75	169	140.3982942	0.276168681	0.168863904	1.635451238	0.101954489	0.218527154	Non-Significant
CAMTA2	1781.75	1236.25	1513.997284	-0.752511755	0.177433725	-4.24108638	2.22E-05	0.000162018	Non-Significant
CAND1	2403.5	3422.75	2812.518082	0.304113878	0.122629399	2.479942655	0.013140351	0.043127776	Non-Significant
CAND2	149.75	419	273.0301757	1.213203649	0.463543846	2.617236015	0.008864503	0.031006339	Upregulated
CANT1	713.25	760	719.4816303	-0.11062258	0.116520853	-0.949380108	0.342427324	0.521615017	Non-Significant
CANX	7632.5	9867.5	8488.33308	0.160557	0.101017389	1.589399615	0.111970201	0.234762986	Non-Significant
CAP1	8833.5	7341.75	8049.177549	-0.501459549	0.133408895	-3.758816455	0.000170719	0.001015703	Non-Significant
CAP2	21	285.5	141.3681032	3.565736999	0.214422717	16.629474	4.26E-62	1.79E-59	Upregulated
CAPG	1581.25	793.5	1196.304077	-1.215108784	0.135149969	-8.990818084	2.45E-19	1.11E-17	Downregulated
CAPN1	3117.75	2085.5	2600.6044	-0.796948142	0.100179377	-7.955211573	1.79E-15	5.38E-14	Non-Significant
CAPN10	275.75	408	329.6523314	0.35403587	0.104109055	3.400625132	0.00067232	0.003406178	Non-Significant
CAPN11	6.75	67.5	33.81984098	3.094748083	0.417109592	7.419508304	1.18E-13	2.90E-12	Upregulated
CAPN12	16	17.75	15.32445191	-0.162544642	0.755586567	-0.215123784	0.829670811	0.907390574	Non-Significant
CAPN15	700.5	934	793.9422517	0.219964086	0.096255514	2.285210228	0.022300504	0.066122314	Non-Significant
CAPN2	7583.25	7841.5	7612.276409	-0.175492007	0.103038244	-1.703173499	0.088535605	0.195626265	Non-Significant
CAPN3	39	45.5	41.72464865	-0.023391368	0.396310303	-0.059022862	0.952933899	0.976847829	Non-Significant
CAPN5	134.25	144.75	139.0150336	-0.172638805	0.562243597	-0.307053395	0.75880273	0.862554218	Non-Significant
CAPN6	4.5	7.5	6.13373267	0.496310678	1.428639305	0.347400968	0.728290106	0.842484423	Non-Significant
CAPN7	499.25	640.25	555.3914948	0.158721219	0.078447018	2.02329193	0.043043058	0.111259909	Non-Significant
CAPNS1	5874.5	6327	5990.511896	-0.119578594	0.08298386	-1.440986163	0.149588592	0.292391083	Non-Significant
CAPNS2	330.75	457	389.0472061	0.220856939	0.360172175	0.613198226	0.539745278	0.701692952	Non-Significant
CAPRIN1	3134.25	4746.75	3796.901764	0.395677561	0.111901888	3.535932849	0.000406338	0.002194109	Non-Significant
CAPRIN2	285.25	195.25	242.0292051	-0.769020944	0.182840221	-4.205972519	2.60E-05	0.000186895	Non-Significant
CAPS	30.5	32	30.15148394	-0.177346379	0.34484963	-0.514271622	0.607062099	0.755006982	Non-Significant
CAPZA1	2868.25	3835	3235.022469	0.207225485	0.119913191	1.728129179	0.083965067	0.187748397	Non-Significant
CAPZA2	1406	1759	1537.807742	0.094313834	0.141326618	0.667346567	0.504550788	0.675071426	Non-Significant
CAPZB	4683.75	4473	4489.520683	-0.279469671	0.08840369	-3.16128966	0.001570722	0.007078001	Non-Significant
CARD10	157.5	512.5	314.2837388	1.512825323	0.265176774	5.704969181	1.16E-08	1.52E-07	Upregulated
CARD11	278.75	81.75	186.8427065	-2.018950271	0.295598304	-6.830046859	8.49E-12	1.68E-10	Downregulated
CARD14	2980.75	1101.75	2114.717337	-1.691584418	0.518457536	-3.262725103	0.001103465	0.005233624	Downregulated
CARD19	221.25	221.25	218.4541654	-0.219188864	0.129492002	-1.692682649	0.09051589	0.199159026	Non-Significant
CARD6	92	103.25	94.98067544	-0.040814781	0.369948772	-0.110325495	0.912151238	0.954536884	Non-Significant
CARF	166	166.75	162.9398906	-0.195506751	0.14499318	-1.348385839	0.177534316	0.330808414	Non-Significant
CARHSP1	228.25	696.5	442.1788227	1.345264506	0.390276663	3.446950925	0.000566952	0.002928164	Upregulated
CARM1	1370.5	1885.25	1579.030442	0.251683609	0.069330176	3.63021739	0.000283183	0.001595767	Non-Significant
CARMIL1	200.75	306.75	243.051047	0.422519966	0.175130084	2.412606419	0.015838913	0.0502711	Non-Significant
CARMIL2	13.5	29.25	20.68964897	0.912656448	0.359882329	2.535985721	0.011213131	0.037694015	Non-Significant
CARMIL3	35.5	18.75	27.49643482	-1.150668347	0.398357785	-2.888529831	0.003870473	0.015377593	Downregulated
CARNMT1	1034	1027.5	1001.516849	-0.207762333	0.15979765	-1.300158871	0.193546524	0.351753659	Non-Significant
CARNS1	18.75	84.25	48.14869469	1.966554121	0.243455718	8.077666597	6.60E-16	2.10E-14	Upregulated
CARS	3183.5	3303.75	3175.552866	-0.169643983	0.08244492	-2.057664479	0.039622352	0.104126924	Non-Significant
CARS1	4764.5	6912.5	5722.504971	0.332070191	0.242321894	1.37036809	0.170572028	0.321433831	Non-Significant
CARS2	718	784.5	739.0651684	-0.095167152	0.181048364	-0.525644916	0.599134943	0.748871077	Non-Significant
CARTPT	66.5	71	73.49011665	-0.02314666	1.014233056	-0.022821835	0.98179239	0.991705552	Non-Significant
CASC3	964.25	1272.75	1085.007942	0.19725489	0.070525583	2.796926772	0.005159122	0.019586192	Non-Significant
CASC4	1149	1251.75	1168.642101	-0.090060604	0.074343583	-1.211410605	0.225738077	0.390825033	Non-Significant
CASD1	267	255.5	256.8972162	-0.26975602	0.097324186	-2.771726444	0.005575987	0.02089141	Non-Significant
CASKIN1	21.5	12.5	16.65902556	-0.975889006	0.720552553	-1.354362014	0.17562091	0.328475502	Non-Significant
CASKIN2	552.75	486.75	513.6485329	-0.378394593	0.131535873	-2.876740661	0.004018057	0.015873345	Non-Significant
CASP1	239.75	145	188.2187656	-0.932813683	0.243609523	-3.829134726	0.000128595	0.000789215	Non-Significant
CASP2	328.5	407	359.6407752	0.109244924	0.093855678	1.163967132	0.244437332	0.413984359	Non-Significant
CASP3	251.5	398.5	313.4600641	0.463386947	0.114396071	4.050724328	5.11E-05	0.000345373	Non-Significant
CASP4	444.5	798.5	593.0413229	0.608827873	0.142837767	4.262373229	2.02E-05	0.000149167	Non-Significant
CASP6	234.25	369.5	291.3919017	0.440753671	0.124597601	3.537416979	0.000404061	0.002183689	Non-Significant
CASP7	90.75	158.5	120.8061816	0.564778867	0.512469746	1.102072602	0.270430109	0.443547212	Non-Significant
CASP8	513	459.75	467.7186324	-0.332418697	0.365239189	-0.910139731	0.362748824	0.54163876	Non-Significant
CASP8AP2	281	406.75	332.3728105	0.332528197	0.098994526	3.359056396	0.000782091	0.003905695	Non-Significant
CASP9	171.5	168.75	166.2119619	-0.225241004	0.141387178	-1.593079427	0.111142374	0.233467452	Non-Significant
CASQ1	199.25	77.5	141.7513758	-1.607186681	0.352836173	-4.555050767	5.24E-06	4.41E-05	Downregulated
CASQ2	20.5	125.75	67.45399762	2.338034823	0.738184081	3.167278844	0.001538727	0.006958748	Upregulated
CASS4	66	21	46.35641581	-1.762025371	1.174269422	-1.500529043	0.133477416	0.268491345	Non-Significant
CAST	4685.25	4726	4612.547387	-0.203625383	0.07473916	-2.724480493	0.006440273	0.023623098	Non-Significant
CASTOR1	355.5	268.75	311.0808923	-0.61797301	0.134737962	-4.586480326	4.51E-06	3.84E-05	Non-Significant
CASTOR2	456	867.5	631.8585579	0.738549595	0.213827151	3.453956118	0.000552427	0.002864092	Non-Significant
CASZ1	1.25	51.5	23.97608575	5.139340357	0.720008252	7.13789091	9.48E-13	2.12E-11	Upregulated
CAT	1312.25	2742.5	1927.932381	0.873234254	0.260632448	3.35044336	0.000806823	0.004013275	Non-Significant
CATSPER2	34.75	40	37.30805667	0.020116469	0.32558136	0.061786303	0.950733011	0.975863885	Non-Significant
CATSPERD	244.5	270.5	253.226517	-0.063293046	0.147368996	-0.429486851	0.667568961	0.799236276	Non-Significant
CATSPERE	3.25	2	2.665570874	-0.73908328	2.095827027	-0.352645171	0.724354469	0.840146121	Non-Significant
CATSPERG	112.75	108.5	109.483304	-0.283172431	0.215775805	-1.312345614	0.189403548	0.346096327	Non-Significant
CATSPERZ	8.5	14.75	11.24399615	0.621643094	0.50354684	1.234528835	0.217005909	0.380972389	Non-Significant
CAV1	3996	9590.5	6439.978674	1.04877101	0.160538263	6.532841409	6.45E-11	1.14E-09	Upregulated
CAV2	336.75	535.5	419.1081693	0.439318473	0.11295678	3.889261636	0.00010055	0.00063358	Non-Significant
CAV3	0	194.5	87.66666525	9.812479351	1.039371926	9.440777745	3.70E-21	1.96E-19	Upregulated
CAVIN1	7826.25	9601.75	8583.669659	0.064148637	0.166682902	0.384854333	0.700345341	0.822663842	Non-Significant
CAVIN2	9	510.5	237.5052416	5.614365563	0.258868303	21.68811511	2.66E-104	5.01E-101	Upregulated
CAVIN3	3591	4113	3783.436344	-0.038136758	0.127932536	-0.298100542	0.765626428	0.867057868	Non-Significant
CAVIN4	96.75	122.25	106.4749636	0.095648868	0.307004212	0.311555557	0.755378315	0.860319828	Non-Significant
CBARP	151.25	127.25	138.0170064	-0.467322769	0.16222389	-2.880727171	0.003967589	0.015710521	Non-Significant
CBFA2T2	285.5	226	252.529685	-0.544728927	0.136485722	-3.991105584	6.58E-05	0.000431249	Non-Significant
CBFA2T3	18	75.75	44.87382863	1.817158422	0.550187146	3.302800575	0.000957244	0.004637384	Upregulated
CBFB	1546	2680.25	2020.262914	0.590065337	0.279683246	2.109762902	0.034878783	0.094167725	Non-Significant
CBL	717.75	789.25	740.9479247	-0.060351902	0.112248862	-0.537661595	0.590810698	0.742279717	Non-Significant
CBLB	642	1018.5	798.7490466	0.463074386	0.104053024	4.450369306	8.57E-06	6.86E-05	Non-Significant
CBLC	1413.75	2070.25	1720.662983	0.310552738	0.348741742	0.890494887	0.373200212	0.552588231	Non-Significant
CBLIF	11.75	4	8.563656022	-1.886242521	1.520364466	-1.240651543	0.214734502	0.378205275	Non-Significant
CBLL1	303	310.75	302.2980113	-0.175958771	0.088950027	-1.978175568	0.047908904	0.121458468	Non-Significant
CBLN3	74.5	81.5	75.59117907	-0.079743949	0.186220965	-0.428222188	0.668489364	0.79962802	Non-Significant
CBLN4	0	509.5	233.0338531	11.2205506	1.026747826	10.92824384	8.45E-28	7.85E-26	Upregulated
CBR1	134.25	86.25	109.7657986	-0.842332471	0.1935185	-4.352723237	1.34E-05	0.000102565	Non-Significant
CBR3	97.5	167	127.9521047	0.553698599	0.153327182	3.611222683	0.000304757	0.001700583	Non-Significant
CBR4	623.5	793.5	691.4918092	0.130154669	0.087744142	1.483343106	0.137983275	0.275324632	Non-Significant
CBS	976.75	920.75	938.9289806	-0.319135758	0.1662127	-1.920044361	0.054852296	0.13513095	Non-Significant
CBWD2	183.5	208.75	191.2288384	-0.028154418	0.157263802	-0.179026693	0.857916743	0.924385085	Non-Significant
CBX1	401.5	582	476.3148111	0.342274626	0.109699482	3.120111585	0.001807825	0.007988125	Non-Significant
CBX2	68	194	124.8696163	1.321775236	0.209861444	6.298323365	3.01E-10	4.89E-09	Upregulated
CBX3	853.75	1766	1240.847714	0.83827826	0.127181667	6.591187878	4.36E-11	7.82E-10	Non-Significant
CBX4	544.5	404.5	471.7129146	-0.648264181	0.236295113	-2.743451489	0.006079703	0.022488466	Non-Significant
CBX5	1707.75	2411.75	1986.672962	0.294060718	0.088694661	3.31542752	0.000915031	0.004467907	Non-Significant
CBX6	589	1020.5	777.0952106	0.575135208	0.238108724	2.415431064	0.015716597	0.049967043	Non-Significant
CBX7	184	183.5	179.1924209	-0.21501624	0.304257065	-0.706692676	0.479757482	0.653525566	Non-Significant
CBX8	94.75	109.5	98.75824356	0.00332795	0.175410039	0.018972406	0.984863118	0.992790637	Non-Significant
CBY1	219	257.75	231.5099157	0.01090657	0.115186041	0.094686558	0.924563795	0.961660491	Non-Significant
CC2D1A	793	662.5	720.7883406	-0.466641596	0.126257115	-3.695962748	0.000219055	0.001268101	Non-Significant
CC2D1B	1057.75	1228.25	1118.735408	-0.003123637	0.118597245	-0.026338188	0.978987596	0.990003961	Non-Significant
CC2D2A	344	377.25	352.8648093	-0.069410156	0.179709075	-0.386236229	0.699321725	0.821925319	Non-Significant
CC2D2B	237	192.75	212.1289296	-0.524177943	0.153946778	-3.404929611	0.000661811	0.003360156	Non-Significant
CCAR1	1485.25	2266.25	1809.7347	0.398652728	0.07014122	5.683572803	1.32E-08	1.71E-07	Non-Significant
CCAR2	1804.5	2436	2059.897907	0.218610079	0.070063251	3.120181784	0.001807395	0.007988125	Non-Significant
CCBE1	1.5	306.75	141.2712129	7.472211285	0.600874871	12.43555296	1.68E-35	2.31E-33	Upregulated
CCDC102A	105.5	125	112.3094814	0.030039984	0.38635761	0.077751759	0.938025521	0.96959688	Non-Significant
CCDC102B	23.5	96.25	57.2114779	1.752906211	0.510318287	3.434927289	0.000592713	0.003042894	Upregulated
CCDC103	40.75	33	37.34394589	-0.409420594	0.564740523	-0.724971163	0.468469721	0.643424179	Non-Significant
CCDC106	273.25	256.25	261.1721191	-0.313360515	0.116204166	-2.696637534	0.007004347	0.025352135	Non-Significant
CCDC107	222.75	191.5	207.1208519	-0.471468194	0.340183936	-1.385921393	0.165770908	0.314889639	Non-Significant
CCDC110	7.5	1	4.429843604	-2.957020048	1.882153833	-1.571083084	0.116163351	0.24146214	Non-Significant
CCDC112	160.25	88.25	123.3523323	-1.124389243	0.447750378	-2.511196634	0.012032265	0.040034011	Downregulated
CCDC114	91.75	77	84.31997894	-0.475865612	0.215593119	-2.207239333	0.027297343	0.077794542	Non-Significant
CCDC115	245.25	483	345.2176684	0.776950386	0.143783865	5.403599249	6.53E-08	7.69E-07	Non-Significant
CCDC117	322.5	459	376.7622374	0.30611636	0.122788718	2.493033271	0.012665698	0.041809874	Non-Significant
CCDC12	223.25	299.5	252.7389043	0.208929485	0.128218699	1.629477506	0.103211973	0.220515833	Non-Significant
CCDC120	249.5	314.5	275.8691559	0.124995417	0.116395926	1.073881383	0.282875848	0.457802333	Non-Significant
CCDC121	20.75	51.75	34.33367925	1.109933792	0.285837735	3.883090501	0.000103137	0.000648801	Upregulated
CCDC124	670	641.25	643.2007551	-0.285887714	0.122342845	-2.336775107	0.019450881	0.059436047	Non-Significant
CCDC125	69.5	100.5	81.942668	0.310593237	0.18261336	1.70082428	0.088975989	0.196369414	Non-Significant
CCDC126	66	80.25	71.02474564	0.086960748	0.18727859	0.46433897	0.642404908	0.780947505	Non-Significant
CCDC127	523.25	517.5	510.7763425	-0.233761879	0.088737393	-2.634310884	0.008430825	0.029684056	Non-Significant
CCDC13	71.75	73	73.41672398	-0.137715754	0.391053812	-0.352165738	0.72471397	0.840408139	Non-Significant
CCDC130	155.25	148.75	149.1788798	-0.278368286	0.129207623	-2.154426178	0.031206765	0.086123618	Non-Significant
CCDC134	162	261	204.5403597	0.492100168	0.167579847	2.936511614	0.003319264	0.013511896	Non-Significant
CCDC136	1160.75	616.25	909.9875867	-1.156763149	0.314022262	-3.683697906	0.000229875	0.001325044	Downregulated
CCDC137	252.75	339.75	286.8982883	0.21365528	0.089830911	2.378416042	0.017387196	0.054362353	Non-Significant
CCDC138	75.25	101.5	86.05480641	0.223538908	0.154082594	1.450773267	0.146843006	0.288218535	Non-Significant
CCDC14	103.25	135.5	115.4959514	0.180930062	0.139715224	1.294991745	0.195323077	0.354235084	Non-Significant
CCDC141	54.75	140	94.46061316	1.077433556	1.018231065	1.058142492	0.289990485	0.465477248	Non-Significant
CCDC142	88.5	103.75	95.21720939	0.021756483	0.247667194	0.087845639	0.929999363	0.964980203	Non-Significant
CCDC149	107.25	108	105.7174592	-0.208233362	0.207227988	-1.004851537	0.314968343	0.492222803	Non-Significant
CCDC15	211.75	269.25	234.2537919	0.145113534	0.1402473	1.034697522	0.300810194	0.47733036	Non-Significant
CCDC150	69.75	72.75	69.62468123	-0.154951233	0.196879588	-0.787035544	0.431261059	0.609553528	Non-Significant
CCDC151	83.25	59.5	71.45086101	-0.680989615	0.219972507	-3.095794219	0.001962865	0.008586739	Non-Significant
CCDC153	236	327	280.3841772	0.306530762	0.270796197	1.131961103	0.257650788	0.429577318	Non-Significant
CCDC154	116.5	86.5	99.26994983	-0.731637368	0.555260609	-1.317646806	0.187621909	0.343934014	Non-Significant
CCDC157	30.25	25.25	27.94572046	-0.444608132	0.311548214	-1.427092539	0.153553223	0.297765765	Non-Significant
CCDC160	4.5	4.5	4.434836954	-0.111614793	1.032402342	-0.10811172	0.913907071	0.955473616	Non-Significant
CCDC162P	74.5	61.75	69.68512605	-0.383107212	0.435604525	-0.879484004	0.379138902	0.558469354	Non-Significant
CCDC166	68.25	92.25	78.75597659	0.229926617	0.284944449	0.806917343	0.419714106	0.599904735	Non-Significant
CCDC167	229.75	409.25	304.857738	0.602882938	0.149463223	4.033654072	5.49E-05	0.00036764	Non-Significant
CCDC168	50	23.5	36.81291813	-1.304640759	0.2961743	-4.404976261	1.06E-05	8.30E-05	Downregulated
CCDC17	129.75	84.5	108.2661912	-0.899391711	0.383441872	-2.345575112	0.01899775	0.058477499	Non-Significant
CCDC171	51.25	46.75	47.76652744	-0.360548755	0.248141719	-1.452995317	0.146225054	0.287454086	Non-Significant
CCDC174	252.5	298.5	267.0233942	0.041904722	0.118298553	0.354228524	0.723167629	0.839388615	Non-Significant
CCDC18	119.75	123.75	118.5878517	-0.11260539	0.236865293	-0.475398438	0.634503008	0.775261214	Non-Significant
CCDC181	2.5	2	2.502934585	-0.499105416	2.231182478	-0.223695471	0.82299427	0.903622023	Non-Significant
CCDC182	39.5	19.5	29.23288518	-0.978352836	1.266552107	-0.77245368	0.439845771	0.61743301	Non-Significant
CCDC183	32.5	23	27.34592562	-0.712556246	0.307176708	-2.319694909	0.020357387	0.061597662	Non-Significant
CCDC184	25	20.75	22.59049972	-0.478744306	0.287488344	-1.6652651	0.095859878	0.208321927	Non-Significant
CCDC186	324.25	398.5	353.2598022	0.082182013	0.094235315	0.872093579	0.383157329	0.562745837	Non-Significant
CCDC188	45.5	53	50.66526599	0.068811125	0.531969865	0.129351546	0.897079486	0.946215295	Non-Significant
CCDC189	19.25	25	20.94020998	0.13911865	0.363095305	0.383146374	0.701611237	0.823433287	Non-Significant
CCDC191	60.25	68.5	62.15214492	-0.028276643	0.231442461	-0.122175692	0.902759877	0.949500329	Non-Significant
CCDC197	5.25	6.5	5.903423861	0.07564005	0.986739442	0.076656559	0.938896764	0.970099082	Non-Significant
CCDC22	316	392.75	345.1494008	0.116215336	0.128973792	0.901077137	0.367547308	0.546513772	Non-Significant
CCDC24	35.25	17.5	26.37590557	-1.202898967	0.320652187	-3.751413573	0.00017584	0.001043541	Downregulated
CCDC25	589.25	685.5	618.2129884	0.001655066	0.127960174	0.012934224	0.98968027	0.995430306	Non-Significant
CCDC27	4.25	3.5	3.850829296	-0.566899719	1.399419786	-0.405096258	0.685406757	0.811633075	Non-Significant
CCDC28A	50.25	65.5	56.21139347	0.153582116	0.308111131	0.498463381	0.618157473	0.763402972	Non-Significant
CCDC28B	163.25	142.5	152.6152788	-0.418934202	0.218906778	-1.913756189	0.055651316	0.136327052	Non-Significant
CCDC3	78.25	242	147.3001175	1.600010043	0.888527123	1.800744177	0.071743211	0.166277488	Non-Significant
CCDC30	20	20.75	20.10023646	-0.124476076	0.406980519	-0.305852665	0.759716828	0.863333291	Non-Significant
CCDC32	235	236.75	231.3623735	-0.216443142	0.132144058	-1.637933208	0.101435628	0.217756019	Non-Significant
CCDC33	1.75	4.5	2.990259594	1.292038375	1.256000577	1.028692502	0.303624195	0.480462502	Non-Significant
CCDC34	175	358	253.4578004	0.832991666	0.18702875	4.453816143	8.44E-06	6.76E-05	Non-Significant
CCDC38	24	39.5	30.59493108	0.466180554	0.361908739	1.288116324	0.197705474	0.357269621	Non-Significant
CCDC39	49.5	29.5	38.91592969	-0.927715779	0.472793794	-1.962199567	0.049739254	0.125023869	Non-Significant
CCDC40	23.25	30.5	26.37271103	0.242748711	0.488863018	0.496557731	0.619500967	0.764282032	Non-Significant
CCDC43	365	552	439.6306431	0.391199403	0.132462382	2.953286791	0.003144097	0.01287102	Non-Significant
CCDC47	1014.75	1369.5	1151.409938	0.226225987	0.097639011	2.316963117	0.020505741	0.061920419	Non-Significant
CCDC50	1217.25	811.5	1011.907954	-0.80848765	0.129017181	-6.266511491	3.69E-10	5.93E-09	Non-Significant
CCDC51	207.25	281.5	237.0029013	0.243806487	0.108388629	2.249373289	0.024488757	0.071176931	Non-Significant
CCDC57	99.25	122.25	107.3059578	0.089079497	0.16434796	0.542017663	0.587806338	0.740180237	Non-Significant
CCDC58	127	235	172.3103229	0.680728261	0.181400415	3.752627911	0.00017499	0.001039151	Non-Significant
CCDC59	346.5	449.75	385.651265	0.170885445	0.111361797	1.534506889	0.124905	0.255422938	Non-Significant
CCDC6	1001.25	1070.75	1008.32808	-0.098747544	0.104337478	-0.946424481	0.343932124	0.52335809	Non-Significant
CCDC61	367.5	453.5	396.571844	0.108599406	0.128757201	0.84344336	0.39898053	0.578840757	Non-Significant
CCDC62	38.5	33	36.05805375	-0.399950168	0.327823394	-1.220017164	0.222458368	0.386969705	Non-Significant
CCDC66	146	172.25	154.0564331	0.010025624	0.157679429	0.063582322	0.949302808	0.975281996	Non-Significant
CCDC68	28.5	23.75	27.85245384	-0.370262463	0.914842244	-0.40472821	0.685677304	0.811800633	Non-Significant
CCDC69	7.5	35.5	20.35346356	2.092632664	0.454968032	4.599515829	4.23E-06	3.63E-05	Upregulated
CCDC7	230	131	185.854465	-0.934903581	0.414030751	-2.258053487	0.023942325	0.069939745	Non-Significant
CCDC70	22.25	6	14.99860145	-2.189842407	0.922511372	-2.373783645	0.017606864	0.054876422	Non-Significant
CCDC71	246.5	349.75	287.9811939	0.289494842	0.115612296	2.504014289	0.012279307	0.040705268	Non-Significant
CCDC71L	373.5	361.75	359.1295674	-0.252857365	0.112112394	-2.255391716	0.024108752	0.070278093	Non-Significant
CCDC73	21.5	14.25	18.33321603	-0.733732066	0.673528492	-1.08938534	0.275983993	0.450667887	Non-Significant
CCDC74B	20.5	15	17.67323369	-0.679144439	0.69891536	-0.971711994	0.331193848	0.509977994	Non-Significant
CCDC77	107.5	135.25	117.4744798	0.124883027	0.153378965	0.814212215	0.415523389	0.595742414	Non-Significant
CCDC78	83	45	64.53550705	-1.108908763	0.228481038	-4.853395151	1.21E-06	1.16E-05	Downregulated
CCDC8	118	348.5	220.129576	1.375013903	0.212074637	6.483631991	8.95E-11	1.55E-09	Upregulated
CCDC80	22656.5	32577	26866.93631	0.293700986	0.261068278	1.124996836	0.260590375	0.433253595	Non-Significant
CCDC81	10.75	14.25	12.86400495	0.202614407	0.883600063	0.22930556	0.818631432	0.900969358	Non-Significant
CCDC82	225.75	257.5	233.9950927	-0.04209156	0.163808237	-0.256956313	0.797212498	0.887924591	Non-Significant
CCDC84	72.75	93	80.55032389	0.149769106	0.210274478	0.712255273	0.476306715	0.650094766	Non-Significant
CCDC85B	758.25	708.5	699.2250473	-0.222534104	0.37358107	-0.595678212	0.551390217	0.711023995	Non-Significant
CCDC86	335.75	509.25	409.441272	0.392069017	0.102162433	3.837702415	0.000124191	0.000764675	Non-Significant
CCDC87	6.5	8	7.338809949	0.246528341	1.379450477	0.178714891	0.858161576	0.924561182	Non-Significant
CCDC88A	890.75	1453.75	1130.244741	0.516817716	0.112638518	4.588285816	4.47E-06	3.82E-05	Non-Significant
CCDC88B	36	35.75	35.08357356	-0.213568175	0.450467819	-0.474103068	0.635426411	0.776015481	Non-Significant
CCDC88C	1365	802	1115.247143	-0.847856195	0.466448598	-1.81768409	0.069112431	0.161615106	Non-Significant
CCDC89	62	69	65.68748706	-0.082365283	0.325617689	-0.252950887	0.800306166	0.889690031	Non-Significant
CCDC9	339.5	384.5	352.7003921	-0.016769264	0.118306341	-0.141744425	0.887281883	0.940802617	Non-Significant
CCDC90B	345.25	360.5	346.7675735	-0.168694067	0.121163593	-1.392283463	0.163836577	0.312064034	Non-Significant
CCDC91	480.5	539.25	498.4419068	-0.046001569	0.083521738	-0.550773605	0.58178888	0.735794113	Non-Significant
CCDC92	117.25	83.25	100.6914061	-0.717118498	0.252022549	-2.84545372	0.00443482	0.017252923	Non-Significant
CCDC93	549.75	712	611.9238323	0.159737082	0.10828811	1.475111921	0.140182456	0.278417524	Non-Significant
CCDC97	511.75	530.5	508.8934523	-0.14232511	0.108147832	-1.316023695	0.18816609	0.344562503	Non-Significant
CCDC9B	420.75	513.75	458.1237795	0.044793122	0.150203287	0.298216659	0.765537808	0.867057868	Non-Significant
CCER2	27.5	30	28.07380558	-0.06820583	0.310913985	-0.219372023	0.826360262	0.905548035	Non-Significant
CCHCR1	273	280.75	272.1367897	-0.166555671	0.106455076	-1.564562979	0.117685415	0.243900632	Non-Significant
CCKBR	2.25	3.5	2.689215312	0.553295775	1.538957385	0.359526378	0.719201348	0.836412928	Non-Significant
CCL1	2	6.5	3.556140847	1.262211686	1.17720172	1.072213593	0.283624107	0.458580718	Non-Significant
CCL16	0	8	3.471115868	5.15440873	2.081764707	2.475980457	0.013287085	0.043548779	Upregulated
CCL2	141.75	614.5	351.0998427	1.95319648	0.259073026	7.539173455	4.73E-14	1.22E-12	Upregulated
CCL22	392	126	275.0615823	-1.787481112	0.657962729	-2.716690524	0.006593823	0.024078682	Downregulated
CCL24	9.5	6.5	8.50344802	-0.640359969	1.050476649	-0.609589913	0.542133495	0.703316376	Non-Significant
CCL25	148.75	171.75	155.5416891	-0.03218472	0.167557702	-0.192081414	0.847678434	0.917965651	Non-Significant
CCL26	6.75	161	76.26182198	4.322546971	0.671766045	6.434601751	1.24E-10	2.10E-09	Upregulated
CCL28	0.25	4	2.189151373	3.688254843	3.4006732	1.084566092	0.27811388	0.452551055	Non-Significant
CCL5	424.5	240.25	340.2132773	-1.030195426	0.449100558	-2.293908141	0.021795776	0.065022112	Non-Significant
CCM2	756.25	880.75	801.2581034	0.00225702	0.092626473	0.024366902	0.980559949	0.990956804	Non-Significant
CCM2L	1.25	78.5	36.70431212	5.776824857	0.704553386	8.199272004	2.42E-16	8.09E-15	Upregulated
CCN2	174.5	51	113.5268708	-1.770947202	0.841287141	-2.105044897	0.0352874	0.095080499	Non-Significant
CCN3	409	479.5	462.9090848	0.080836283	0.588517391	0.137355809	0.890749559	0.94259424	Non-Significant
CCN4	156.5	163.5	166.7630881	-0.053367854	0.642715572	-0.083034947	0.933823752	0.967332642	Non-Significant
CCN5	12.5	10.25	12.01473324	-0.340280925	1.432776835	-0.237497506	0.812270853	0.896652758	Non-Significant
CCN6	28.75	21.5	25.72228324	-0.522137532	0.618328067	-0.844434468	0.398426668	0.578348441	Non-Significant
CCNA1	4.75	1	2.886894642	-2.232447009	2.013298591	-1.10885043	0.267494711	0.440810355	Non-Significant
CCNA2	909	1158.25	993.7988686	0.171458681	0.18155898	0.944369048	0.344981093	0.524109095	Non-Significant
CCNB1	1051.75	1734	1326.108731	0.535242199	0.179264105	2.985774533	0.002828611	0.011742532	Non-Significant
CCNB1IP1	36	39.75	36.87818603	-0.077216833	0.235698145	-0.327608997	0.743207318	0.851816547	Non-Significant
CCNB2	312.25	632.5	447.3506251	0.814730696	0.139979947	5.820338658	5.87E-09	7.94E-08	Non-Significant
CCNB3	191.75	321.5	244.0598201	0.575182935	0.247442499	2.324511498	0.020098096	0.061018544	Non-Significant
CCNC	285.75	448.5	349.2980516	0.4318447	0.169756196	2.543911275	0.010961892	0.037073985	Non-Significant
CCND1	2328.25	1247.25	1805.339091	-1.107352613	0.283470646	-3.90641017	9.37E-05	0.000594246	Downregulated
CCND2	140.5	637.25	363.5453295	1.992117375	0.195583542	10.18550617	2.30E-24	1.63E-22	Upregulated
CCND3	373.25	978.25	643.3305042	1.164875587	0.109524363	10.6357668	2.03E-26	1.70E-24	Upregulated
CCNDBP1	826.5	826.5	811.2676224	-0.211654654	0.059917299	-3.532446537	0.000411733	0.002220067	Non-Significant
CCNE1	115	174.25	139.7747785	0.386101938	0.142704594	2.705602733	0.006818056	0.024808937	Non-Significant
CCNE2	197.75	226.75	204.2760619	-0.01895573	0.174757238	-0.108468927	0.913623728	0.955283228	Non-Significant
CCNF	717.5	802.75	735.9347944	-0.01575318	0.164687537	-0.095654961	0.923794612	0.961231291	Non-Significant
CCNG1	3261.25	4316.25	3669.056177	0.191265163	0.204498088	0.935290714	0.349638499	0.528772421	Non-Significant
CCNG2	106	121.25	110.5007546	-0.023231879	0.166551246	-0.139487872	0.889064639	0.941656071	Non-Significant
CCNH	154	211	176.580063	0.237151391	0.159438891	1.487412444	0.136905912	0.273666812	Non-Significant
CCNI	1150.5	1319	1202.044269	-0.007760114	0.079899863	-0.097122994	0.922628721	0.960600751	Non-Significant
CCNJ	163.5	181	166.0897133	-0.028559899	0.321675895	-0.088784702	0.929253016	0.964570866	Non-Significant
CCNK	502.5	575	528.6018682	-0.018365399	0.08915284	-0.20599903	0.836791669	0.911168137	Non-Significant
CCNL1	604	776.25	672.9241351	0.144984346	0.086863771	1.66910029	0.095097506	0.207094407	Non-Significant
CCNL2	1196.25	1578.5	1348.852472	0.184645222	0.061291161	3.012591357	0.002590275	0.010901798	Non-Significant
CCNP	35.5	30.75	34.3928082	-0.370174672	0.528354621	-0.700617837	0.483541544	0.656739548	Non-Significant
CCNQ	261	248.5	249.8146376	-0.282495431	0.165380681	-1.708152544	0.087608041	0.194122221	Non-Significant
CCNT1	533	765.5	628.6200288	0.314755041	0.072296193	4.353687609	1.34E-05	0.000102156	Non-Significant
CCNT2	489.25	584	522.1873178	0.045510678	0.114534577	0.397353178	0.691107038	0.815568535	Non-Significant
CCNY	1874.5	1892.75	1848.743096	-0.213562397	0.119700171	-1.784144467	0.074400193	0.170999933	Non-Significant
CCNYL1	3882.5	2349	3060.326634	-0.904228347	0.177040614	-5.107462772	3.27E-07	3.43E-06	Non-Significant
CCP110	392	381.5	377.7751869	-0.237460236	0.138404903	-1.715692375	0.086218361	0.191763455	Non-Significant
CCPG1	1541	1159.25	1336.836891	-0.623728358	0.067445544	-9.247880921	2.29E-20	1.16E-18	Non-Significant
CCR10	61	88.5	77.65927882	0.400804191	0.676339624	0.592607881	0.553443604	0.712503424	Non-Significant
CCR4	47.75	31.5	40.45391419	-0.639947818	0.806449241	-0.793537628	0.427464655	0.606094138	Non-Significant
CCR5	112	57	88.77596375	-1.05384661	0.779482969	-1.351981572	0.17638121	0.329375243	Non-Significant
CCR6	178.75	104.5	146.969957	-0.959926522	0.581382969	-1.651108775	0.098716366	0.21332592	Non-Significant
CCR7	113.5	44	81.12206246	-1.662309329	0.449106233	-3.701372209	0.000214437	0.001243653	Downregulated
CCR8	22.5	12	18.00018679	-1.168697293	1.049965488	-1.113081627	0.265673374	0.438474284	Non-Significant
CCR9	5.5	3.5	4.693522512	-0.759556522	1.349164069	-0.562983064	0.573446416	0.728328537	Non-Significant
CCRL2	41.5	64.25	54.38135673	0.441881642	0.576052375	0.767085878	0.443030458	0.620612068	Non-Significant
CCS	304.5	394.25	338.5522777	0.152471251	0.148732751	1.025135687	0.305299169	0.482263825	Non-Significant
CCSAP	266.5	274	260.9070147	-0.168660274	0.209352102	-0.805629713	0.420456388	0.600317038	Non-Significant
CCSER2	1338.5	1070	1190.931392	-0.529450439	0.130401232	-4.060164377	4.90E-05	0.000333255	Non-Significant
CCT2	3109.25	4275.75	3574.994828	0.23924874	0.082961891	2.88383903	0.003928595	0.015582271	Non-Significant
CCT3	3691.5	6119.75	4710.364392	0.517050295	0.081535187	6.341437557	2.28E-10	3.76E-09	Non-Significant
CCT4	2143.75	3424.25	2674.944568	0.464695035	0.076739145	6.055514881	1.40E-09	2.06E-08	Non-Significant
CCT5	2418.75	4391.75	3265.282208	0.647674238	0.065881153	9.830948679	8.28E-23	5.13E-21	Non-Significant
CCT6A	2719.5	3814.75	3160.349866	0.274543151	0.127890471	2.146705283	0.031816752	0.087486379	Non-Significant
CCT6B	25.5	22	23.44717111	-0.432170194	0.298179549	-1.449362291	0.147236434	0.288750491	Non-Significant
CCT7	2873.5	4552.75	3577.779559	0.447859479	0.067130965	6.671429155	2.53E-11	4.67E-10	Non-Significant
CCT8	2329.25	3648	2881.189681	0.426438265	0.089609749	4.758837826	1.95E-06	1.79E-05	Non-Significant
CCZ1	410.75	481.25	434.2439612	-0.006671833	0.117979943	-0.056550571	0.95490321	0.977804307	Non-Significant
CD109	2667	3771.25	3101.631682	0.302846645	0.096579196	3.135733766	0.001714247	0.007639368	Non-Significant
CD14	43.75	140.5	86.1510365	1.471402267	0.248613869	5.918423917	3.25E-09	4.55E-08	Upregulated
CD151	3451	3035	3217.075353	-0.412258541	0.122753598	-3.358423263	0.000783885	0.003911548	Non-Significant
CD164	8728.25	4848.75	6841.725352	-1.07732656	0.101953254	-10.56686787	4.24E-26	3.42E-24	Downregulated
CD177	2098.25	1754	1855.47843	-0.613031336	1.202515842	-0.509790653	0.610198135	0.757630298	Non-Significant
CD180	4.5	0.5	2.636766673	-3.484024818	1.419168953	-2.454975364	0.014089424	0.045702237	Downregulated
CD19	46.5	38	41.16311352	-0.60541051	0.898492412	-0.673807037	0.500434	0.671181185	Non-Significant
CD1D	171.75	79	125.8532714	-1.309415171	0.279404309	-4.686453028	2.78E-06	2.47E-05	Downregulated
CD200	154.25	95	127.4797419	-0.974246387	0.429323739	-2.269258136	0.023252633	0.068395213	Non-Significant
[truncated: 16,874 more rows]
