# Supplementary material for: Single-Cell Cloning and Transcriptomic Analysis Support a Myogenic Origin of Bovine Intramuscular Adipocytes
Source: Cells. 2025 Nov 18;14(22):1807. doi: 10.3390/cells14221807 (PMC12650837; doi:10.3390/cells14221807)
Supplement: Supplementary file 1 [file cells-14-01807-s001.zip › Table S3.xlsx]

## Sheet: GO_BP
Supplemental Table 3. Biological processes enriched in genes upregulated in IMF preadipocyte clones
ID	Description	GeneRatio	BgRatio	pvalue	p.adjust	qvalue	geneID	Count
GO:0006695	cholesterol biosynthetic process	10/236	17/4435	2.11389e-09	2.2069e-06	1.77233e-06	APOA1/CYP51A1/DHCR7/FDPS/HMGCR/IDI1/LSS/MVD/NSDHL/TM7SF2	10
GO:1902653	secondary alcohol biosynthetic process	10/236	17/4435	2.11389e-09	2.2069e-06	1.77233e-06	APOA1/CYP51A1/DHCR7/FDPS/HMGCR/IDI1/LSS/MVD/NSDHL/TM7SF2	10
GO:0016126	sterol biosynthetic process	10/236	18/4435	4.53573e-09	2.44235e-06	1.96142e-06	APOA1/CYP51A1/DHCR7/FDPS/HMGCR/IDI1/LSS/MVD/NSDHL/TM7SF2	10
GO:0061061	muscle structure development	24/236	116/4435	4.67883e-09	2.44235e-06	1.96142e-06	ACTA1/ACTN3/BMP4/CAV1/CAV3/CHRNA1/CHRNB1/CHRND/EDN1/EDNRB/GPX1/HEY1/HEYL/HLX/HOMER1/HOPX/IGF2/MAMSTR/MYF5/MYOD1/MYOG/S1PR1/TMEM182/TNNC1	24
GO:0048513	animal organ development	57/236	498/4435	6.00251e-09	2.50665e-06	2.01305e-06	ACTA1/ACTC1/ACTN3/ALPL/ANG/APOA1/AQP1/BFSP2/BMP4/CAV1/CAV3/CDK5R1/CHI3L1/CHRNA1/CHRND/CPE/EDN1/EDNRB/EGR1/ESR1/FGL1/GPX1/HEYL/HLX/HOMER1/HOPX/IGF2/IL6/INSIG1/MAB21L1/MMP9/MYF5/MYL2/MYOD1/MYOG/NCAM1/NFIB/NFKBIZ/NSDHL/OVOL1/PCDH18/PDGFA/PKNOX1/PLS1/RNF112/S1PR1/SCIN/SOCS3/SPP1/TEK/TGM3/TH/TMEM100/TMEM182/TMOD1/TNNC1/TSPAN12	57
GO:0051149	positive regulation of muscle cell differentiation	8/236	12/4435	2.35537e-08	8.19669e-06	6.58264e-06	ACTN3/BMP4/CAV3/EDN1/HOPX/MAMSTR/MYOD1/MYOG	8
GO:0003012	muscle system process	19/236	85/4435	5.53109e-08	1.64985e-05	1.32497e-05	ACTN3/ADORA2B/ATP2A1/CAV1/CAV3/CHRNA1/CHRNB1/EDN1/EDNRB/GATM/HOMER1/JSRP1/LMCD1/MYL1/MYOG/TNNC1/TNNT1/TNNT2/TNNT3	19
GO:0003008	system process	42/236	335/4435	7.14056e-08	1.83647e-05	1.47484e-05	ACTN3/ADORA2B/AQP1/ATP2A1/BMP4/CAV1/CAV3/CCL2/CCND2/CD36/CHRNA1/CHRNB1/CHRND/CHRNG/CRYM/EDN1/EDNRB/FABP5/GATM/GPX1/GRAP/HMGCR/HOMER1/HOPX/JSRP1/LMCD1/MYL1/MYL2/MYOG/NCALD/NTS/PDE2A/PLS1/SCN1B/SLC1A1/SLC2A1/TMEM100/TNNC1/TNNT1/TNNT2/TNNT3/TPPP	42
GO:0051147	regulation of muscle cell differentiation	9/236	18/4435	9.39627e-08	1.83647e-05	1.47484e-05	ACTN3/BMP4/CAV3/EDN1/HOPX/IGF2/MAMSTR/MYOD1/MYOG	9
GO:0006936	muscle contraction	16/236	63/4435	9.68279e-08	1.83647e-05	1.47484e-05	ACTN3/ADORA2B/ATP2A1/CAV1/CAV3/CHRNA1/CHRNB1/EDN1/EDNRB/HOMER1/JSRP1/MYL1/TNNC1/TNNT1/TNNT2/TNNT3	16
GO:0050879	multicellular organismal movement	7/236	10/4435	1.15895e-07	1.83647e-05	1.47484e-05	ACTN3/ATP2A1/CAV3/CHRNA1/CHRND/HOMER1/JSRP1	7
GO:0050881	musculoskeletal movement	7/236	10/4435	1.15895e-07	1.83647e-05	1.47484e-05	ACTN3/ATP2A1/CAV3/CHRNA1/CHRND/HOMER1/JSRP1	7
GO:0051155	positive regulation of striated muscle cell differentiation	7/236	10/4435	1.15895e-07	1.83647e-05	1.47484e-05	ACTN3/BMP4/CAV3/EDN1/HOPX/MAMSTR/MYOG	7
GO:0009653	anatomical structure morphogenesis	52/236	472/4435	1.23135e-07	1.83647e-05	1.47484e-05	ACTA1/ACTC1/ACTN3/ALPL/ANG/ANGPT2/APOA1/AQP1/BMP4/BTG1/C3/CAV1/CAV3/CCL2/CDK5R1/CHI3L1/CPE/DTNBP1/ECSCR/EDN1/ESR1/FGL1/GPX1/HEY1/HEYL/HLX/HOPX/HPGD/IGF2/IL6/INSIG1/LPAR1/MMP9/MYF5/MYOG/NFIB/PALMD/PLS1/PPP1R16B/S1PR1/SCN1B/SFRP5/SOCS3/TEK/TH/TIE1/TMEM100/TMEM182/TNNC1/TPPP/TSPAN12/TUBB3	52
GO:0007517	muscle organ development	16/236	67/4435	2.45075e-07	3.2808e-05	2.63477e-05	ACTA1/ACTN3/BMP4/CAV1/CHRNA1/CHRND/GPX1/HEYL/HLX/HOMER1/MYF5/MYOD1/MYOG/S1PR1/TMEM182/TNNC1	16
GO:0009888	tissue development	42/236	350/4435	2.51403e-07	3.2808e-05	2.63477e-05	ACTA1/ACTC1/ACTN3/ALPL/AQP1/BFSP2/BMP4/BTG1/C3/CAV1/CAV3/CHRNA1/CHRND/EDN1/EDNRB/EGR1/ESR1/GPX1/HEYL/HLX/HOMER1/IL6/MMP9/MYF5/MYOD1/MYOG/NCAM1/NFIB/NFKBIZ/NSDHL/OVOL1/PDE2A/PLS1/S1PR1/SCIN/SOCS3/SPP1/TGM3/TMEM100/TMOD1/TNNC1/TUBB3	42
GO:0051153	regulation of striated muscle cell differentiation	7/236	11/4435	3.04312e-07	3.54326e-05	2.84554e-05	ACTN3/BMP4/CAV3/EDN1/HOPX/MAMSTR/MYOG	7
GO:0042692	muscle cell differentiation	16/236	68/4435	3.05454e-07	3.54326e-05	2.84554e-05	ACTA1/ACTN3/BMP4/CAV3/CHRNB1/EDN1/EDNRB/GPX1/HEY1/HOMER1/HOPX/IGF2/MAMSTR/MYOD1/MYOG/TMEM182	16
GO:0044057	regulation of system process	20/236	106/4435	4.7775e-07	5.25023e-05	4.21638e-05	ACTN3/ADORA2B/AQP1/ATP2A1/CAV1/CAV3/EDN1/EDNRB/FABP5/HOPX/LMCD1/MYL2/MYOG/SCN1B/TMEM100/TNNC1/TNNT1/TNNT2/TNNT3/TPPP	20
GO:0072359	circulatory system development	29/236	209/4435	1.21021e-06	0.000126252	0.000101391	ANG/ANGPT2/AQP1/BMP4/BTG1/C3/CAV1/CAV3/CHI3L1/CPE/ECSCR/EDN1/EGR1/GJA4/GPX1/HEY1/HEYL/HOPX/HPGD/MYL2/NSDHL/PPP1R16B/S1PR1/SOCS3/TEK/TIE1/TMEM100/TNNC1/TSPAN12	29
GO:0060537	muscle tissue development	16/236	75/4435	1.26978e-06	0.000126252	0.000101391	ACTA1/ACTN3/BMP4/CAV1/CAV3/CHRNA1/CHRND/EDN1/GPX1/HEYL/HLX/HOMER1/MYOD1/MYOG/S1PR1/TNNC1	16
GO:0006694	steroid biosynthetic process	12/236	43/4435	1.37232e-06	0.000130245	0.000104598	APOA1/CYP51A1/DHCR7/EGR1/FDPS/HMGCR/IDI1/INSIG1/LSS/MVD/NSDHL/TM7SF2	12
GO:0009887	animal organ morphogenesis	24/236	156/4435	1.68779e-06	0.000153222	0.000123051	ACTA1/ACTC1/ACTN3/ALPL/AQP1/BMP4/CAV1/CAV3/CPE/EDN1/ESR1/FGL1/HEYL/HLX/IL6/INSIG1/MYF5/NFIB/PLS1/S1PR1/TEK/TMEM100/TNNC1/TSPAN12	24
GO:0046165	alcohol biosynthetic process	10/236	30/4435	1.76339e-06	0.000153415	0.000123206	APOA1/CYP51A1/DHCR7/FDPS/HMGCR/IDI1/LSS/MVD/NSDHL/TM7SF2	10
GO:0050673	epithelial cell proliferation	18/236	97/4435	2.3604e-06	0.000197141	0.000158321	ANG/APOA1/BMP4/CAV1/CCL2/ESR1/FGL1/GPX1/HLX/HMGB1/IL6/MYC/NFIB/NFKBIZ/OVOL1/PPP1R16B/TEK/UHRF1	18
GO:0007519	skeletal muscle tissue development	11/236	38/4435	2.57373e-06	0.000199035	0.000159842	ACTA1/ACTN3/CAV1/CHRNA1/CHRND/GPX1/HEYL/HLX/HOMER1/MYOD1/MYOG	11
GO:0060538	skeletal muscle organ development	11/236	38/4435	2.57373e-06	0.000199035	0.000159842	ACTA1/ACTN3/CAV1/CHRNA1/CHRND/GPX1/HEYL/HLX/HOMER1/MYOD1/MYOG	11
GO:0014904	myotube cell development	6/236	10/4435	3.74089e-06	0.000278963	0.000224031	ACTA1/ACTN3/GPX1/HOMER1/MYOG/TMEM182	6
GO:0001568	blood vessel development	23/236	153/4435	4.23119e-06	0.000304646	0.000244657	ANG/ANGPT2/AQP1/BMP4/BTG1/C3/CAV1/CHI3L1/ECSCR/EDN1/EGR1/GJA4/GPX1/HEY1/HPGD/NSDHL/PPP1R16B/S1PR1/SOCS3/TEK/TIE1/TMEM100/TSPAN12	23
GO:0051146	striated muscle cell differentiation	12/236	49/4435	6.20083e-06	0.000429018	0.000344538	ACTA1/ACTN3/BMP4/CAV3/EDN1/GPX1/HOMER1/HOPX/MAMSTR/MYOD1/MYOG/TMEM182	12
GO:0008203	cholesterol metabolic process	10/236	34/4435	6.36952e-06	0.000429018	0.000344538	APOA1/CYP51A1/DHCR7/FDPS/HMGCR/IDI1/LSS/MVD/NSDHL/TM7SF2	10
GO:0001944	vasculature development	23/236	157/4435	6.62361e-06	0.000432191	0.000347086	ANG/ANGPT2/AQP1/BMP4/BTG1/C3/CAV1/CHI3L1/ECSCR/EDN1/EGR1/GJA4/GPX1/HEY1/HPGD/NSDHL/PPP1R16B/S1PR1/SOCS3/TEK/TIE1/TMEM100/TSPAN12	23
GO:0050793	regulation of developmental process	44/236	426/4435	8.2609e-06	0.000493328	0.000396185	ACTN3/ANGPT2/AQP1/BMP4/BTG1/C3/CAV1/CAV3/CCL2/CDK5R1/CHI3L1/EDN1/EDNRB/ESR1/FGL2/HEYL/HLX/HMGB1/HOPX/IGF2/IL6/INSIG1/LPAR1/LRRN1/MAMSTR/MMP9/MYC/MYOD1/MYOG/NFIB/NFKBIZ/PALMD/PLA2G3/PLS1/PPP1R16B/S1PR1/SCIN/SFRP5/SOCS3/TEK/TMEM100/TMEM182/TPPP/TSPAN12	44
GO:0008610	lipid biosynthetic process	25/236	182/4435	8.38991e-06	0.000493328	0.000396185	ANG/APOA1/C3/CYP51A1/DHCR7/EDN1/EGR1/FABP5/FADS2/FDFT1/FDPS/HACD4/HMGCR/IDI1/INSIG1/LOC100337328/LSS/LTC4S/MVD/NSDHL/PDGFA/PRXL2B/RBP1/SCD/TM7SF2	25
GO:0016125	sterol metabolic process	10/236	35/4435	8.50566e-06	0.000493328	0.000396185	APOA1/CYP51A1/DHCR7/FDPS/HMGCR/IDI1/LSS/MVD/NSDHL/TM7SF2	10
GO:0055001	muscle cell development	10/236	35/4435	8.50566e-06	0.000493328	0.000396185	ACTA1/ACTN3/BMP4/CAV3/CHRNB1/EDN1/GPX1/HOMER1/MYOG/TMEM182	10
GO:0035295	tube development	27/236	208/4435	1.05406e-05	0.000594832	0.000477701	ANG/ANGPT2/AQP1/BMP4/BTG1/C3/CAV1/CAV3/CHI3L1/ECSCR/EDN1/EDNRB/ESR1/GPX1/GRP/HEY1/HEYL/HLX/HOPX/HPGD/NFIB/PPP1R16B/SFRP5/TEK/TIE1/TMEM100/TSPAN12	27
GO:0048646	anatomical structure formation involved in morphogenesis	27/236	210/4435	1.26201e-05	0.000693439	0.000556891	ACTA1/ANG/ANGPT2/AQP1/BMP4/BTG1/C3/CAV1/CAV3/CDK5R1/CHI3L1/ECSCR/EDN1/GPX1/HEY1/HEYL/HOPX/MMP9/MYF5/MYOG/PPP1R16B/TEK/TIE1/TMEM100/TMEM182/TPPP/TSPAN12	27
GO:0007155	cell adhesion	31/236	260/4435	1.32188e-05	0.000707715	0.000568355	ACAN/ACTN3/ANGPT2/APOA1/BCAM/BMP4/CAV1/CD36/CDH1/CDH5/CDK5R1/COL4A4/F11R/FGL1/FGL2/HLX/HMGB1/IL6/KITLG/MYF5/MYH10/NFKBIZ/NOS3/PCDH18/S1PR1/SELE/SELL/SELP/TEK/THSD1/VWF	31
GO:0044283	small molecule biosynthetic process	24/236	176/4435	1.45957e-05	0.000736711	0.000591642	APOA1/CDO1/CYP51A1/DHCR7/EDN1/EGR1/FABP5/FADS2/FDPS/GATM/HACD4/HMGCR/HPRT1/IDI1/INSIG1/LSS/LTC4S/MVD/NSDHL/PRXL2B/RBP1/SCD/SDS/TM7SF2	24
GO:1902652	secondary alcohol metabolic process	10/236	37/4435	1.46838e-05	0.000736711	0.000591642	APOA1/CYP51A1/DHCR7/FDPS/HMGCR/IDI1/LSS/MVD/NSDHL/TM7SF2	10
GO:0090257	regulation of muscle system process	12/236	53/4435	1.48189e-05	0.000736711	0.000591642	ACTN3/ADORA2B/ATP2A1/CAV1/CAV3/EDN1/LMCD1/MYOG/TNNC1/TNNT1/TNNT2/TNNT3	12
GO:0006937	regulation of muscle contraction	10/236	39/4435	2.43849e-05	0.00118408	0.00095092	ACTN3/ADORA2B/ATP2A1/CAV1/CAV3/EDN1/TNNC1/TNNT1/TNNT2/TNNT3	10
GO:0008202	steroid metabolic process	14/236	74/4435	2.58242e-05	0.00122548	0.000984162	APOA1/CYP51A1/DHCR7/EDNRB/EGR1/ESR1/FDPS/HMGCR/IDI1/INSIG1/LSS/MVD/NSDHL/TM7SF2	14
GO:0014902	myotube differentiation	8/236	25/4435	2.80605e-05	0.00130201	0.00104562	ACTA1/ACTN3/CAV3/GPX1/HOMER1/MAMSTR/MYOG/TMEM182	8
GO:0008299	isoprenoid biosynthetic process	6/236	14/4435	4.46238e-05	0.00202553	0.00162668	FDFT1/FDPS/LOC100337328/LSS/MVD/RBP1	6
GO:0042127	regulation of cell population proliferation	36/236	345/4435	5.03585e-05	0.0022372	0.00179666	ANG/AQP1/BMP4/BTG1/CAV1/CCL2/CCND2/CDCA7/CDK5R1/EDN1/EGR1/ESR1/FABP4/GPX1/HLX/HMGB1/HOMER1/IGF2/IL6/LPAR1/MMP9/MVD/MYC/MYOG/NFIB/OVOL1/PDGFA/PLA2G3/PLS1/PPP1R16B/RERG/S1PR1/SCIN/SCN1B/SFRP5/UHRF1	36
GO:0006629	lipid metabolic process	38/236	378/4435	6.94951e-05	0.00302304	0.00242776	ANG/AOX1/APOA1/C3/CAV1/CAV3/CYP51A1/DHCR7/EDN1/EDNRB/EGR1/ESR1/FABP4/FABP5/FADS2/FDFT1/FDPS/GPX1/HACD4/HMGCR/HPGD/IDI1/INSIG1/LOC100337328/LSS/LTC4S/MVD/NSDHL/PDGFA/PLA2G3/PLCB1/PLCB4/PRXL2B/RBP1/SCD/SDS/TEK/TM7SF2	38
GO:0035239	tube morphogenesis	22/236	170/4435	7.63631e-05	0.003254	0.00261324	ANG/ANGPT2/AQP1/BMP4/BTG1/C3/CAV1/CAV3/CHI3L1/ECSCR/EDN1/ESR1/GPX1/HEY1/HLX/HPGD/PPP1R16B/SFRP5/TEK/TIE1/TMEM100/TSPAN12	22
GO:0019932	second-messenger-mediated signaling	10/236	45/4435	9.22091e-05	0.00385065	0.0030924	ACTN3/ADORA2B/AQP1/EDN1/EDNRB/GUCY1A1/GUCY1B1/LMCD1/PDE2A/TMEM100	10
GO:1903038	negative regulation of leukocyte cell-cell adhesion	6/236	16/4435	0.000108709	0.00445066	0.00357426	BMP4/FGL1/FGL2/HLX/HMGB1/NOS3	6
GO:0001525	angiogenesis	17/236	117/4435	0.000123468	0.00495772	0.00398147	ANG/ANGPT2/AQP1/BMP4/BTG1/C3/CAV1/CHI3L1/ECSCR/EDN1/GPX1/HEY1/PPP1R16B/TEK/TIE1/TMEM100/TSPAN12	17
GO:0003013	circulatory system process	16/236	108/4435	0.000155158	0.00611264	0.00490897	ADORA2B/ATP2A1/CAV1/CAV3/EDN1/EDNRB/FABP5/GPX1/HOPX/MYL2/NCALD/NTS/PDE2A/SCN1B/SLC1A1/SLC2A1	16
GO:0022612	gland morphogenesis	6/236	17/4435	0.000160587	0.00620938	0.00498666	BMP4/CAV1/CAV3/ESR1/FGL1/IL6	6
GO:0050905	neuromuscular process	7/236	24/4435	0.000175446	0.00666059	0.00534902	ACTN3/ATP2A1/CAV3/CHRNA1/CHRND/HOMER1/JSRP1	7
GO:0050877	nervous system process	22/236	180/4435	0.000180219	0.0067196	0.00539641	ACTN3/AQP1/ATP2A1/CAV3/CCL2/CCND2/CD36/CHRNA1/CHRNB1/CHRND/CHRNG/CRYM/FABP5/GATM/GPX1/GRAP/HMGCR/HOMER1/JSRP1/SCN1B/TMEM100/TPPP	22
GO:0007186	G protein-coupled receptor signaling pathway	20/236	157/4435	0.000203467	0.00745332	0.00598565	ADGRD1/ADORA1/ADORA2B/APOA1/ARRB1/C3/CAV1/CDK5R1/EDN1/EDNRB/ESR1/GPRC5C/GRP/HPGD/LPAR1/NTS/PTGER4/RGS10/RGS16/S1PR1	20
GO:0048514	blood vessel morphogenesis	18/236	134/4435	0.000217875	0.00784351	0.00629901	ANG/ANGPT2/AQP1/BMP4/BTG1/C3/CAV1/CHI3L1/ECSCR/EDN1/GPX1/HEY1/HPGD/PPP1R16B/TEK/TIE1/TMEM100/TSPAN12	18
GO:0003007	heart morphogenesis	9/236	41/4435	0.000230021	0.00801723	0.00643852	BMP4/CAV3/CPE/EDN1/HEYL/S1PR1/TEK/TMEM100/TNNC1	9
GO:0022408	negative regulation of cell-cell adhesion	7/236	25/4435	0.000232763	0.00801723	0.00643852	APOA1/BMP4/FGL1/FGL2/HLX/HMGB1/NOS3	7
GO:0032787	monocarboxylic acid metabolic process	21/236	171/4435	0.000237255	0.00801723	0.00643852	ACTN3/C3/CAV1/EDN1/ENO3/FABP4/FABP5/FADS2/GATM/GPX1/HACD4/HIF1A/HPGD/INSIG1/LTC4S/MGAT4A/PRXL2B/RBP1/SCD/SDS/UCP2	21
GO:0015909	long-chain fatty acid transport	5/236	12/4435	0.000238059	0.00801723	0.00643852	CD36/FABP4/FABP5/PLA2G3/SLC2A1	5
GO:0001659	temperature homeostasis	8/236	33/4435	0.000248479	0.0082353	0.00661365	ACTN3/ALPL/CAV1/EGR1/FABP5/GATM/GPX1/UCP2	8
GO:0003018	vascular process in circulatory system	10/236	51/4435	0.000278469	0.00908504	0.00729606	ADORA2B/CAV1/EDN1/EDNRB/FABP5/GPX1/NTS/PDE2A/SLC1A1/SLC2A1	10
GO:0006941	striated muscle contraction	7/236	26/4435	0.000304264	0.0096258	0.00773034	ACTN3/ATP2A1/CAV1/CAV3/CHRNA1/HOMER1/JSRP1	7
GO:0043500	muscle adaptation	7/236	26/4435	0.000304264	0.0096258	0.00773034	ACTN3/CAV3/EDN1/GATM/LMCD1/MYOG/TNNC1	7
GO:0030029	actin filament-based process	18/236	138/4435	0.000316561	0.00973483	0.0078179	ACTA1/ANG/APOA1/AQP1/ATP2A1/CAV1/CAV3/CDK5R1/DTNBP1/EDN1/LPAR1/MYH10/PLS1/S1PR1/SCIN/SELE/TMOD1/TNNC1	18
GO:2000026	regulation of multicellular organismal development	26/236	239/4435	0.000318203	0.00973483	0.0078179	ACTN3/ANGPT2/AQP1/BMP4/BTG1/C3/CAV1/CHI3L1/EDN1/FGL2/HLX/HMGB1/HOPX/IL6/LRRN1/MMP9/MYC/MYOD1/NFKBIZ/PPP1R16B/S1PR1/SCIN/TEK/TMEM100/TPPP/TSPAN12	26
GO:0043502	regulation of muscle adaptation	6/236	19/4435	0.000321697	0.00973483	0.0078179	ACTN3/CAV3/EDN1/LMCD1/MYOG/TNNC1	6
GO:0000122	negative regulation of transcription by RNA polymerase II	16/236	115/4435	0.000326515	0.00973947	0.00782163	BMP4/CAV1/CRYM/EDN1/EDNRB/ESR1/HEY1/HEYL/HMGB1/HOPX/IGF2/MYC/OVOL1/PDE2A/PPID/UHRF1	16
GO:0045597	positive regulation of cell differentiation	18/236	139/4435	0.000346604	0.0101931	0.00818592	ACTN3/BMP4/BTG1/CAV3/EDN1/HEYL/HLX/HMGB1/HOPX/IL6/MAMSTR/MYOD1/MYOG/NFKBIZ/PLA2G3/SCIN/SOCS3/TMEM100	18
GO:0120162	positive regulation of cold-induced thermogenesis	5/236	13/4435	0.000370171	0.0106896	0.00858464	ALPL/CAV1/FABP5/GATM/UCP2	5
GO:0045892	negative regulation of DNA-templated transcription	21/236	177/4435	0.00038372	0.0106896	0.00858464	BMP4/CAV1/CDK5R1/CRYAB/CRYM/EDN1/EDNRB/ESR1/FABP4/HEY1/HEYL/HMGB1/HOPX/IGF2/LBH/LMCD1/MYC/OVOL1/PDE2A/PPID/UHRF1	21
GO:1902679	negative regulation of RNA biosynthetic process	21/236	177/4435	0.00038372	0.0106896	0.00858464	BMP4/CAV1/CDK5R1/CRYAB/CRYM/EDN1/EDNRB/ESR1/FABP4/HEY1/HEYL/HMGB1/HOPX/IGF2/LBH/LMCD1/MYC/OVOL1/PDE2A/PPID/UHRF1	21
GO:0001935	endothelial cell proliferation	8/236	35/4435	0.000383965	0.0106896	0.00858464	ANG/APOA1/BMP4/CAV1/CCL2/HMGB1/PPP1R16B/TEK	8
GO:0003206	cardiac chamber morphogenesis	6/236	20/4435	0.000439332	0.0118209	0.00949322	BMP4/CAV3/CPE/HEYL/TEK/TNNC1	6
GO:0048144	fibroblast proliferation	6/236	20/4435	0.000439332	0.0118209	0.00949322	AQP1/CAV1/ESR1/GPX1/MYC/PDGFA	6
GO:0045595	regulation of cell differentiation	26/236	244/4435	0.000441587	0.0118209	0.00949322	ACTN3/BMP4/BTG1/CAV1/CAV3/EDN1/EDNRB/FGL2/HEYL/HLX/HMGB1/HOPX/IGF2/IL6/INSIG1/MAMSTR/MMP9/MYC/MYOD1/MYOG/NFKBIZ/PLA2G3/SCIN/SOCS3/TMEM100/TMEM182	26
GO:0051094	positive regulation of developmental process	24/236	218/4435	0.000457506	0.0120921	0.00971096	ACTN3/AQP1/BMP4/BTG1/C3/CAV3/CHI3L1/EDN1/HEYL/HLX/HMGB1/HOPX/IL6/LRRN1/MAMSTR/MYOD1/MYOG/NFKBIZ/PLA2G3/PLS1/SCIN/SOCS3/TEK/TMEM100	24
GO:0060429	epithelium development	23/236	206/4435	0.000492942	0.0128658	0.0103323	AQP1/BFSP2/BMP4/BTG1/C3/CAV1/CAV3/EDN1/EDNRB/ESR1/GPX1/HEYL/MMP9/MYF5/NFIB/NFKBIZ/NSDHL/PDE2A/PLS1/SOCS3/TGM3/TMEM100/TMOD1	23
GO:0007159	leukocyte cell-cell adhesion	12/236	75/4435	0.000510155	0.0131507	0.0105611	BMP4/CAV1/FGL1/FGL2/HLX/HMGB1/IL6/NFKBIZ/NOS3/SELE/SELL/SELP	12
GO:0051240	positive regulation of multicellular organismal process	29/236	289/4435	0.000565713	0.014405	0.0115684	ACTN3/ADORA2B/ALPL/AQP1/ATP2A1/BMP4/BTG1/C3/CAV1/CD14/CD36/CHI3L1/EDN1/EGR1/FABP5/GATM/GRP/HIF1A/HLX/HMGB1/IL6/LRRN1/MYOG/NFKBIZ/PLS1/TEK/TLR4/TPPP/UCP2	29
GO:0003205	cardiac chamber development	6/236	21/4435	0.000588008	0.0147923	0.0118795	BMP4/CAV3/CPE/HEYL/TEK/TNNC1	6
GO:1903037	regulation of leukocyte cell-cell adhesion	11/236	66/4435	0.000609937	0.0151613	0.0121758	BMP4/CAV1/FGL1/FGL2/HLX/HMGB1/IL6/NFKBIZ/NOS3/SELE/SELP	11
GO:0051253	negative regulation of RNA metabolic process	22/236	197/4435	0.000652956	0.0160397	0.0128812	BMP4/CAV1/CDK5R1/CRYAB/CRYM/EDN1/EDNRB/ESR1/FABP4/HEY1/HEYL/HMGB1/HOPX/IGF2/IL6/LBH/LMCD1/MYC/OVOL1/PDE2A/PPID/UHRF1	22
GO:0010035	response to inorganic substance	13/236	88/4435	0.000664124	0.0161243	0.0129492	ALPL/AQP1/CAV1/EDN1/EDNRB/FABP4/GUCY1B1/HOMER1/IL6/MMP9/MT2A/S100A16/SOD2	13
GO:0001666	response to hypoxia	9/236	47/4435	0.000676193	0.0162286	0.013033	ALAS2/ANG/AQP1/CAV1/EDN1/EGR1/HIF1A/MYC/UCP2	9
GO:0007166	cell surface receptor signaling pathway	39/236	437/4435	0.000690634	0.0163869	0.01316	ADGRD1/ADORA1/ADORA2B/APOA1/ARRB1/BMP4/CALCRL/CAV1/CAV3/CD14/CDK5R1/CHRNA1/CHRNB1/CHRND/CHRNG/CPE/EDN1/EDNRB/GNG7/GPX1/HEY1/HEYL/HPGD/IL6/MET/MMP9/MX1/NFKBIZ/NOS3/NSDHL/PDGFA/PLCB1/SFRP5/SOCS3/TEK/TLR4/TMEM100/TSPAN12/TUBB3	39
GO:0099536	synaptic signaling	14/236	100/4435	0.000722931	0.0169605	0.0136207	ADORA2B/CCL2/CDK5R1/CHRNA1/CHRNB1/CHRND/CHRNG/DTNBP1/EDN1/FABP5/GUCY1B1/HMGCR/HOMER1/RGS10	14
GO:0106106	cold-induced thermogenesis	6/236	22/4435	0.000772977	0.0170992	0.0137321	ACTN3/ALPL/CAV1/FABP5/GATM/UCP2	6
GO:0120161	regulation of cold-induced thermogenesis	6/236	22/4435	0.000772977	0.0170992	0.0137321	ACTN3/ALPL/CAV1/FABP5/GATM/UCP2	6
GO:0019935	cyclic-nucleotide-mediated signaling	5/236	15/4435	0.000791005	0.0170992	0.0137321	ADORA2B/AQP1/GUCY1A1/GUCY1B1/PDE2A	5
GO:0050868	negative regulation of T cell activation	5/236	15/4435	0.000791005	0.0170992	0.0137321	BMP4/FGL1/FGL2/HLX/HMGB1	5
GO:0050678	regulation of epithelial cell proliferation	11/236	68/4435	0.000792211	0.0170992	0.0137321	ANG/BMP4/CCL2/GPX1/HLX/HMGB1/MYC/NFIB/OVOL1/PPP1R16B/UHRF1	11
GO:0072330	monocarboxylic acid biosynthetic process	11/236	68/4435	0.000792211	0.0170992	0.0137321	EDN1/FABP5/FADS2/GATM/HACD4/INSIG1/LTC4S/PRXL2B/RBP1/SCD/SDS	11
GO:0036293	response to decreased oxygen levels	9/236	48/4435	0.000794357	0.0170992	0.0137321	ALAS2/ANG/AQP1/CAV1/EDN1/EGR1/HIF1A/MYC/UCP2	9
GO:0060047	heart contraction	9/236	48/4435	0.000794357	0.0170992	0.0137321	ATP2A1/CAV1/CAV3/EDN1/EDNRB/GPX1/HOPX/MYL2/SCN1B	9
GO:1901617	organic hydroxy compound biosynthetic process	10/236	58/4435	0.000818629	0.0174203	0.01399	APOA1/CYP51A1/DHCR7/FDPS/HMGCR/IDI1/LSS/MVD/NSDHL/TM7SF2	10
GO:0048871	multicellular organismal-level homeostasis	17/236	137/4435	0.000833412	0.0174203	0.01399	ACTN3/ALPL/AQP1/BMP4/CAV1/CD36/EGR1/FABP5/GATM/GPX1/HMGB1/IL6/NFKBIZ/PKNOX1/S1PR1/SLC2A1/UCP2	17
GO:0008016	regulation of heart contraction	8/236	39/4435	0.000834308	0.0174203	0.01399	ATP2A1/CAV1/CAV3/EDN1/EDNRB/HOPX/MYL2/SCN1B	8
GO:0032101	regulation of response to external stimulus	25/236	242/4435	0.00090592	0.0187283	0.0150405	ADORA2B/ANGPT2/APOA1/ARMH4/C3/CAV1/CCL2/CD14/CD36/ESR1/FABP4/FGL2/GPX1/HMGB1/HOPX/IL6/MET/MYOD1/NFKBIZ/PDE2A/PDGFA/PTGER4/SERPING1/SOCS3/TLR4	25
GO:1901700	response to oxygen-containing compound	30/236	312/4435	0.000926582	0.0189677	0.0152327	ALPL/AQP1/CAV1/CD14/CD36/CDK5R1/DTNBP1/EDN1/EGR1/ESR1/FABP4/GPX1/GUCY1B1/HIF1A/HOMER1/IGF2/IL6/MMP9/MYOD1/MYOG/NFKBIZ/PDE2A/RGS10/RNF112/S100A16/SCD/SOCS3/SOD2/TLR4/UCP2	30
GO:0098609	cell-cell adhesion	17/236	139/4435	0.000983979	0.0199471	0.0160192	APOA1/BMP4/CAV1/CDH1/CDH5/CDK5R1/FGL1/FGL2/HLX/HMGB1/IL6/NFKBIZ/NOS3/PCDH18/SELE/SELL/SELP	17
GO:0045446	endothelial cell differentiation	6/236	23/4435	0.000999874	0.0200744	0.0161214	BMP4/BTG1/EDNRB/GPX1/PDE2A/TMEM100	6
GO:0150063	visual system development	10/236	60/4435	0.00107699	0.0212887	0.0170966	AQP1/BFSP2/BMP4/C3/MAB21L1/MYF5/PKNOX1/TH/TMOD1/TSPAN12	10
GO:0003015	heart process	9/236	50/4435	0.0010812	0.0212887	0.0170966	ATP2A1/CAV1/CAV3/EDN1/EDNRB/GPX1/HOPX/MYL2/SCN1B	9
GO:0030048	actin filament-based movement	5/236	16/4435	0.00110114	0.0212887	0.0170966	ATP2A1/CAV1/CAV3/MYH10/TNNC1	5
GO:0048145	regulation of fibroblast proliferation	5/236	16/4435	0.00110114	0.0212887	0.0170966	AQP1/CAV1/ESR1/MYC/PDGFA	5
GO:0051050	positive regulation of transport	19/236	166/4435	0.00113565	0.0217545	0.0174708	ADORA2B/ANG/APOA1/AQP1/ARRB1/ATP2A1/C3/CAV1/CCL2/CDK5R1/DTNBP1/EDN1/GRP/HOMER1/MYH10/PPID/SCIN/SCN1B/SELE	19
GO:0051093	negative regulation of developmental process	17/236	141/4435	0.00115716	0.0218475	0.0175454	ANGPT2/BMP4/CAV1/CAV3/EDNRB/FGL2/HLX/HMGB1/HOPX/IGF2/INSIG1/MMP9/MYC/NFIB/SFRP5/TEK/TMEM182	17
GO:0050727	regulation of inflammatory response	12/236	82/4435	0.00116143	0.0218475	0.0175454	ADORA2B/APOA1/ARMH4/C3/ESR1/FABP4/GPX1/IL6/NFKBIZ/PDE2A/PTGER4/SOCS3	12
GO:0048880	sensory system development	10/236	61/4435	0.00122922	0.0227134	0.0182408	AQP1/BFSP2/BMP4/C3/MAB21L1/MYF5/PKNOX1/TH/TMOD1/TSPAN12	10
GO:1902074	response to salt	10/236	61/4435	0.00122922	0.0227134	0.0182408	ALPL/CAV1/CD36/CDK5R1/EDNRB/EGR1/FABP4/HOMER1/RGS10/S100A16	10
GO:0010573	vascular endothelial growth factor production	4/236	10/4435	0.00127279	0.0227525	0.0182722	ADORA2B/C3/HIF1A/IL6	4
GO:0043403	skeletal muscle tissue regeneration	4/236	10/4435	0.00127279	0.0227525	0.0182722	GPX1/HOPX/MYOD1/TMEM182	4
GO:0048639	positive regulation of developmental growth	6/236	24/4435	0.00127468	0.0227525	0.0182722	ACTN3/EDN1/HLX/HOPX/MYOD1/PLS1	6
GO:0045934	negative regulation of nucleobase-containing compound metabolic process	22/236	207/4435	0.00127493	0.0227525	0.0182722	BMP4/CAV1/CDK5R1/CRYAB/CRYM/EDN1/EDNRB/ESR1/FABP4/HEY1/HEYL/HMGB1/HOPX/IGF2/IL6/LBH/LMCD1/MYC/OVOL1/PDE2A/PPID/UHRF1	22
GO:0007162	negative regulation of cell adhesion	8/236	42/4435	0.00139378	0.0246627	0.0198063	ANGPT2/APOA1/BMP4/FGL1/FGL2/HLX/HMGB1/NOS3	8
GO:0032835	glomerulus development	5/236	17/4435	0.00149304	0.0259788	0.0208632	AQP1/BMP4/EDNRB/EGR1/HEYL	5
GO:0045445	myoblast differentiation	5/236	17/4435	0.00149304	0.0259788	0.0208632	BMP4/GPX1/MYOD1/MYOG/TMEM182	5
GO:0022407	regulation of cell-cell adhesion	12/236	85/4435	0.00160046	0.0276179	0.0221795	APOA1/BMP4/CAV1/FGL1/FGL2/HLX/HMGB1/IL6/NFKBIZ/NOS3/SELE/SELP	12
GO:0044255	cellular lipid metabolic process	25/236	252/4435	0.00162351	0.027786	0.0223145	ANG/APOA1/C3/CAV1/CAV3/EDN1/FABP4/FABP5/FADS2/FDFT1/FDPS/GPX1/HACD4/HPGD/INSIG1/LOC100337328/LSS/LTC4S/MVD/PDGFA/PLA2G3/PLCB1/PRXL2B/RBP1/SCD	25
GO:0006357	regulation of transcription by RNA polymerase II	28/236	295/4435	0.00168515	0.0286065	0.0229735	BMP4/CAV1/CRYM/EDN1/EDNRB/EGR1/ESR1/HEY1/HEYL/HIF1A/HLX/HMGB1/HOPX/IGF2/IL6/MAMSTR/MYC/MYF5/MYOD1/MYOG/NFIB/NFKBIZ/OVOL1/PDE2A/PKNOX1/PPID/SOD2/UHRF1	28
GO:0008284	positive regulation of cell population proliferation	20/236	185/4435	0.00172009	0.0288523	0.0231708	ANG/AQP1/BMP4/CCND2/EDN1/EGR1/ESR1/FABP4/HLX/HMGB1/IGF2/IL6/MMP9/MVD/MYC/PDGFA/PLA2G3/PPP1R16B/S1PR1/SCN1B	20
GO:0033559	unsaturated fatty acid metabolic process	7/236	34/4435	0.00172727	0.0288523	0.0231708	EDN1/FABP5/FADS2/GPX1/HPGD/PRXL2B/SCD	7
GO:0045596	negative regulation of cell differentiation	13/236	98/4435	0.00184893	0.03059	0.0245664	BMP4/CAV1/CAV3/EDNRB/FGL2/HLX/HMGB1/HOPX/IGF2/INSIG1/MMP9/MYC/TMEM182	13
GO:0031347	regulation of defense response	19/236	173/4435	0.0018606	0.03059	0.0245664	ADORA2B/APOA1/ARMH4/C3/CAV1/CD14/CD36/ESR1/FABP4/FGL2/GPX1/GRP/HMGB1/IL6/NFKBIZ/PDE2A/PTGER4/SOCS3/TLR4	19
GO:0045109	intermediate filament organization	4/236	11/4435	0.00191717	0.0310314	0.0249209	BFSP1/BFSP2/DES/KRT14	4
GO:0045620	negative regulation of lymphocyte differentiation	4/236	11/4435	0.00191717	0.0310314	0.0249209	BMP4/FGL2/HLX/HMGB1	4
GO:0051250	negative regulation of lymphocyte activation	5/236	18/4435	0.00197872	0.0312971	0.0251343	BMP4/FGL1/FGL2/HLX/HMGB1	5
GO:0032612	interleukin-1 production	6/236	26/4435	0.00199354	0.0312971	0.0251343	APOA1/CD36/EGR1/HMGB1/IL6/TLR4	6
GO:0032652	regulation of interleukin-1 production	6/236	26/4435	0.00199354	0.0312971	0.0251343	APOA1/CD36/EGR1/HMGB1/IL6/TLR4	6
GO:0050866	negative regulation of cell activation	6/236	26/4435	0.00199354	0.0312971	0.0251343	BMP4/FGL1/FGL2/HLX/HMGB1/PDGFA	6
GO:0048732	gland development	10/236	65/4435	0.00202363	0.0315324	0.0253232	APOA1/BMP4/CAV1/CAV3/EDN1/ESR1/FGL1/GPX1/HLX/IL6	10
GO:0051049	regulation of transport	30/236	328/4435	0.00206715	0.0319719	0.0256762	ADORA2B/ANG/APOA1/AQP1/ARRB1/ATP2A1/BMP4/C3/CAV1/CAV3/CCL2/CDK5R1/CRYAB/DTNBP1/EDN1/FABP5/FXYD6/GRP/HMGB1/HMGCR/HOMER1/IL6/INSIG1/MYH10/PLA2G3/PPID/SCIN/SCN1B/SELE/TNNC1	30
GO:0007423	sensory organ development	12/236	88/4435	0.00216812	0.0331492	0.0266216	AQP1/BFSP2/BMP4/EDN1/INSIG1/MAB21L1/MYF5/PKNOX1/PLS1/TH/TMOD1/TSPAN12	12
GO:0070371	ERK1 and ERK2 cascade	9/236	55/4435	0.00217502	0.0331492	0.0266216	BMP4/CD36/CHI3L1/EDN1/HMGB1/HMGCR/MYC/PDGFA/TEK	9
GO:0030155	regulation of cell adhesion	16/236	137/4435	0.00225205	0.0340745	0.0273647	ANGPT2/APOA1/BMP4/CAV1/FGL1/FGL2/HLX/HMGB1/IL6/MYF5/NFKBIZ/NOS3/S1PR1/SELE/SELP/TEK	16
GO:0030855	epithelial cell differentiation	15/236	125/4435	0.00235054	0.0353088	0.028356	BFSP2/BMP4/BTG1/CAV1/EDNRB/ESR1/GPX1/MMP9/NFIB/NFKBIZ/PDE2A/PLS1/TGM3/TMEM100/TMOD1	15
GO:0008015	blood circulation	13/236	101/4435	0.00243564	0.0362959	0.0291487	ADORA2B/ATP2A1/CAV1/CAV3/EDN1/EDNRB/GPX1/HOPX/MYL2/NCALD/NTS/PDE2A/SCN1B	13
GO:0003158	endothelium development	6/236	27/4435	0.00245102	0.0362959	0.0291487	BMP4/BTG1/EDNRB/GPX1/PDE2A/TMEM100	6
GO:0070482	response to oxygen levels	9/236	56/4435	0.00247402	0.0363785	0.0292151	ALAS2/ANG/AQP1/CAV1/EDN1/EGR1/HIF1A/MYC/UCP2	9
GO:0042592	homeostatic process	30/236	332/4435	0.00249453	0.0364236	0.0292513	ACTN3/ALPL/APOA1/AQP1/ATP2A1/BMP4/CAV1/CAV3/CD36/CHRNA1/CYB561/EDN1/EDNRB/EGR1/FABP4/FABP5/GATM/GPX1/HIF1A/HMGB1/IL6/INSIG1/MYC/NFKBIZ/PKNOX1/RBP1/S1PR1/SCARA5/SLC2A1/UCP2	30
GO:0031589	cell-substrate adhesion	8/236	46/4435	0.00256325	0.0365118	0.0293221	ACTN3/ANGPT2/APOA1/BCAM/MYF5/TEK/THSD1/VWF	8
GO:0007204	positive regulation of cytosolic calcium ion concentration	5/236	19/4435	0.00257052	0.0365118	0.0293221	CAV1/CD36/EDN1/ESR1/HMGB1	5
GO:0042632	cholesterol homeostasis	5/236	19/4435	0.00257052	0.0365118	0.0293221	APOA1/CAV1/CAV3/FABP4/INSIG1	5
GO:0055092	sterol homeostasis	5/236	19/4435	0.00257052	0.0365118	0.0293221	APOA1/CAV1/CAV3/FABP4/INSIG1	5
GO:0048661	positive regulation of smooth muscle cell proliferation	4/236	12/4435	0.00275673	0.0386312	0.0310242	BMP4/EDN1/IL6/MMP9	4
GO:0140747	regulation of ncRNA transcription	4/236	12/4435	0.00275673	0.0386312	0.0310242	BMP4/ESR1/MYC/MYOD1	4
GO:0060485	mesenchyme development	9/236	57/4435	0.00280477	0.0390424	0.0313544	ACTA1/ACTC1/BMP4/EDN1/EDNRB/HEYL/IL6/NCAM1/TMEM100	9
GO:0043408	regulation of MAPK cascade	14/236	115/4435	0.00285222	0.0392447	0.0315168	BMP4/CAV1/CAV3/CD36/CHI3L1/HMGB1/HMGCR/IL6/LBH/LPAR1/MYC/PDGFA/PLCB1/TEK	14
GO:0048568	embryonic organ development	10/236	68/4435	0.00285689	0.0392447	0.0315168	BMP4/EDN1/HLX/IGF2/INSIG1/MYF5/NSDHL/PLS1/RNF112/SOCS3	10
GO:1903522	regulation of blood circulation	8/236	47/4435	0.00295034	0.0402634	0.032335	ATP2A1/CAV1/CAV3/EDN1/EDNRB/HOPX/MYL2/SCN1B	8
GO:0034219	carbohydrate transmembrane transport	6/236	28/4435	0.00298317	0.0404471	0.0324825	AQP1/C3/EDN1/FABP5/SLC2A1/SLC2A3	6
GO:0007507	heart development	11/236	80/4435	0.00307852	0.0414706	0.0333044	BMP4/CAV3/CPE/EDN1/HEYL/HOPX/MYL2/S1PR1/TEK/TMEM100/TNNC1	11
GO:0007267	cell-cell signaling	24/236	250/4435	0.00312139	0.0417786	0.0335517	ADORA2B/AQP1/BMP4/CAV1/CCL2/CDK5R1/CHRNA1/CHRNB1/CHRND/CHRNG/CPE/DTNBP1/EDN1/EDNRB/EXOC3L1/FABP5/GRP/GUCY1B1/HMGCR/HOMER1/IL6/RGS10/SCN1B/SFRP5	24
GO:0001654	eye development	9/236	58/4435	0.00316957	0.0421533	0.0338527	AQP1/BFSP2/BMP4/MAB21L1/MYF5/PKNOX1/TH/TMOD1/TSPAN12	9
GO:0006636	unsaturated fatty acid biosynthetic process	5/236	20/4435	0.00328091	0.0422873	0.0339603	EDN1/FABP5/FADS2/PRXL2B/SCD	5
GO:0007411	axon guidance	5/236	20/4435	0.00328091	0.0422873	0.0339603	CDK5R1/EDN1/NFIB/SCN1B/TUBB3	5
GO:0032732	positive regulation of interleukin-1 production	5/236	20/4435	0.00328091	0.0422873	0.0339603	CD36/EGR1/HMGB1/IL6/TLR4	5
GO:0097485	neuron projection guidance	5/236	20/4435	0.00328091	0.0422873	0.0339603	CDK5R1/EDN1/NFIB/SCN1B/TUBB3	5
GO:0098781	ncRNA transcription	5/236	20/4435	0.00328091	0.0422873	0.0339603	ANG/BMP4/ESR1/MYC/MYOD1	5
GO:0008643	carbohydrate transport	7/236	38/4435	0.00337884	0.0432823	0.0347594	AQP1/C3/EDN1/FABP5/PLS1/SLC2A1/SLC2A3	7
GO:0099537	trans-synaptic signaling	12/236	93/4435	0.00347354	0.0442075	0.0355024	ADORA2B/CCL2/CHRNA1/CHRNB1/CHRND/CHRNG/DTNBP1/EDN1/FABP5/GUCY1B1/HMGCR/HOMER1	12
GO:1901615	organic hydroxy compound metabolic process	16/236	143/4435	0.00349341	0.0442075	0.0355024	ACTN3/ALPL/APOA1/CYP51A1/DHCR7/EDNRB/FDPS/HMGCR/HPRT1/IDI1/LSS/MAOA/MVD/NSDHL/RBP1/TM7SF2	16
GO:0031623	receptor internalization	6/236	29/4435	0.00359719	0.0452466	0.0363369	ARRB1/CALCRL/CAV1/CAV3/CD36/SELE	6
GO:0006066	alcohol metabolic process	12/236	94/4435	0.0037985	0.0474451	0.0381025	APOA1/CYP51A1/DHCR7/EDNRB/FDPS/HMGCR/IDI1/LSS/MVD/NSDHL/RBP1/TM7SF2	12
GO:0070509	calcium ion import	4/236	13/4435	0.00381742	0.0474451	0.0381025	ATP2A1/CAV3/CCL2/HOMER1	4
GO:0043010	camera-type eye development	8/236	49/4435	0.00386011	0.0476918	0.0383006	AQP1/BFSP2/BMP4/MYF5/PKNOX1/TH/TMOD1/TSPAN12	8
GO:0006954	inflammatory response	19/236	185/4435	0.00400819	0.0489749	0.039331	ADORA2B/APOA1/ARMH4/C3/CD14/CD36/CHI3L1/ESR1/FABP4/GPX1/HIF1A/HMGB1/IL6/NFKBIZ/OLR1/PDE2A/PTGER4/SOCS3/TLR4	19
GO:0051047	positive regulation of secretion	9/236	60/4435	0.00401087	0.0489749	0.039331	ADORA2B/ANG/AQP1/DTNBP1/EDN1/GRP/MYH10/PPID/SCIN	9
GO:0006631	fatty acid metabolic process	13/236	107/4435	0.00406919	0.0491866	0.039501	C3/CAV1/EDN1/FABP4/FABP5/FADS2/GPX1/HACD4/HPGD/INSIG1/LTC4S/PRXL2B/SCD	13
GO:0002292	T cell differentiation involved in immune response	5/236	21/4435	0.00412244	0.0491866	0.039501	FGL2/HLX/HMGB1/IL6/NFKBIZ	5
GO:0015908	fatty acid transport	5/236	21/4435	0.00412244	0.0491866	0.039501	CD36/FABP4/FABP5/PLA2G3/SLC2A1	5
GO:0062208	positive regulation of pattern recognition receptor signaling pathway	5/236	21/4435	0.00412244	0.0491866	0.039501	CAV1/CD14/CD36/HMGB1/TLR4	5
GO:1990845	adaptive thermogenesis	6/236	30/4435	0.00430041	0.0507357	0.0407451	ACTN3/ALPL/CAV1/FABP5/GATM/UCP2	6
GO:0000165	MAPK cascade	15/236	133/4435	0.00430087	0.0507357	0.0407451	BMP4/CAV1/CAV3/CD36/CHI3L1/EDN1/HMGB1/HMGCR/IL6/LBH/LPAR1/MYC/PDGFA/PLCB1/TEK	15
GO:0002064	epithelial cell development	7/236	40/4435	0.00455901	0.0534787	0.042948	BFSP2/BMP4/EDNRB/ESR1/GPX1/PDE2A/TMOD1	7
GO:0002695	negative regulation of leukocyte activation	5/236	22/4435	0.00510758	0.0572132	0.0459471	BMP4/FGL1/FGL2/HLX/HMGB1	5
GO:0031099	regeneration	5/236	22/4435	0.00510758	0.0572132	0.0459471	GPX1/HOPX/IL6/MYOD1/TMEM182	5
GO:0032611	interleukin-1 beta production	5/236	22/4435	0.00510758	0.0572132	0.0459471	APOA1/CD36/EGR1/IL6/TLR4	5
GO:0032651	regulation of interleukin-1 beta production	5/236	22/4435	0.00510758	0.0572132	0.0459471	APOA1/CD36/EGR1/IL6/TLR4	5
GO:0048659	smooth muscle cell proliferation	5/236	22/4435	0.00510758	0.0572132	0.0459471	ANG/BMP4/EDN1/IL6/MMP9	5
GO:0048660	regulation of smooth muscle cell proliferation	5/236	22/4435	0.00510758	0.0572132	0.0459471	ANG/BMP4/EDN1/IL6/MMP9	5
GO:0003231	cardiac ventricle development	4/236	14/4435	0.00512398	0.0572132	0.0459471	BMP4/CPE/HEYL/TNNC1	4
GO:0045123	cellular extravasation	4/236	14/4435	0.00512398	0.0572132	0.0459471	PTGER4/SELE/SELL/SELP	4
GO:0061756	leukocyte adhesion to vascular endothelial cell	4/236	14/4435	0.00512398	0.0572132	0.0459471	IL6/SELE/SELL/SELP	4
GO:0031349	positive regulation of defense response	13/236	110/4435	0.00516857	0.0574041	0.0461004	ADORA2B/C3/CAV1/CD14/CD36/ESR1/FABP4/GRP/HMGB1/IL6/NFKBIZ/PDE2A/TLR4	13
GO:0014070	response to organic cyclic compound	15/236	136/4435	0.00530927	0.0586548	0.0471048	ADORA1/ALPL/AQP1/CAV1/DTNBP1/EGR1/ESR1/HEYL/HOMER1/IL6/LY6D/MYOD1/MYOG/NFKBIZ/PDE2A	15
GO:0048729	tissue morphogenesis	12/236	98/4435	0.00535183	0.0588138	0.0472325	ACTA1/ACTC1/BMP4/CAV3/EDN1/ESR1/HEYL/MYF5/S1PR1/SOCS3/TMEM100/TNNC1	12
GO:0055088	lipid homeostasis	6/236	32/4435	0.006004	0.0648534	0.0520828	APOA1/CAV1/CAV3/FABP4/INSIG1/RBP1	6
GO:0010562	positive regulation of phosphorus metabolic process	13/236	112/4435	0.00602565	0.0648534	0.0520828	ARRB1/BMP4/C3/CAV1/CCND2/CHI3L1/IL6/MMP9/NOS3/PDGFA/PECAM1/PPP1R16B/TEK	13
GO:0045937	positive regulation of phosphate metabolic process	13/236	112/4435	0.00602565	0.0648534	0.0520828	ARRB1/BMP4/C3/CAV1/CCND2/CHI3L1/IL6/MMP9/NOS3/PDGFA/PECAM1/PPP1R16B/TEK	13
GO:0048589	developmental growth	13/236	112/4435	0.00602565	0.0648534	0.0520828	ACTN3/BMP4/CHRNA1/CHRND/EDN1/ESR1/GPX1/HLX/HOPX/MYOD1/PLS1/S1PR1/TMEM182	13
GO:1904659	glucose transmembrane transport	5/236	23/4435	0.00624861	0.0669082	0.053733	C3/EDN1/FABP5/SLC2A1/SLC2A3	5
GO:0043491	phosphatidylinositol 3-kinase/protein kinase B signal transduction	8/236	53/4435	0.00631638	0.0672888	0.0540386	CAV3/CHI3L1/GPX1/NTS/PDGFA/SFRP5/TEK/TMEM100	8
GO:0002027	regulation of heart rate	4/236	15/4435	0.0066996	0.0702953	0.0564532	CAV1/CAV3/EDN1/EDNRB	4
GO:0032722	positive regulation of chemokine production	4/236	15/4435	0.0066996	0.0702953	0.0564532	ADORA2B/EGR1/HMGB1/IL6	4
GO:0070252	actin-mediated cell contraction	4/236	15/4435	0.0066996	0.0702953	0.0564532	ATP2A1/CAV1/CAV3/TNNC1	4
GO:0010647	positive regulation of cell communication	27/236	310/4435	0.00676961	0.0704705	0.0565938	ADORA2B/APOA1/BMP4/C3/CAV1/CCL2/CD14/CD36/CHI3L1/DTNBP1/EDN1/FABP5/GPX1/GRP/HMGB1/HMGCR/IL6/LMCD1/LPAR1/MAOA/MMP9/MYC/NTS/PDGFA/PLCB1/TEK/TLR4	27
GO:0097435	supramolecular fiber organization	16/236	153/4435	0.00678379	0.0704705	0.0565938	ACTA1/ANG/APOA1/BFSP1/BFSP2/CAV3/CD36/CDK5R1/DES/EDN1/GPX1/KRT14/LPAR1/SCIN/TMOD1/TPPP	16
GO:0001837	epithelial to mesenchymal transition	6/236	33/4435	0.00701922	0.0714508	0.0573811	BMP4/EDN1/HEYL/IL6/NCAM1/TMEM100	6
GO:0006690	icosanoid metabolic process	6/236	33/4435	0.00701922	0.0714508	0.0573811	EDN1/FABP5/GPX1/HPGD/LTC4S/PRXL2B	6
GO:0033002	muscle cell proliferation	6/236	33/4435	0.00701922	0.0714508	0.0573811	ANG/BMP4/EDN1/IL6/MMP9/MYOG	6
GO:0098742	cell-cell adhesion via plasma-membrane adhesion molecules	6/236	33/4435	0.00701922	0.0714508	0.0573811	APOA1/CDH1/CDH5/PCDH18/SELL/SELP	6
GO:0001822	kidney development	8/236	54/4435	0.00708348	0.0714508	0.0573811	AQP1/BMP4/EDNRB/EGR1/HEYL/MMP9/OVOL1/PDGFA	8
GO:0045765	regulation of angiogenesis	8/236	54/4435	0.00708348	0.0714508	0.0573811	ANGPT2/AQP1/BTG1/C3/CHI3L1/PPP1R16B/TEK/TSPAN12	8
GO:0023056	positive regulation of signaling	27/236	312/4435	0.00736973	0.0737389	0.0592187	ADORA2B/APOA1/BMP4/C3/CAV1/CCL2/CD14/CD36/CHI3L1/DTNBP1/EDN1/FABP5/GPX1/GRP/HMGB1/HMGCR/IL6/LMCD1/LPAR1/MAOA/MMP9/MYC/NTS/PDGFA/PLCB1/TEK/TLR4	27
GO:0008645	hexose transmembrane transport	5/236	24/4435	0.00755753	0.0737389	0.0592187	C3/EDN1/FABP5/SLC2A1/SLC2A3	5
GO:0015749	monosaccharide transmembrane transport	5/236	24/4435	0.00755753	0.0737389	0.0592187	C3/EDN1/FABP5/SLC2A1/SLC2A3	5
GO:0030856	regulation of epithelial cell differentiation	5/236	24/4435	0.00755753	0.0737389	0.0592187	BMP4/BTG1/CAV1/MMP9/TMEM100	5
GO:0030879	mammary gland development	5/236	24/4435	0.00755753	0.0737389	0.0592187	BMP4/CAV1/CAV3/ESR1/GPX1	5
GO:0043367	CD4-positive, alpha-beta T cell differentiation	5/236	24/4435	0.00755753	0.0737389	0.0592187	CTSV/HLX/HMGB1/IL6/NFKBIZ	5
GO:1902106	negative regulation of leukocyte differentiation	5/236	24/4435	0.00755753	0.0737389	0.0592187	BMP4/FGL2/HLX/HMGB1/MYC	5
GO:0032970	regulation of actin filament-based process	9/236	66/4435	0.00761097	0.0739149	0.05936	APOA1/ATP2A1/CAV1/CAV3/CDK5R1/EDN1/LPAR1/TMOD1/TNNC1	9
GO:0051896	regulation of phosphatidylinositol 3-kinase/protein kinase B signal transduction	7/236	44/4435	0.00782092	0.0756022	0.060715	CAV3/CHI3L1/GPX1/NTS/PDGFA/SFRP5/TEK	7
GO:0048468	cell development	37/236	468/4435	0.00793192	0.0762727	0.0612535	ACTA1/ACTN3/BFSP1/BFSP2/BMP4/C3/CAV3/CDK5R1/CHRNB1/CTSV/DTNBP1/EDN1/EDNRB/ESR1/FGL2/GPX1/HEYL/HLX/HMGB1/HOMER1/IL6/LPAR1/MYC/MYOG/NFIB/NFKBIZ/PDE2A/PKNOX1/PLA2G3/PLS1/SCIN/SCN1B/TMEM182/TMOD1/TPPP/TUBB3/UCP2	37
GO:0016053	organic acid biosynthetic process	12/236	103/4435	0.00796334	0.0762727	0.0612535	CDO1/EDN1/FABP5/FADS2/GATM/HACD4/INSIG1/LTC4S/PRXL2B/RBP1/SCD/SDS	12
GO:0001667	ameboidal-type cell migration	11/236	91/4435	0.00830561	0.0791877	0.0635945	ANGPT2/APOA1/AQP1/BMP4/EDN1/EDNRB/GPX1/HMGB1/MET/MMP9/TEK	11
GO:0006942	regulation of striated muscle contraction	4/236	16/4435	0.00856576	0.0805644	0.0647001	ACTN3/ATP2A1/CAV1/CAV3	4
GO:0045103	intermediate filament-based process	4/236	16/4435	0.00856576	0.0805644	0.0647001	BFSP1/BFSP2/DES/KRT14	4
GO:0045104	intermediate filament cytoskeleton organization	4/236	16/4435	0.00856576	0.0805644	0.0647001	BFSP1/BFSP2/DES/KRT14	4
GO:0080134	regulation of response to stress	26/236	301/4435	0.00871292	0.0815471	0.0654893	ADORA2B/APOA1/ARMH4/BMP4/C3/CAV1/CAV3/CD14/CD36/ESR1/FABP4/FGL2/GGT7/GPX1/GRP/HMGB1/IL6/MYC/NFKBIZ/PDE2A/PDGFA/PLCB1/PTGER4/SERPING1/SOCS3/TLR4	26
GO:0071695	anatomical structure maturation	8/236	56/4435	0.00882646	0.0815471	0.0654893	ACTN3/BFSP1/BFSP2/C3/CDK5R1/EDN1/EDNRB/S1PR1	8
GO:0072001	renal system development	8/236	56/4435	0.00882646	0.0815471	0.0654893	AQP1/BMP4/EDNRB/EGR1/HEYL/MMP9/OVOL1/PDGFA	8
GO:1901342	regulation of vasculature development	8/236	56/4435	0.00882646	0.0815471	0.0654893	ANGPT2/AQP1/BTG1/C3/CHI3L1/PPP1R16B/TEK/TSPAN12	8
GO:0022603	regulation of anatomical structure morphogenesis	15/236	144/4435	0.0089602	0.082087	0.0659229	ANGPT2/AQP1/BMP4/BTG1/C3/CAV3/CCL2/CDK5R1/CHI3L1/ESR1/LPAR1/PALMD/PPP1R16B/TEK/TSPAN12	15
GO:0007268	chemical synaptic transmission	11/236	92/4435	0.00900284	0.082087	0.0659229	ADORA2B/CCL2/CHRNA1/CHRNB1/CHRND/CHRNG/DTNBP1/EDN1/GUCY1B1/HMGCR/HOMER1	11
GO:0098916	anterograde trans-synaptic signaling	11/236	92/4435	0.00900284	0.082087	0.0659229	ADORA2B/CCL2/CHRNA1/CHRNB1/CHRND/CHRNG/DTNBP1/EDN1/GUCY1B1/HMGCR/HOMER1	11
GO:0006633	fatty acid biosynthetic process	8/236	57/4435	0.00980959	0.089054	0.071518	EDN1/FABP5/FADS2/HACD4/INSIG1/LTC4S/PRXL2B/SCD	8
GO:0006366	transcription by RNA polymerase II	28/236	335/4435	0.0101429	0.091681	0.0736276	BMP4/CAV1/CRYM/EDN1/EDNRB/EGR1/ESR1/HEY1/HEYL/HIF1A/HLX/HMGB1/HOPX/IGF2/IL6/MAMSTR/MYC/MYF5/MYOD1/MYOG/NFIB/NFKBIZ/OVOL1/PDE2A/PKNOX1/PPID/SOD2/UHRF1	28
GO:0051130	positive regulation of cellular component organization	19/236	202/4435	0.0102518	0.0920972	0.0739619	APOA1/ARRB1/C3/CAV1/CD36/CDK5R1/EDN1/GPX1/HOPX/IL6/LPAR1/LRRN1/MMP9/PLA2G3/SCN1B/SELE/TEK/TLR4/TPPP	19
GO:1901701	cellular response to oxygen-containing compound	21/236	231/4435	0.0103419	0.0920972	0.0739619	AQP1/CAV1/CD14/CDK5R1/DTNBP1/EDN1/EGR1/ESR1/FABP4/GUCY1B1/IL6/MMP9/MYOD1/MYOG/NFKBIZ/PDE2A/RGS10/SOCS3/SOD2/TLR4/UCP2	21
GO:0048585	negative regulation of response to stimulus	26/236	306/4435	0.0107079	0.0920972	0.0739619	ACTN3/ANGPT2/APOA1/ARRB1/BMP4/CAV1/CAV3/CCL2/ESR1/FGL2/GGT7/GPX1/HEY1/HEYL/HLX/MMP9/MYC/NOS3/PDE2A/PDGFA/PTGER4/RGS10/RGS16/SERPING1/SFRP5/SOCS3	26
GO:0001936	regulation of endothelial cell proliferation	5/236	26/4435	0.0107251	0.0920972	0.0739619	ANG/BMP4/CCL2/HMGB1/PPP1R16B	5
GO:1903707	negative regulation of hemopoiesis	5/236	26/4435	0.0107251	0.0920972	0.0739619	BMP4/FGL2/HLX/HMGB1/MYC	5
GO:0001656	metanephros development	4/236	17/4435	0.010742	0.0920972	0.0739619	AQP1/BMP4/EGR1/PDGFA	4
GO:0032731	positive regulation of interleukin-1 beta production	4/236	17/4435	0.010742	0.0920972	0.0739619	CD36/EGR1/IL6/TLR4	4
GO:0042246	tissue regeneration	4/236	17/4435	0.010742	0.0920972	0.0739619	GPX1/HOPX/MYOD1/TMEM182	4
GO:0060079	excitatory postsynaptic potential	4/236	17/4435	0.010742	0.0920972	0.0739619	CHRNA1/CHRNB1/CHRND/CHRNG	4
GO:1904019	epithelial cell apoptotic process	4/236	17/4435	0.010742	0.0920972	0.0739619	CCL2/ESR1/NFKBIZ/TEK	4
GO:0006720	isoprenoid metabolic process	6/236	36/4435	0.0108064	0.0920972	0.0739619	FDFT1/FDPS/LOC100337328/LSS/MVD/RBP1	6
GO:0050729	positive regulation of inflammatory response	6/236	36/4435	0.0108064	0.0920972	0.0739619	ADORA2B/C3/FABP4/IL6/NFKBIZ/PDE2A	6
GO:0062207	regulation of pattern recognition receptor signaling pathway	6/236	36/4435	0.0108064	0.0920972	0.0739619	CAV1/CD14/CD36/ESR1/HMGB1/TLR4	6
GO:0070374	positive regulation of ERK1 and ERK2 cascade	6/236	36/4435	0.0108064	0.0920972	0.0739619	BMP4/CD36/CHI3L1/HMGB1/PDGFA/TEK	6
GO:0030217	T cell differentiation	8/236	58/4435	0.010872	0.0922794	0.0741082	BMP4/CTSV/FGL2/HLX/HMGB1/IL6/NFKBIZ/PKNOX1	8
GO:0006082	organic acid metabolic process	24/236	277/4435	0.0111841	0.094404	0.0758145	ACTN3/C3/CAV1/CDO1/EDN1/ENO3/FABP4/FABP5/FADS2/GATM/GPX1/HACD4/HIF1A/HPGD/INSIG1/LTC4S/MGAT4A/NOS3/PRODH/PRXL2B/RBP1/SCD/SDS/UCP2	24
GO:0010721	negative regulation of cell development	7/236	47/4435	0.0112127	0.094404	0.0758145	BMP4/CAV3/EDNRB/FGL2/HLX/HMGB1/MYC	7
GO:0006952	defense response	32/236	400/4435	0.0114121	0.0956969	0.0768528	ADORA2B/APOA1/AQP1/ARG2/ARMH4/C2/C3/CAV1/CD14/CD36/CFB/CHI3L1/ESR1/FABP4/FGL2/GNG7/GPX1/GRP/HIF1A/HMGB1/HMGB3/IL6/LAPTM5/MX1/NFKBIZ/OLR1/PDE2A/PTGER4/S100A14/SOCS3/TLR2/TLR4	32
GO:0099177	regulation of trans-synaptic signaling	8/236	59/4435	0.0120173	0.100368	0.0806043	ADORA2B/CCL2/DTNBP1/EDN1/FABP5/GUCY1B1/HMGCR/HOMER1	8
GO:0006355	regulation of DNA-templated transcription	36/236	466/4435	0.0125413	0.102815	0.0825689	BMP4/CAV1/CDCA7/CDK5R1/CRYAB/CRYM/EDN1/EDNRB/EGR1/ESR1/FABP4/HEY1/HEYL/HIF1A/HLX/HMGB1/HOPX/IGF2/IL6/LBH/LMCD1/LMO2/MAMSTR/MYC/MYF5/MYOD1/MYOG/NFIB/NFKBIZ/OVOL1/PDE2A/PKNOX1/PPID/SCAND1/SOD2/UHRF1	36
GO:0002286	T cell activation involved in immune response	5/236	27/4435	0.0126056	0.102815	0.0825689	FGL2/HLX/HMGB1/IL6/NFKBIZ	5
GO:0032872	regulation of stress-activated MAPK cascade	5/236	27/4435	0.0126056	0.102815	0.0825689	BMP4/CAV3/HMGB1/MYC/PLCB1	5
GO:0035710	CD4-positive, alpha-beta T cell activation	5/236	27/4435	0.0126056	0.102815	0.0825689	CTSV/HLX/HMGB1/IL6/NFKBIZ	5
GO:0045580	regulation of T cell differentiation	5/236	27/4435	0.0126056	0.102815	0.0825689	BMP4/FGL2/HLX/HMGB1/NFKBIZ	5
GO:0046632	alpha-beta T cell differentiation	5/236	27/4435	0.0126056	0.102815	0.0825689	CTSV/HLX/HMGB1/IL6/NFKBIZ	5
GO:0048598	embryonic morphogenesis	10/236	84/4435	0.0128893	0.103332	0.0829844	APOA1/BMP4/EDN1/HLX/IGF2/INSIG1/MMP9/MYF5/PLS1/SOCS3	10
GO:0046486	glycerolipid metabolic process	11/236	97/4435	0.0131926	0.103332	0.0829844	ANG/APOA1/C3/CAV1/CAV3/FABP5/GPX1/INSIG1/PDGFA/PLA2G3/PLCB1	11
GO:0001938	positive regulation of endothelial cell proliferation	4/236	18/4435	0.0132458	0.103332	0.0829844	ANG/BMP4/HMGB1/PPP1R16B	4
GO:0032602	chemokine production	4/236	18/4435	0.0132458	0.103332	0.0829844	ADORA2B/EGR1/HMGB1/IL6	4
GO:0032642	regulation of chemokine production	4/236	18/4435	0.0132458	0.103332	0.0829844	ADORA2B/EGR1/HMGB1/IL6	4
GO:0042093	T-helper cell differentiation	4/236	18/4435	0.0132458	0.103332	0.0829844	HLX/HMGB1/IL6/NFKBIZ	4
GO:0060078	regulation of postsynaptic membrane potential	4/236	18/4435	0.0132458	0.103332	0.0829844	CHRNA1/CHRNB1/CHRND/CHRNG	4
GO:0099565	chemical synaptic transmission, postsynaptic	4/236	18/4435	0.0132458	0.103332	0.0829844	CHRNA1/CHRNB1/CHRND/CHRNG	4
GO:2001141	regulation of RNA biosynthetic process	36/236	468/4435	0.0133666	0.103332	0.0829844	BMP4/CAV1/CDCA7/CDK5R1/CRYAB/CRYM/EDN1/EDNRB/EGR1/ESR1/FABP4/HEY1/HEYL/HIF1A/HLX/HMGB1/HOPX/IGF2/IL6/LBH/LMCD1/LMO2/MAMSTR/MYC/MYF5/MYOD1/MYOG/NFIB/NFKBIZ/OVOL1/PDE2A/PKNOX1/PPID/SCAND1/SOD2/UHRF1	36
GO:0002691	regulation of cellular extravasation	3/236	10/4435	0.0135105	0.103332	0.0829844	PTGER4/SELE/SELP	3
GO:0042088	T-helper 1 type immune response	3/236	10/4435	0.0135105	0.103332	0.0829844	HLX/HMGB1/NFKBIZ	3
GO:0048844	artery morphogenesis	3/236	10/4435	0.0135105	0.103332	0.0829844	BMP4/EDN1/HPGD	3
GO:0060415	muscle tissue morphogenesis	3/236	10/4435	0.0135105	0.103332	0.0829844	MYF5/S1PR1/TNNC1	3
GO:0061180	mammary gland epithelium development	3/236	10/4435	0.0135105	0.103332	0.0829844	CAV3/ESR1/GPX1	3
GO:0061383	trabecula morphogenesis	3/236	10/4435	0.0135105	0.103332	0.0829844	CAV3/S1PR1/TEK	3
GO:0086003	cardiac muscle cell contraction	3/236	10/4435	0.0135105	0.103332	0.0829844	ATP2A1/CAV1/CAV3	3
GO:2000628	regulation of miRNA metabolic process	3/236	10/4435	0.0135105	0.103332	0.0829844	BMP4/ESR1/MYC	3
GO:0043069	negative regulation of programmed cell death	17/236	179/4435	0.0135598	0.103332	0.0829844	AQP1/BMP4/CAV1/CCL2/CCND2/CRYAB/GPX1/IL6/LAPTM5/MMP9/MYC/NOS3/PLA2G3/PTMA/RNF144B/TEK/UCP2	17
GO:0048762	mesenchymal cell differentiation	7/236	49/4435	0.013998	0.106064	0.0851781	BMP4/EDN1/EDNRB/HEYL/IL6/NCAM1/TMEM100	7
GO:0071219	cellular response to molecule of bacterial origin	6/236	38/4435	0.0140199	0.106064	0.0851781	CD14/CD36/IL6/NFKBIZ/TLR2/TLR4	6
GO:0001934	positive regulation of protein phosphorylation	11/236	98/4435	0.014184	0.106917	0.0858639	ARRB1/BMP4/C3/CAV1/CCND2/CHI3L1/IL6/MMP9/PDGFA/PECAM1/TEK	11
GO:0009967	positive regulation of signal transduction	24/236	283/4435	0.0143333	0.107415	0.086263	ADORA2B/APOA1/BMP4/C3/CAV1/CD14/CD36/CHI3L1/EDN1/FABP5/GPX1/GRP/HMGB1/IL6/LMCD1/LPAR1/MAOA/MMP9/MYC/NTS/PDGFA/PLCB1/TEK/TLR4	24
GO:0007160	cell-matrix adhesion	5/236	28/4435	0.0146975	0.107415	0.086263	ACTN3/BCAM/MYF5/TEK/THSD1	5
GO:0019722	calcium-mediated signaling	5/236	28/4435	0.0146975	0.107415	0.086263	ACTN3/EDN1/EDNRB/LMCD1/TMEM100	5
GO:0034614	cellular response to reactive oxygen species	5/236	28/4435	0.0146975	0.107415	0.086263	AQP1/EDN1/IL6/MMP9/SOD2	5
GO:0045766	positive regulation of angiogenesis	5/236	28/4435	0.0146975	0.107415	0.086263	AQP1/BTG1/C3/CHI3L1/TEK	5
GO:0070302	regulation of stress-activated protein kinase signaling cascade	5/236	28/4435	0.0146975	0.107415	0.086263	BMP4/CAV3/HMGB1/MYC/PLCB1	5
GO:1904018	positive regulation of vasculature development	5/236	28/4435	0.0146975	0.107415	0.086263	AQP1/BTG1/C3/CHI3L1/TEK	5
GO:0008285	negative regulation of cell population proliferation	13/236	125/4435	0.0147129	0.107415	0.086263	ANG/BMP4/BTG1/CAV1/CCL2/LPAR1/MYC/MYOG/NFIB/OVOL1/RERG/SCIN/SFRP5	13
GO:0030036	actin cytoskeleton organization	13/236	125/4435	0.0147129	0.107415	0.086263	ACTA1/ANG/APOA1/AQP1/CAV3/CDK5R1/DTNBP1/EDN1/LPAR1/PLS1/S1PR1/SCIN/TMOD1	13
GO:0051172	negative regulation of nitrogen compound metabolic process	28/236	345/4435	0.0147735	0.107481	0.0863167	ANG/BMP4/CAV1/CDK5R1/CRYAB/CRYM/EDN1/EDNRB/ESR1/FABP4/HEY1/HEYL/HMGB1/HMGCR/HOPX/IGF2/IL6/LBH/LMCD1/MYC/OVOL1/PDE2A/PPID/PPP1R16B/SOCS3/SPON1/TPPP/UHRF1	28
GO:0002683	negative regulation of immune system process	10/236	86/4435	0.0150681	0.108581	0.0871996	APOA1/BMP4/CCL2/FGL1/FGL2/GPX1/HLX/HMGB1/MYC/PTGER4	10
GO:0009617	response to bacterium	12/236	112/4435	0.0150807	0.108581	0.0871996	AQP1/C3/CA3/CAV1/CD14/CD36/GPX1/IL6/NFKBIZ/S100A14/TLR2/TLR4	12
GO:0010817	regulation of hormone levels	12/236	112/4435	0.0150807	0.108581	0.0871996	AQP1/CPE/CRYM/CTSV/EDN1/EDNRB/EGR1/ESR1/EXOC3L1/GRP/IL6/RBP1	12
GO:0009628	response to abiotic stimulus	20/236	225/4435	0.0153878	0.110411	0.0886698	ALAS2/ANG/AQP1/CAV1/CAV3/CCND2/CHI3L1/CKM/EDN1/EGR1/GPX1/HIF1A/HMGCR/MMP9/MYC/MYOG/PDE2A/PPID/SCARA5/UCP2	20
GO:0006898	receptor-mediated endocytosis	7/236	50/4435	0.0155622	0.110901	0.0890629	ARRB1/C3/CALCRL/CAV1/CAV3/CD36/SELE	7
GO:1903532	positive regulation of secretion by cell	7/236	50/4435	0.0155622	0.110901	0.0890629	ADORA2B/ANG/DTNBP1/EDN1/GRP/MYH10/PPID	7
GO:0050679	positive regulation of epithelial cell proliferation	6/236	39/4435	0.0158534	0.112378	0.0902495	ANG/BMP4/HLX/HMGB1/MYC/PPP1R16B	6
GO:0032940	secretion by cell	15/236	154/4435	0.0160611	0.112378	0.0902495	ADORA2B/ANG/AQP1/CPE/DTNBP1/EDN1/EDNRB/EXOC3L1/GRP/HMGCR/IL6/MYH10/PLA2G3/PPID/SCIN	15
GO:0001508	action potential	4/236	19/4435	0.0160925	0.112378	0.0902495	CAV1/CAV3/CHRNA1/SCN1B	4
GO:0002287	alpha-beta T cell activation involved in immune response	4/236	19/4435	0.0160925	0.112378	0.0902495	HLX/HMGB1/IL6/NFKBIZ	4
GO:0002293	alpha-beta T cell differentiation involved in immune response	4/236	19/4435	0.0160925	0.112378	0.0902495	HLX/HMGB1/IL6/NFKBIZ	4
GO:0002294	CD4-positive, alpha-beta T cell differentiation involved in immune response	4/236	19/4435	0.0160925	0.112378	0.0902495	HLX/HMGB1/IL6/NFKBIZ	4
GO:0043085	positive regulation of catalytic activity	10/236	87/4435	0.0162553	0.113137	0.0908586	ANG/CHI3L1/ESR1/LPAR1/MYC/NOS3/PDGFA/RGS10/RGS16/TEK	10
GO:0009790	embryo development	16/236	169/4435	0.0168498	0.116885	0.0938688	APOA1/BMP4/CDK5R1/EDN1/HLX/HOPX/IGF2/INSIG1/MMP9/MYF5/NASP/NSDHL/PLS1/RNF112/SOCS3/TMEM100	16
GO:0070372	regulation of ERK1 and ERK2 cascade	7/236	51/4435	0.0172469	0.117256	0.0941665	BMP4/CD36/CHI3L1/HMGB1/HMGCR/PDGFA/TEK	7
GO:1903039	positive regulation of leukocyte cell-cell adhesion	7/236	51/4435	0.0172469	0.117256	0.0941665	CAV1/HLX/HMGB1/IL6/NFKBIZ/SELE/SELP	7
GO:0046394	carboxylic acid biosynthetic process	11/236	101/4435	0.0174976	0.117256	0.0941665	EDN1/FABP5/FADS2/GATM/HACD4/INSIG1/LTC4S/PRXL2B/RBP1/SCD/SDS	11
GO:0019752	carboxylic acid metabolic process	23/236	273/4435	0.0176049	0.117256	0.0941665	ACTN3/C3/CAV1/EDN1/ENO3/FABP4/FABP5/FADS2/GATM/GPX1/HACD4/HIF1A/HPGD/INSIG1/LTC4S/MGAT4A/NOS3/PRODH/PRXL2B/RBP1/SCD/SDS/UCP2	23
GO:0035150	regulation of tube size	6/236	40/4435	0.0178466	0.117256	0.0941665	ADORA2B/CAV1/EDN1/EDNRB/GPX1/NTS	6
GO:0035296	regulation of tube diameter	6/236	40/4435	0.0178466	0.117256	0.0941665	ADORA2B/CAV1/EDN1/EDNRB/GPX1/NTS	6
GO:0051345	positive regulation of hydrolase activity	6/236	40/4435	0.0178466	0.117256	0.0941665	ANG/ESR1/LPAR1/MYC/RGS10/RGS16	6
GO:0097746	blood vessel diameter maintenance	6/236	40/4435	0.0178466	0.117256	0.0941665	ADORA2B/CAV1/EDN1/EDNRB/GPX1/NTS	6
GO:0003208	cardiac ventricle morphogenesis	3/236	11/4435	0.0178579	0.117256	0.0941665	CPE/HEYL/TNNC1	3
GO:0014888	striated muscle adaptation	3/236	11/4435	0.0178579	0.117256	0.0941665	ACTN3/MYOG/TNNC1	3
GO:0045933	positive regulation of muscle contraction	3/236	11/4435	0.0178579	0.117256	0.0941665	ACTN3/ATP2A1/EDN1	3
GO:0048644	muscle organ morphogenesis	3/236	11/4435	0.0178579	0.117256	0.0941665	MYF5/S1PR1/TNNC1	3
GO:0055006	cardiac cell development	3/236	11/4435	0.0178579	0.117256	0.0941665	BMP4/CAV3/EDN1	3
GO:0055013	cardiac muscle cell development	3/236	11/4435	0.0178579	0.117256	0.0941665	BMP4/CAV3/EDN1	3
GO:0090075	relaxation of muscle	3/236	11/4435	0.0178579	0.117256	0.0941665	ACTN3/ADORA2B/ATP2A1	3
GO:1901861	regulation of muscle tissue development	3/236	11/4435	0.0178579	0.117256	0.0941665	ACTN3/BMP4/MYOG	3
GO:1904994	regulation of leukocyte adhesion to vascular endothelial cell	3/236	11/4435	0.0178579	0.117256	0.0941665	IL6/SELE/SELP	3
GO:0043068	positive regulation of programmed cell death	12/236	115/4435	0.0182968	0.119518	0.0959828	BMP4/BTG1/CAV1/CCL2/CDK5R1/HMGB1/IL6/LAPTM5/MMP9/MYC/PPID/SCIN	12
GO:0043436	oxoacid metabolic process	23/236	274/4435	0.0183169	0.119518	0.0959828	ACTN3/C3/CAV1/EDN1/ENO3/FABP4/FABP5/FADS2/GATM/GPX1/HACD4/HIF1A/HPGD/INSIG1/LTC4S/MGAT4A/NOS3/PRODH/PRXL2B/RBP1/SCD/SDS/UCP2	23
GO:0042327	positive regulation of phosphorylation	11/236	102/4435	0.0187213	0.121776	0.0977965	ARRB1/BMP4/C3/CAV1/CCND2/CHI3L1/IL6/MMP9/PDGFA/PECAM1/TEK	11
GO:0042391	regulation of membrane potential	8/236	64/4435	0.0191108	0.12354	0.0992132	CAV1/CAV3/CHRNA1/CHRNB1/CHRND/CHRNG/SCN1B/UCP2	8
GO:0050863	regulation of T cell activation	8/236	64/4435	0.0191108	0.12354	0.0992132	BMP4/CAV1/FGL1/FGL2/HLX/HMGB1/IL6/NFKBIZ	8
GO:0019233	sensory perception of pain	4/236	20/4435	0.0192954	0.123966	0.0995549	AQP1/CCL2/FABP5/TMEM100	4
GO:0110020	regulation of actomyosin structure organization	4/236	20/4435	0.0192954	0.123966	0.0995549	APOA1/CAV3/EDN1/LPAR1	4
GO:0015718	monocarboxylic acid transport	5/236	30/4435	0.0195519	0.124465	0.0999559	CD36/FABP4/FABP5/PLA2G3/SLC2A1	5
GO:0051897	positive regulation of phosphatidylinositol 3-kinase/protein kinase B signal transduction	5/236	30/4435	0.0195519	0.124465	0.0999559	CHI3L1/GPX1/NTS/PDGFA/TEK	5
GO:0072006	nephron development	5/236	30/4435	0.0195519	0.124465	0.0999559	AQP1/BMP4/EDNRB/EGR1/HEYL	5
GO:0043066	negative regulation of apoptotic process	16/236	172/4435	0.0196228	0.124536	0.100013	AQP1/BMP4/CAV1/CCL2/CCND2/CRYAB/GPX1/IL6/MMP9/MYC/NOS3/PLA2G3/PTMA/RNF144B/TEK/UCP2	16
GO:1902531	regulation of intracellular signal transduction	26/236	322/4435	0.0197155	0.124745	0.100181	ACTN3/ADORA2B/APOA1/ARMH4/BMP4/CAV1/CAV3/CD36/CHI3L1/ESR1/GPX1/HMGB1/HMGCR/IL6/LBH/LMCD1/LPAR1/MMP9/MYC/NTS/PDE2A/PDGFA/PLCB1/SFRP5/TEK/TMEM100	26
GO:0000302	response to reactive oxygen species	6/236	41/4435	0.0200052	0.125448	0.100746	AQP1/EDN1/HIF1A/IL6/MMP9/SOD2	6
GO:0006639	acylglycerol metabolic process	6/236	41/4435	0.0200052	0.125448	0.100746	ANG/C3/CAV1/CAV3/GPX1/INSIG1	6
GO:0090130	tissue migration	9/236	77/4435	0.0200068	0.125448	0.100746	ACTA1/ACTC1/ANGPT2/APOA1/GPX1/HMGB1/MET/MMP9/TEK	9
GO:0040007	growth	15/236	159/4435	0.0209459	0.130859	0.105091	ACTN3/BMP4/CHRNA1/CHRND/EDN1/ESR1/GPX1/HLX/HOPX/MT2A/MYOD1/PLS1/RERG/S1PR1/TMEM182	15
GO:0010038	response to metal ion	7/236	53/4435	0.0209952	0.130859	0.105091	AQP1/CAV1/FABP4/HOMER1/MMP9/MT2A/S100A16	7
GO:0032879	regulation of localization	31/236	403/4435	0.0213456	0.132648	0.106528	ADORA2B/ANG/APOA1/AQP1/ARRB1/ATP2A1/BMP4/C3/CAV1/CAV3/CCL2/CDK5R1/CRYAB/DTNBP1/EDN1/FABP5/FXYD6/GRP/HMGB1/HMGCR/HOMER1/IL6/INSIG1/MYH10/PLA2G3/PLS1/PPID/SCIN/SCN1B/SELE/TNNC1	31
GO:0001763	morphogenesis of a branching structure	5/236	31/4435	0.0223311	0.133142	0.106924	BMP4/CAV3/EDN1/ESR1/SOCS3	5
GO:0006641	triglyceride metabolic process	5/236	31/4435	0.0223311	0.133142	0.106924	C3/CAV1/CAV3/GPX1/INSIG1	5
GO:0045165	cell fate commitment	5/236	31/4435	0.0223311	0.133142	0.106924	BMP4/CTSV/EDN1/IL6/MYOD1	5
GO:0048738	cardiac muscle tissue development	5/236	31/4435	0.0223311	0.133142	0.106924	BMP4/CAV3/EDN1/S1PR1/TNNC1	5
GO:0061138	morphogenesis of a branching epithelium	5/236	31/4435	0.0223311	0.133142	0.106924	BMP4/CAV3/EDN1/ESR1/SOCS3	5
GO:0006638	neutral lipid metabolic process	6/236	42/4435	0.022335	0.133142	0.106924	ANG/C3/CAV1/CAV3/GPX1/INSIG1	6
GO:0045927	positive regulation of growth	6/236	42/4435	0.022335	0.133142	0.106924	ACTN3/EDN1/HLX/HOPX/MYOD1/PLS1	6
GO:0048562	embryonic organ morphogenesis	6/236	42/4435	0.022335	0.133142	0.106924	BMP4/EDN1/HLX/INSIG1/MYF5/PLS1	6
GO:0048565	digestive tract development	4/236	21/4435	0.0228655	0.133142	0.106924	EDNRB/GRP/HLX/SFRP5	4
GO:0051928	positive regulation of calcium ion transport	4/236	21/4435	0.0228655	0.133142	0.106924	ATP2A1/CAV1/CCL2/HOMER1	4
GO:0060349	bone morphogenesis	4/236	21/4435	0.0228655	0.133142	0.106924	ACTN3/ALPL/BMP4/INSIG1	4
GO:0003151	outflow tract morphogenesis	3/236	12/4435	0.0228917	0.133142	0.106924	BMP4/EDN1/HEYL	3
GO:0007156	homophilic cell adhesion via plasma membrane adhesion molecules	3/236	12/4435	0.0228917	0.133142	0.106924	CDH1/CDH5/PCDH18	3
GO:0007260	tyrosine phosphorylation of STAT protein	3/236	12/4435	0.0228917	0.133142	0.106924	CAV1/IL6/SOCS3	3
GO:0010611	regulation of cardiac muscle hypertrophy	3/236	12/4435	0.0228917	0.133142	0.106924	CAV3/EDN1/LMCD1	3
GO:0010827	regulation of glucose transmembrane transport	3/236	12/4435	0.0228917	0.133142	0.106924	C3/EDN1/FABP5	3
GO:0032355	response to estradiol	3/236	12/4435	0.0228917	0.133142	0.106924	ESR1/MYOD1/MYOG	3
GO:0042509	regulation of tyrosine phosphorylation of STAT protein	3/236	12/4435	0.0228917	0.133142	0.106924	CAV1/IL6/SOCS3	3
GO:0043370	regulation of CD4-positive, alpha-beta T cell differentiation	3/236	12/4435	0.0228917	0.133142	0.106924	HLX/HMGB1/NFKBIZ	3
GO:0055117	regulation of cardiac muscle contraction	3/236	12/4435	0.0228917	0.133142	0.106924	ATP2A1/CAV1/CAV3	3
GO:0060840	artery development	3/236	12/4435	0.0228917	0.133142	0.106924	BMP4/EDN1/HPGD	3
GO:0070293	renal absorption	3/236	12/4435	0.0228917	0.133142	0.106924	AQP1/EDN1/EDNRB	3
GO:1904892	regulation of receptor signaling pathway via STAT	3/236	12/4435	0.0228917	0.133142	0.106924	CAV1/IL6/SOCS3	3
GO:0033993	response to lipid	13/236	133/4435	0.0235602	0.13645	0.109581	ALPL/AQP1/CAV1/CD14/CD36/ESR1/HEYL/IL6/MYOD1/MYOG/NFKBIZ/SCD/TLR4	13
GO:0002682	regulation of immune system process	24/236	296/4435	0.0235913	0.13645	0.109581	ADORA2B/APOA1/BMP4/C2/C3/CAV1/CCL2/CD14/CD36/CFB/ESR1/FGL1/FGL2/GPX1/HLX/HMGB1/IL6/MYC/NFKBIZ/PTGER4/SCIN/SELE/SELP/TLR4	24
GO:0051046	regulation of secretion	11/236	106/4435	0.0242592	0.139926	0.112373	ADORA2B/ANG/AQP1/DTNBP1/EDN1/GRP/HMGCR/IL6/MYH10/PPID/SCIN	11
GO:0140352	export from cell	15/236	162/4435	0.0243749	0.140206	0.112597	ADORA2B/ANG/AQP1/CPE/DTNBP1/EDN1/EDNRB/EXOC3L1/GRP/HMGCR/IL6/MYH10/PLA2G3/PPID/SCIN	15
GO:0002221	pattern recognition receptor signaling pathway	7/236	55/4435	0.0252762	0.144991	0.11644	CAV1/CD14/CD36/ESR1/HMGB1/NFKBIZ/TLR4	7
GO:0043270	positive regulation of monoatomic ion transport	5/236	32/4435	0.0253547	0.145043	0.116482	ATP2A1/CAV1/CCL2/HOMER1/SCN1B	5
GO:0090066	regulation of anatomical structure size	10/236	94/4435	0.0265932	0.151086	0.121335	ADORA2B/AQP1/CAV1/CAV3/EDN1/EDNRB/GPX1/NTS/PLS1/TMOD1	10
GO:0015849	organic acid transport	8/236	68/4435	0.0266282	0.151086	0.121335	CD36/FABP4/FABP5/PLA2G3/SLC1A1/SLC2A1/SLC6A6/UCP2	8
GO:0046942	carboxylic acid transport	8/236	68/4435	0.0266282	0.151086	0.121335	CD36/FABP4/FABP5/PLA2G3/SLC1A1/SLC2A1/SLC6A6/UCP2	8
GO:1901890	positive regulation of cell junction assembly	4/236	22/4435	0.0268117	0.151715	0.12184	CAV1/HOPX/LRRN1/TEK	4
GO:0045944	positive regulation of transcription by RNA polymerase II	16/236	179/4435	0.0274449	0.153941	0.123627	BMP4/EDN1/EGR1/ESR1/HEYL/HIF1A/HMGB1/IL6/MAMSTR/MYC/MYF5/MYOD1/MYOG/NFIB/NFKBIZ/PKNOX1	16
GO:0048638	regulation of developmental growth	6/236	44/4435	0.0275286	0.153941	0.123627	ACTN3/EDN1/HLX/HOPX/MYOD1/PLS1	6
GO:0090596	sensory organ morphogenesis	6/236	44/4435	0.0275286	0.153941	0.123627	AQP1/BMP4/EDN1/INSIG1/PLS1/TSPAN12	6
GO:0051128	regulation of cellular component organization	32/236	428/4435	0.0280443	0.153941	0.123627	APOA1/ARRB1/BMP4/C3/CAV1/CAV3/CD36/CDK5R1/EDN1/GPX1/HMGB1/HOMER1/HOPX/IL6/LPAR1/LRRN1/MMP9/MYC/MYOG/PLA2G3/PLS1/PPP1R16B/PTGER4/RERG/SCN1B/SELE/STXBP6/TEK/TLR4/TMEM182/TMOD1/TPPP	32
GO:0001516	prostaglandin biosynthetic process	3/236	13/4435	0.028614	0.153941	0.123627	EDN1/FABP5/PRXL2B	3
GO:0007520	myoblast fusion	3/236	13/4435	0.028614	0.153941	0.123627	CAV3/MYOG/TMEM182	3
GO:0014743	regulation of muscle hypertrophy	3/236	13/4435	0.028614	0.153941	0.123627	CAV3/EDN1/LMCD1	3
GO:0045661	regulation of myoblast differentiation	3/236	13/4435	0.028614	0.153941	0.123627	BMP4/MYOG/TMEM182	3
GO:0046457	prostanoid biosynthetic process	3/236	13/4435	0.028614	0.153941	0.123627	EDN1/FABP5/PRXL2B	3
GO:0048041	focal adhesion assembly	3/236	13/4435	0.028614	0.153941	0.123627	ACTN3/TEK/THSD1	3
GO:0048260	positive regulation of receptor-mediated endocytosis	3/236	13/4435	0.028614	0.153941	0.123627	ARRB1/C3/SELE	3
GO:0070301	cellular response to hydrogen peroxide	3/236	13/4435	0.028614	0.153941	0.123627	AQP1/EDN1/IL6	3
GO:0072523	purine-containing compound catabolic process	3/236	13/4435	0.028614	0.153941	0.123627	HPRT1/PDE2A/XDH	3
GO:1904035	regulation of epithelial cell apoptotic process	3/236	13/4435	0.028614	0.153941	0.123627	CCL2/ESR1/TEK	3
GO:1905330	regulation of morphogenesis of an epithelium	3/236	13/4435	0.028614	0.153941	0.123627	BMP4/CAV3/ESR1	3
GO:2000514	regulation of CD4-positive, alpha-beta T cell activation	3/236	13/4435	0.028614	0.153941	0.123627	HLX/HMGB1/NFKBIZ	3
GO:0008277	regulation of G protein-coupled receptor signaling pathway	5/236	33/4435	0.0286289	0.153941	0.123627	ARRB1/C3/EDN1/GRP/RGS10	5
GO:0051403	stress-activated MAPK cascade	5/236	33/4435	0.0286289	0.153941	0.123627	BMP4/CAV3/HMGB1/MYC/PLCB1	5
GO:0048584	positive regulation of response to stimulus	33/236	445/4435	0.028702	0.153941	0.123627	ADORA2B/APOA1/BMP4/C2/C3/CAV1/CD14/CD36/CFB/CHI3L1/EDN1/ESR1/FABP4/FABP5/GPX1/GRP/HLX/HMGB1/IL6/LMCD1/LPAR1/MAOA/MET/MMP9/MYC/MYOG/NFKBIZ/NTS/PDE2A/PDGFA/PLCB1/TEK/TLR4	33
GO:0010243	response to organonitrogen compound	16/236	180/4435	0.0287295	0.153941	0.123627	ADORA1/ALPL/AQP1/CAV1/CD36/CDK5R1/DTNBP1/EDN1/EGR1/HOMER1/IGF2/MMP9/NFKBIZ/PDE2A/RGS10/SOCS3	16
GO:0002366	leukocyte activation involved in immune response	8/236	69/4435	0.0287895	0.153941	0.123627	ADORA2B/FGL2/GRP/HLX/HMGB1/IL6/NFKBIZ/PLA2G3	8
GO:0001932	regulation of protein phosphorylation	14/236	151/4435	0.028827	0.153941	0.123627	APOA1/ARRB1/BMP4/C3/CAV1/CCND2/CHI3L1/FABP4/IL6/MMP9/PDGFA/PECAM1/SOCS3/TEK	14
GO:1903131	mononuclear cell differentiation	9/236	82/4435	0.0289164	0.154024	0.123695	BMP4/CTSV/FGL2/HLX/HMGB1/IL6/MYC/NFKBIZ/PKNOX1	9
GO:0046903	secretion	16/236	181/4435	0.0300584	0.158817	0.127544	ADORA2B/ANG/AQP1/CAV1/CPE/DTNBP1/EDN1/EDNRB/EXOC3L1/GRP/HMGCR/IL6/MYH10/PLA2G3/PPID/SCIN	16
GO:0002758	innate immune response-activating signaling pathway	7/236	57/4435	0.0301205	0.158817	0.127544	CAV1/CD14/CD36/ESR1/HMGB1/NFKBIZ/TLR4	7
GO:0009914	hormone transport	7/236	57/4435	0.0301205	0.158817	0.127544	AQP1/CPE/CRYM/EDN1/EXOC3L1/GRP/IL6	7
GO:0022409	positive regulation of cell-cell adhesion	7/236	57/4435	0.0301205	0.158817	0.127544	CAV1/HLX/HMGB1/IL6/NFKBIZ/SELE/SELP	7
GO:0043065	positive regulation of apoptotic process	11/236	110/4435	0.0309075	0.16215	0.13022	BMP4/BTG1/CAV1/CCL2/CDK5R1/HMGB1/IL6/MMP9/MYC/PPID/SCIN	11
GO:0019216	regulation of lipid metabolic process	9/236	83/4435	0.0309868	0.16215	0.13022	APOA1/C3/CAV1/EGR1/FABP5/HPGD/INSIG1/PDGFA/TEK	9
GO:0002263	cell activation involved in immune response	8/236	70/4435	0.0310692	0.16215	0.13022	ADORA2B/FGL2/GRP/HLX/HMGB1/IL6/NFKBIZ/PLA2G3	8
GO:0032963	collagen metabolic process	4/236	23/4435	0.0311408	0.16215	0.13022	BMP4/CTSV/IL6/PRSS2	4
GO:0055123	digestive system development	4/236	23/4435	0.0311408	0.16215	0.13022	EDNRB/GRP/HLX/SFRP5	4
GO:0031098	stress-activated protein kinase signaling cascade	5/236	34/4435	0.0321591	0.165711	0.13308	BMP4/CAV3/HMGB1/MYC/PLCB1	5
GO:0046631	alpha-beta T cell activation	5/236	34/4435	0.0321591	0.165711	0.13308	CTSV/HLX/HMGB1/IL6/NFKBIZ	5
GO:0048705	skeletal system morphogenesis	5/236	34/4435	0.0321591	0.165711	0.13308	ACTN3/ALPL/BMP4/INSIG1/MYF5	5
GO:0006935	chemotaxis	10/236	97/4435	0.0322215	0.165711	0.13308	ANGPT2/APOA1/BMP4/CCL2/ECSCR/EDNRB/HMGB1/MET/PDGFA/S1PR1	10
GO:0006979	response to oxidative stress	10/236	97/4435	0.0322215	0.165711	0.13308	AQP1/EDN1/GGT7/GPX1/GPX3/HIF1A/IL6/MMP9/RNF112/SOD2	10
GO:0034330	cell junction organization	11/236	111/4435	0.0327552	0.167667	0.134651	ACTN3/C3/CAV1/CDK5R1/CHRNA1/CHRNB1/HOMER1/HOPX/LRRN1/TEK/THSD1	11
GO:0050804	modulation of chemical synaptic transmission	7/236	58/4435	0.0327625	0.167667	0.134651	ADORA2B/CCL2/DTNBP1/EDN1/GUCY1B1/HMGCR/HOMER1	7
GO:0031327	negative regulation of cellular biosynthetic process	27/236	353/4435	0.032911	0.168015	0.134931	ANG/APOA1/BMP4/CAV1/CDK5R1/CRYAB/CRYM/EDN1/EDNRB/ESR1/FABP4/HEY1/HEYL/HMGB1/HOPX/IGF2/IL6/INSIG1/LBH/LMCD1/MYC/NTS/OVOL1/PDE2A/PDGFA/PPID/UHRF1	27
GO:1901698	response to nitrogen compound	17/236	198/4435	0.0329967	0.168042	0.134952	ADORA1/ALPL/AQP1/CAV1/CD36/CDK5R1/DTNBP1/EDN1/EGR1/GUCY1B1/HOMER1/IGF2/MMP9/NFKBIZ/PDE2A/RGS10/SOCS3	17
GO:0032102	negative regulation of response to external stimulus	9/236	84/4435	0.0331585	0.168455	0.135284	ANGPT2/APOA1/CCL2/FGL2/GPX1/PDGFA/PTGER4/SERPING1/SOCS3	9
GO:0071216	cellular response to biotic stimulus	6/236	46/4435	0.0334647	0.168804	0.135564	CD14/CD36/IL6/NFKBIZ/TLR2/TLR4	6
GO:0021700	developmental maturation	8/236	71/4435	0.0334698	0.168804	0.135564	ACTN3/BFSP1/BFSP2/C3/CDK5R1/EDN1/EDNRB/S1PR1	8
GO:0062012	regulation of small molecule metabolic process	8/236	71/4435	0.0334698	0.168804	0.135564	ACTN3/APOA1/CAV1/EGR1/FABP5/HIF1A/INSIG1/NOS3	8
GO:0032103	positive regulation of response to external stimulus	13/236	140/4435	0.0341161	0.170052	0.136566	ADORA2B/C3/CAV1/CD14/CD36/ESR1/FABP4/HMGB1/IL6/MET/NFKBIZ/PDE2A/TLR4	13
GO:0042330	taxis	10/236	98/4435	0.0342712	0.170052	0.136566	ANGPT2/APOA1/BMP4/CCL2/ECSCR/EDNRB/HMGB1/MET/PDGFA/S1PR1	10
GO:0044089	positive regulation of cellular component biogenesis	10/236	98/4435	0.0342712	0.170052	0.136566	APOA1/CAV1/CD36/CDK5R1/HOPX/LPAR1/LRRN1/TEK/TLR4/TPPP	10
GO:0019220	regulation of phosphate metabolic process	16/236	184/4435	0.0343193	0.170052	0.136566	APOA1/ARRB1/BMP4/C3/CAV1/CCND2/CHI3L1/FABP4/IL6/MMP9/NOS3/PDGFA/PECAM1/PPP1R16B/SOCS3/TEK	16
GO:0044087	regulation of cellular component biogenesis	16/236	184/4435	0.0343193	0.170052	0.136566	APOA1/CAV1/CAV3/CD36/CDK5R1/HMGB1/HOPX/LPAR1/LRRN1/PPP1R16B/PTGER4/STXBP6/TEK/TLR4/TMOD1/TPPP	16
GO:0051174	regulation of phosphorus metabolic process	16/236	184/4435	0.0343193	0.170052	0.136566	APOA1/ARRB1/BMP4/C3/CAV1/CCND2/CHI3L1/FABP4/IL6/MMP9/NOS3/PDGFA/PECAM1/PPP1R16B/SOCS3/TEK	16
GO:0031401	positive regulation of protein modification process	12/236	126/4435	0.0345811	0.170052	0.136566	ARRB1/BMP4/C3/CAV1/CCND2/CHI3L1/IL6/MMP9/PDGFA/PECAM1/PPP1R16B/TEK	12
GO:0007010	cytoskeleton organization	22/236	276/4435	0.0349871	0.170052	0.136566	ACTA1/ANG/APOA1/AQP1/BFSP1/BFSP2/CAV3/CCDC69/CCL2/CDK5R1/DES/DTNBP1/EDN1/ENKD1/KRT14/LPAR1/PLS1/S1PR1/SCIN/TMOD1/TPPP/TUBB3	22
GO:0000768	syncytium formation by plasma membrane fusion	3/236	14/4435	0.0350203	0.170052	0.136566	CAV3/MYOG/TMEM182	3
GO:0002437	inflammatory response to antigenic stimulus	3/236	14/4435	0.0350203	0.170052	0.136566	C3/GPX1/HMGB1	3
GO:0002448	mast cell mediated immunity	3/236	14/4435	0.0350203	0.170052	0.136566	ADORA2B/GRP/PLA2G3	3
GO:0010586	miRNA metabolic process	3/236	14/4435	0.0350203	0.170052	0.136566	BMP4/ESR1/MYC	3
GO:0043303	mast cell degranulation	3/236	14/4435	0.0350203	0.170052	0.136566	ADORA2B/GRP/PLA2G3	3
GO:0046637	regulation of alpha-beta T cell differentiation	3/236	14/4435	0.0350203	0.170052	0.136566	HLX/HMGB1/NFKBIZ	3
GO:0046777	protein autophosphorylation	3/236	14/4435	0.0350203	0.170052	0.136566	CAV1/PDGFA/TEK	3
GO:0140253	cell-cell fusion	3/236	14/4435	0.0350203	0.170052	0.136566	CAV3/MYOG/TMEM182	3
GO:0043410	positive regulation of MAPK cascade	9/236	85/4435	0.0354336	0.171197	0.137485	BMP4/CD36/CHI3L1/HMGB1/IL6/LPAR1/PDGFA/PLCB1/TEK	9
GO:0048878	chemical homeostasis	18/236	215/4435	0.0357019	0.171197	0.137485	ALPL/APOA1/AQP1/ATP2A1/CAV1/CAV3/CYB561/EDN1/EDNRB/FABP4/FABP5/HIF1A/IL6/INSIG1/MYC/RBP1/SCARA5/UCP2	18
GO:0006693	prostaglandin metabolic process	4/236	24/4435	0.0358574	0.171197	0.137485	EDN1/FABP5/HPGD/PRXL2B	4
GO:0039531	regulation of viral-induced cytoplasmic pattern recognition receptor signaling pathway	4/236	24/4435	0.0358574	0.171197	0.137485	CAV1/CD36/HMGB1/TLR4	4
GO:0072009	nephron epithelium development	4/236	24/4435	0.0358574	0.171197	0.137485	AQP1/BMP4/EDNRB/HEYL	4
GO:0007188	adenylate cyclase-modulating G protein-coupled receptor signaling pathway	5/236	35/4435	0.0359501	0.171197	0.137485	ADGRD1/EDN1/LPAR1/PTGER4/S1PR1	5
GO:0014706	striated muscle tissue development	5/236	35/4435	0.0359501	0.171197	0.137485	BMP4/CAV3/EDN1/S1PR1/TNNC1	5
GO:0045619	regulation of lymphocyte differentiation	5/236	35/4435	0.0359501	0.171197	0.137485	BMP4/FGL2/HLX/HMGB1/NFKBIZ	5
GO:0030098	lymphocyte differentiation	8/236	72/4435	0.0359939	0.171197	0.137485	BMP4/CTSV/FGL2/HLX/HMGB1/IL6/NFKBIZ/PKNOX1	8
GO:0030100	regulation of endocytosis	6/236	47/4435	0.036721	0.174258	0.139944	APOA1/ARRB1/C3/CAV1/HMGB1/SELE	6
GO:0009890	negative regulation of biosynthetic process	27/236	357/4435	0.0372353	0.176298	0.141582	ANG/APOA1/BMP4/CAV1/CDK5R1/CRYAB/CRYM/EDN1/EDNRB/ESR1/FABP4/HEY1/HEYL/HMGB1/HOPX/IGF2/IL6/INSIG1/LBH/LMCD1/MYC/NTS/OVOL1/PDE2A/PDGFA/PPID/UHRF1	27
GO:0045785	positive regulation of cell adhesion	9/236	86/4435	0.037814	0.178633	0.143457	APOA1/CAV1/HLX/HMGB1/IL6/NFKBIZ/SELE/SELP/TEK	9
GO:0071407	cellular response to organic cyclic compound	10/236	100/4435	0.0386413	0.18173	0.145945	ALPL/AQP1/CAV1/DTNBP1/EGR1/ESR1/HEYL/MYOD1/MYOG/PDE2A	10
GO:0002697	regulation of immune effector process	8/236	73/4435	0.0386437	0.18173	0.145945	ADORA2B/APOA1/C3/FGL2/HLX/HMGB1/IL6/NFKBIZ	8
GO:0050776	regulation of immune response	15/236	172/4435	0.0388752	0.182408	0.146489	ADORA2B/C2/C3/CAV1/CD14/CD36/CFB/ESR1/FGL1/FGL2/GPX1/HLX/HMGB1/NFKBIZ/TLR4	15
GO:0051241	negative regulation of multicellular organismal process	16/236	187/4435	0.0390081	0.182621	0.14666	ACTN3/ADORA2B/ANGPT2/APOA1/BMP4/CAV3/FGL1/FGL2/HLX/HMGB1/HMGCR/MYC/NFIB/PDGFA/SERPING1/TEK	16
GO:0030072	peptide hormone secretion	6/236	48/4435	0.0401741	0.187659	0.150706	AQP1/CPE/EDN1/EXOC3L1/GRP/IL6	6
GO:0006692	prostanoid metabolic process	4/236	25/4435	0.0409644	0.188235	0.151169	EDN1/FABP5/HPGD/PRXL2B	4
GO:0019915	lipid storage	4/236	25/4435	0.0409644	0.188235	0.151169	APOA1/C3/CAV1/FITM1	4
GO:0050680	negative regulation of epithelial cell proliferation	4/236	25/4435	0.0409644	0.188235	0.151169	BMP4/CCL2/NFIB/OVOL1	4
GO:0042110	T cell activation	10/236	101/4435	0.0409648	0.188235	0.151169	BMP4/CAV1/CTSV/FGL1/FGL2/HLX/HMGB1/IL6/NFKBIZ/PKNOX1	10
GO:0035556	intracellular signal transduction	34/236	475/4435	0.0416012	0.188235	0.151169	ACTN3/ADORA2B/APOA1/AQP1/ARMH4/ASB5/ATP2A1/BMP4/CAV1/CAV3/CD36/CHI3L1/EDN1/EDNRB/ESR1/GPX1/GUCY1A1/GUCY1B1/HMGB1/HMGCR/IL6/LBH/LMCD1/LPAR1/MMP9/MYC/NTS/PDE2A/PDGFA/PLCB1/SFRP5/SOCS3/TEK/TMEM100	34
GO:0002279	mast cell activation involved in immune response	3/236	15/4435	0.0421005	0.188235	0.151169	ADORA2B/GRP/PLA2G3	3
GO:0003300	cardiac muscle hypertrophy	3/236	15/4435	0.0421005	0.188235	0.151169	CAV3/EDN1/LMCD1	3
GO:0006809	nitric oxide biosynthetic process	3/236	15/4435	0.0421005	0.188235	0.151169	CAV1/ESR1/NOS3	3
GO:0006949	syncytium formation	3/236	15/4435	0.0421005	0.188235	0.151169	CAV3/MYOG/TMEM182	3
GO:0007044	cell-substrate junction assembly	3/236	15/4435	0.0421005	0.188235	0.151169	ACTN3/TEK/THSD1	3
GO:0014032	neural crest cell development	3/236	15/4435	0.0421005	0.188235	0.151169	BMP4/EDN1/EDNRB	3
GO:0030239	myofibril assembly	3/236	15/4435	0.0421005	0.188235	0.151169	ACTA1/CAV3/EDN1	3
GO:0031644	regulation of nervous system process	3/236	15/4435	0.0421005	0.188235	0.151169	FABP5/TMEM100/TPPP	3
GO:0043271	negative regulation of monoatomic ion transport	3/236	15/4435	0.0421005	0.188235	0.151169	CAV1/CAV3/GRP	3
GO:0045576	mast cell activation	3/236	15/4435	0.0421005	0.188235	0.151169	ADORA2B/GRP/PLA2G3	3
GO:0046456	icosanoid biosynthetic process	3/236	15/4435	0.0421005	0.188235	0.151169	EDN1/FABP5/PRXL2B	3
GO:0050848	regulation of calcium-mediated signaling	3/236	15/4435	0.0421005	0.188235	0.151169	ACTN3/LMCD1/TMEM100	3
GO:0055002	striated muscle cell development	3/236	15/4435	0.0421005	0.188235	0.151169	ACTA1/CAV3/EDN1	3
GO:0055007	cardiac muscle cell differentiation	3/236	15/4435	0.0421005	0.188235	0.151169	BMP4/CAV3/EDN1	3
GO:0106027	neuron projection organization	3/236	15/4435	0.0421005	0.188235	0.151169	CDK5R1/HOMER1/PLS1	3
GO:0002253	activation of immune response	10/236	102/4435	0.0433826	0.193553	0.15544	C2/C3/CAV1/CD14/CD36/CFB/ESR1/HMGB1/NFKBIZ/TLR4	10
GO:0002790	peptide secretion	6/236	49/4435	0.0438265	0.195117	0.156695	AQP1/CPE/EDN1/EXOC3L1/GRP/IL6	6
GO:0006090	pyruvate metabolic process	5/236	37/4435	0.0443284	0.196097	0.157482	ACTN3/ENO3/HIF1A/SDS/UCP2	5
GO:0031032	actomyosin structure organization	5/236	37/4435	0.0443284	0.196097	0.157482	ACTA1/APOA1/CAV3/EDN1/LPAR1	5
GO:1902905	positive regulation of supramolecular fiber organization	5/236	37/4435	0.0443284	0.196097	0.157482	APOA1/CDK5R1/EDN1/GPX1/LPAR1	5
GO:0043067	regulation of programmed cell death	23/236	299/4435	0.044636	0.196753	0.158009	AQP1/BMP4/BTG1/CAV1/CCL2/CCND2/CDK5R1/CRYAB/ESR1/GPX1/HMGB1/IL6/LAPTM5/MMP9/MYC/NOS3/PLA2G3/PPID/PTMA/RNF144B/SCIN/TEK/UCP2	23
GO:0044093	positive regulation of molecular function	12/236	131/4435	0.0446651	0.196753	0.158009	ANG/ATP2A1/CHI3L1/ESR1/LPAR1/MYC/NOS3/PDGFA/RGS10/RGS16/SCN1B/TEK	12
GO:0010720	positive regulation of cell development	7/236	62/4435	0.0448636	0.197211	0.158377	ACTN3/BMP4/HLX/HMGB1/IL6/MYOG/NFKBIZ	7
GO:0001501	skeletal system development	9/236	89/4435	0.0456049	0.199211	0.159984	ACTN3/ALPL/BMP4/EDN1/INSIG1/MMP9/MYF5/NFIB/SCIN	9
GO:0042060	wound healing	9/236	89/4435	0.0456049	0.199211	0.159984	AQP1/CAV1/CAV3/GPX1/IL6/NOS3/PDGFA/SERPING1/VWF	9
GO:1903530	regulation of secretion by cell	9/236	89/4435	0.0456049	0.199211	0.159984	ADORA2B/ANG/DTNBP1/EDN1/GRP/HMGCR/IL6/MYH10/PPID	9
GO:0030182	neuron differentiation	15/236	176/4435	0.0461393	0.200856	0.161305	BMP4/C3/CDK5R1/DTNBP1/EDN1/EDNRB/HEYL/IL6/LPAR1/NFIB/PLA2G3/PLS1/RNF112/SCN1B/TUBB3	15
GO:0002444	myeloid leukocyte mediated immunity	4/236	26/4435	0.0464624	0.200856	0.161305	ADORA2B/C3/GRP/PLA2G3	4
GO:0009612	response to mechanical stimulus	4/236	26/4435	0.0464624	0.200856	0.161305	AQP1/CAV3/CHI3L1/PDE2A	4
GO:0032392	DNA geometric change	4/236	26/4435	0.0464624	0.200856	0.161305	HMGB1/HMGB3/MCM3/MCM5	4
GO:0071103	DNA conformation change	4/236	26/4435	0.0464624	0.200856	0.161305	HMGB1/HMGB3/MCM3/MCM5	4
GO:0060284	regulation of cell development	12/236	132/4435	0.0469038	0.202345	0.1625	ACTN3/BMP4/CAV3/EDNRB/FGL2/HLX/HMGB1/IL6/MYC/MYOG/NFKBIZ/SCIN	12
GO:0009792	embryo development ending in birth or egg hatching	10/236	104/4435	0.0485064	0.208828	0.167706	BMP4/CDK5R1/EDN1/HOPX/IGF2/MYF5/NASP/NSDHL/SOCS3/TMEM100	10
GO:0042981	regulation of apoptotic process	22/236	286/4435	0.0489343	0.210231	0.168833	AQP1/BMP4/BTG1/CAV1/CCL2/CCND2/CDK5R1/CRYAB/ESR1/GPX1/HMGB1/IL6/MMP9/MYC/NOS3/PLA2G3/PPID/PTMA/RNF144B/SCIN/TEK/UCP2	22
GO:0002252	immune effector process	12/236	133/4435	0.0492188	0.210231	0.168833	ADORA2B/APOA1/C2/C3/CFB/FGL2/GRP/HLX/HMGB1/IL6/NFKBIZ/PLA2G3	12
GO:0001885	endothelial cell development	3/236	16/4435	0.0498393	0.210231	0.168833	EDNRB/GPX1/PDE2A	3
GO:0001889	liver development	3/236	16/4435	0.0498393	0.210231	0.168833	FGL1/HLX/IL6	3
GO:0002088	lens development in camera-type eye	3/236	16/4435	0.0498393	0.210231	0.168833	BFSP2/BMP4/TMOD1	3
GO:0032757	positive regulation of interleukin-8 production	3/236	16/4435	0.0498393	0.210231	0.168833	CHI3L1/HMGB1/IL6	3
GO:0034763	negative regulation of transmembrane transport	3/236	16/4435	0.0498393	0.210231	0.168833	CAV1/FABP5/GRP	3
GO:0048864	stem cell development	3/236	16/4435	0.0498393	0.210231	0.168833	BMP4/EDN1/EDNRB	3
GO:0050806	positive regulation of synaptic transmission	3/236	16/4435	0.0498393	0.210231	0.168833	CCL2/DTNBP1/HMGCR	3
GO:0061008	hepaticobiliary system development	3/236	16/4435	0.0498393	0.210231	0.168833	FGL1/HLX/IL6	3
GO:0042325	regulation of phosphorylation	14/236	163/4435	0.0501971	0.211314	0.169703	APOA1/ARRB1/BMP4/C3/CAV1/CCND2/CHI3L1/FABP4/IL6/MMP9/PDGFA/PECAM1/SOCS3/TEK	14
GO:0071396	cellular response to lipid	9/236	91/4435	0.0513561	0.215757	0.173272	AQP1/CD14/ESR1/HEYL/IL6/MYOD1/MYOG/NFKBIZ/TLR4	9
GO:0015833	peptide transport	6/236	51/4435	0.0517386	0.216881	0.174174	AQP1/CPE/EDN1/EXOC3L1/GRP/IL6	6
GO:0002218	activation of innate immune response	7/236	64/4435	0.051867	0.216881	0.174174	CAV1/CD14/CD36/ESR1/HMGB1/NFKBIZ/TLR4	7
GO:0009913	epidermal cell differentiation	4/236	27/4435	0.0523506	0.216881	0.174174	BMP4/NFKBIZ/PLS1/TGM3	4
GO:0010927	cellular component assembly involved in morphogenesis	4/236	27/4435	0.0523506	0.216881	0.174174	ACTA1/CAV3/EDN1/TPPP	4
GO:0045807	positive regulation of endocytosis	4/236	27/4435	0.0523506	0.216881	0.174174	APOA1/ARRB1/C3/SELE	4
GO:0048754	branching morphogenesis of an epithelial tube	4/236	27/4435	0.0523506	0.216881	0.174174	BMP4/CAV3/EDN1/ESR1	4
GO:0072073	kidney epithelium development	4/236	27/4435	0.0523506	0.216881	0.174174	AQP1/BMP4/EDNRB/HEYL	4
GO:0031399	regulation of protein modification process	17/236	210/4435	0.0529844	0.219072	0.175933	APOA1/ARRB1/BMP4/C3/CAV1/CCND2/CHI3L1/FABP4/HIF1A/IL6/MMP9/PDGFA/PECAM1/PPP1R16B/SOCS3/TEK/TPPP	17
GO:1902533	positive regulation of intracellular signal transduction	16/236	195/4435	0.0537533	0.221498	0.177882	ADORA2B/APOA1/BMP4/CAV1/CD36/CHI3L1/GPX1/HMGB1/IL6/LMCD1/LPAR1/MYC/NTS/PDGFA/PLCB1/TEK	16
GO:0097191	extrinsic apoptotic signaling pathway	5/236	39/4435	0.0537834	0.221498	0.177882	BMP4/CAV1/GPX1/NFKBIZ/NOS3	5
GO:0050865	regulation of cell activation	10/236	106/4435	0.0540229	0.222047	0.178323	ADORA2B/BMP4/CAV1/FGL1/FGL2/HLX/HMGB1/IL6/NFKBIZ/PDGFA	10
GO:0010558	negative regulation of macromolecule biosynthetic process	25/236	338/4435	0.0550697	0.225905	0.181421	ANG/APOA1/BMP4/CAV1/CDK5R1/CRYAB/CRYM/EDN1/EDNRB/ESR1/FABP4/HEY1/HEYL/HMGB1/HOPX/IGF2/IL6/LBH/LMCD1/MYC/NTS/OVOL1/PDE2A/PPID/UHRF1	25
GO:0031324	negative regulation of cellular metabolic process	30/236	421/4435	0.0568207	0.232631	0.186822	ACTN3/ANG/APOA1/BMP4/CAV1/CDK5R1/CRYAB/CRYM/EDN1/EDNRB/ESR1/FABP4/HEY1/HEYL/HMGB1/HOPX/IGF2/IL6/INSIG1/LBH/LMCD1/MYC/NTS/OVOL1/PDE2A/PDGFA/PPID/PPP1R16B/SOCS3/UHRF1	30
GO:0051051	negative regulation of transport	8/236	79/4435	0.0572901	0.233164	0.187251	CAV1/CAV3/CRYAB/FABP5/GRP/HMGB1/HMGCR/INSIG1	8
GO:0014896	muscle hypertrophy	3/236	17/4435	0.0582173	0.233164	0.187251	CAV3/EDN1/LMCD1	3
GO:0014897	striated muscle hypertrophy	3/236	17/4435	0.0582173	0.233164	0.187251	CAV3/EDN1/LMCD1	3
GO:0032637	interleukin-8 production	3/236	17/4435	0.0582173	0.233164	0.187251	CHI3L1/HMGB1/IL6	3
GO:0032677	regulation of interleukin-8 production	3/236	17/4435	0.0582173	0.233164	0.187251	CHI3L1/HMGB1/IL6	3
GO:0032874	positive regulation of stress-activated MAPK cascade	3/236	17/4435	0.0582173	0.233164	0.187251	BMP4/HMGB1/PLCB1	3
GO:0035270	endocrine system development	3/236	17/4435	0.0582173	0.233164	0.187251	APOA1/BMP4/EDN1	3
GO:0045664	regulation of neuron differentiation	3/236	17/4435	0.0582173	0.233164	0.187251	BMP4/EDNRB/HEYL	3
GO:0046209	nitric oxide metabolic process	3/236	17/4435	0.0582173	0.233164	0.187251	CAV1/ESR1/NOS3	3
GO:0051899	membrane depolarization	3/236	17/4435	0.0582173	0.233164	0.187251	CAV1/CAV3/SCN1B	3
GO:0006939	smooth muscle contraction	4/236	28/4435	0.0586261	0.233164	0.187251	ADORA2B/CAV1/EDN1/EDNRB	4
GO:0034644	cellular response to UV	4/236	28/4435	0.0586261	0.233164	0.187251	AQP1/MMP9/MYC/PPID	4
GO:0043534	blood vessel endothelial cell migration	4/236	28/4435	0.0586261	0.233164	0.187251	ANGPT2/APOA1/GPX1/HMGB1	4
GO:0050918	positive chemotaxis	4/236	28/4435	0.0586261	0.233164	0.187251	ANGPT2/BMP4/HMGB1/MET	4
GO:2001236	regulation of extrinsic apoptotic signaling pathway	4/236	28/4435	0.0586261	0.233164	0.187251	BMP4/CAV1/GPX1/NOS3	4
GO:0006915	apoptotic process	30/236	423/4435	0.0597909	0.237345	0.190608	AQP1/ATP2A1/BMP4/BTG1/CAV1/CCL2/CCND2/CDCA7/CDK5R1/CHI3L1/CRYAB/CTSV/ECSCR/ESR1/GADD45G/GPX1/HMGB1/IL6/MMP9/MYC/NFKBIZ/NOS3/PLA2G3/PPID/PTMA/RNF144B/S100A14/SCIN/TEK/UCP2	30
GO:0009611	response to wounding	10/236	108/4435	0.0599406	0.237488	0.190723	AQP1/CAV1/CAV3/GPX1/IL6/NFKBIZ/NOS3/PDGFA/SERPING1/VWF	10
GO:0002237	response to molecule of bacterial origin	6/236	53/4435	0.0604704	0.238681	0.191681	CD14/CD36/IL6/NFKBIZ/TLR2/TLR4	6
GO:0061448	connective tissue development	6/236	53/4435	0.0604704	0.238681	0.191681	BMP4/EDN1/EGR1/MYF5/NFIB/SCIN	6
GO:0023061	signal release	8/236	80/4435	0.06087	0.239805	0.192584	AQP1/CPE/DTNBP1/EDN1/EDNRB/EXOC3L1/GRP/IL6	8
GO:0050778	positive regulation of immune response	12/236	138/4435	0.061971	0.243683	0.195698	ADORA2B/C2/C3/CAV1/CD14/CD36/CFB/ESR1/HLX/HMGB1/NFKBIZ/TLR4	12
GO:0008219	cell death	31/236	442/4435	0.0634452	0.248543	0.199602	AQP1/ATP2A1/BMP4/BTG1/CAV1/CCL2/CCND2/CDCA7/CDK5R1/CHI3L1/CRYAB/CTSV/ECSCR/ESR1/GADD45G/GPX1/HMGB1/IL6/LAPTM5/MMP9/MYC/NFKBIZ/NOS3/PLA2G3/PPID/PTMA/RNF144B/S100A14/SCIN/TEK/UCP2	31
GO:0012501	programmed cell death	31/236	442/4435	0.0634452	0.248543	0.199602	AQP1/ATP2A1/BMP4/BTG1/CAV1/CCL2/CCND2/CDCA7/CDK5R1/CHI3L1/CRYAB/CTSV/ECSCR/ESR1/GADD45G/GPX1/HMGB1/IL6/LAPTM5/MMP9/MYC/NFKBIZ/NOS3/PLA2G3/PPID/PTMA/RNF144B/S100A14/SCIN/TEK/UCP2	31
GO:0002694	regulation of leukocyte activation	9/236	95/4435	0.0642422	0.251035	0.201602	ADORA2B/BMP4/CAV1/FGL1/FGL2/HLX/HMGB1/IL6/NFKBIZ	9
GO:0051216	cartilage development	5/236	41/4435	0.0643216	0.251035	0.201602	BMP4/EDN1/MYF5/NFIB/SCIN	5
GO:0010628	positive regulation of gene expression	19/236	247/4435	0.0645271	0.251367	0.201869	ACTA1/ACTC1/ADORA2B/BMP4/C3/CAV1/CD14/CD36/CHI3L1/DTNBP1/EGR1/FABP4/HIF1A/HMGB1/IL6/MYC/NTS/SPON1/TLR4	19
GO:0007163	establishment or maintenance of cell polarity	4/236	29/4435	0.0652847	0.253372	0.20348	AQP1/CDH5/ENKD1/TEK	4
GO:0030534	adult behavior	4/236	29/4435	0.0652847	0.253372	0.20348	CCND2/CHRNB1/HOMER1/TMOD1	4
GO:0001892	embryonic placenta development	3/236	18/4435	0.0672116	0.255624	0.205288	IGF2/NSDHL/SOCS3	3
GO:0014074	response to purine-containing compound	3/236	18/4435	0.0672116	0.255624	0.205288	ADORA1/AQP1/PDE2A	3
GO:0030193	regulation of blood coagulation	3/236	18/4435	0.0672116	0.255624	0.205288	CAV1/PDGFA/SERPING1	3
GO:0030500	regulation of bone mineralization	3/236	18/4435	0.0672116	0.255624	0.205288	ACTN3/BMP4/S1PR1	3
GO:0042542	response to hydrogen peroxide	3/236	18/4435	0.0672116	0.255624	0.205288	AQP1/EDN1/IL6	3
GO:0046634	regulation of alpha-beta T cell activation	3/236	18/4435	0.0672116	0.255624	0.205288	HLX/HMGB1/NFKBIZ	3
GO:0048259	regulation of receptor-mediated endocytosis	3/236	18/4435	0.0672116	0.255624	0.205288	ARRB1/C3/SELE	3
GO:0070304	positive regulation of stress-activated protein kinase signaling cascade	3/236	18/4435	0.0672116	0.255624	0.205288	BMP4/HMGB1/PLCB1	3
GO:0150115	cell-substrate junction organization	3/236	18/4435	0.0672116	0.255624	0.205288	ACTN3/TEK/THSD1	3
GO:2001057	reactive nitrogen species metabolic process	3/236	18/4435	0.0672116	0.255624	0.205288	CAV1/ESR1/NOS3	3
GO:2001237	negative regulation of extrinsic apoptotic signaling pathway	3/236	18/4435	0.0672116	0.255624	0.205288	BMP4/GPX1/NOS3	3
GO:0050900	leukocyte migration	8/236	82/4435	0.0684442	0.259839	0.208673	CCL2/EDNRB/HMGB1/PTGER4/S1PR1/SELE/SELL/SELP	8
GO:0016477	cell migration	20/236	265/4435	0.0688848	0.261037	0.209635	ANGPT2/APOA1/AQP1/BMP4/CAV1/CCL2/CDK5R1/EDN1/EDNRB/GPX1/HMGB1/MET/MMP9/PDGFA/PTGER4/S1PR1/SELE/SELL/SELP/TEK	20
GO:0071241	cellular response to inorganic substance	5/236	42/4435	0.0699955	0.262982	0.211197	AQP1/FABP4/GUCY1B1/MMP9/MT2A	5
GO:0007596	blood coagulation	6/236	55/4435	0.0700278	0.262982	0.211197	CAV1/IL6/NOS3/PDGFA/SERPING1/VWF	6
GO:0042445	hormone metabolic process	6/236	55/4435	0.0700278	0.262982	0.211197	CPE/CTSV/EDNRB/EGR1/ESR1/RBP1	6
GO:0043542	endothelial cell migration	6/236	55/4435	0.0700278	0.262982	0.211197	ANGPT2/APOA1/GPX1/HMGB1/MET/TEK	6
GO:0046879	hormone secretion	6/236	55/4435	0.0700278	0.262982	0.211197	AQP1/CPE/EDN1/EXOC3L1/GRP/IL6	6
GO:0009968	negative regulation of signal transduction	18/236	234/4435	0.0707942	0.265383	0.213125	ACTN3/APOA1/ARRB1/BMP4/CAV1/CAV3/ESR1/GPX1/HEY1/HEYL/MMP9/MYC/NOS3/PDE2A/RGS10/RGS16/SFRP5/SOCS3	18
GO:0045321	leukocyte activation	14/236	172/4435	0.0721537	0.268215	0.2154	ADORA2B/BMP4/CAV1/CTSV/FGL1/FGL2/GRP/HLX/HMGB1/IL6/NFKBIZ/PKNOX1/PLA2G3/TLR4	14
GO:0001701	in utero embryonic development	7/236	69/4435	0.0722527	0.268215	0.2154	EDN1/HOPX/IGF2/NASP/NSDHL/SOCS3/TMEM100	7
GO:0010959	regulation of metal ion transport	7/236	69/4435	0.0722527	0.268215	0.2154	ATP2A1/CAV1/CAV3/CCL2/GRP/HOMER1/SCN1B	7
GO:0042886	amide transport	7/236	69/4435	0.0722527	0.268215	0.2154	AQP1/CPE/EDN1/EXOC3L1/GRP/IL6/SLC1A1	7
GO:0010565	regulation of cellular ketone metabolic process	4/236	30/4435	0.0723205	0.268215	0.2154	CAV1/EGR1/FABP5/INSIG1	4
GO:0035265	organ growth	4/236	30/4435	0.0723205	0.268215	0.2154	EDN1/ESR1/HLX/S1PR1	4
GO:0002521	leukocyte differentiation	10/236	112/4435	0.0730067	0.27028	0.217058	BMP4/CTSV/FGL2/HLX/HMGB1/IL6/MYC/NFKBIZ/PKNOX1/UCP2	10
GO:0007599	hemostasis	6/236	56/4435	0.075116	0.277106	0.22254	CAV1/IL6/NOS3/PDGFA/SERPING1/VWF	6
GO:0050817	coagulation	6/236	56/4435	0.075116	0.277106	0.22254	CAV1/IL6/NOS3/PDGFA/SERPING1/VWF	6
GO:0071478	cellular response to radiation	5/236	43/4435	0.0759368	0.277424	0.222795	AQP1/CCND2/MMP9/MYC/PPID	5
GO:0051249	regulation of lymphocyte activation	8/236	84/4435	0.0765745	0.277424	0.222795	BMP4/CAV1/FGL1/FGL2/HLX/HMGB1/IL6/NFKBIZ	8
GO:0002698	negative regulation of immune effector process	3/236	19/4435	0.0767964	0.277424	0.222795	APOA1/FGL2/HLX	3
GO:0006940	regulation of smooth muscle contraction	3/236	19/4435	0.0767964	0.277424	0.222795	ADORA2B/CAV1/EDN1	3
GO:0014033	neural crest cell differentiation	3/236	19/4435	0.0767964	0.277424	0.222795	BMP4/EDN1/EDNRB	3
GO:0042310	vasoconstriction	3/236	19/4435	0.0767964	0.277424	0.222795	CAV1/EDN1/EDNRB	3
GO:0042471	ear morphogenesis	3/236	19/4435	0.0767964	0.277424	0.222795	EDN1/INSIG1/PLS1	3
GO:0070167	regulation of biomineral tissue development	3/236	19/4435	0.0767964	0.277424	0.222795	ACTN3/BMP4/S1PR1	3
GO:0071772	response to BMP	3/236	19/4435	0.0767964	0.277424	0.222795	BMP4/HEYL/TMEM100	3
GO:0071773	cellular response to BMP stimulus	3/236	19/4435	0.0767964	0.277424	0.222795	BMP4/HEYL/TMEM100	3
GO:0072080	nephron tubule development	3/236	19/4435	0.0767964	0.277424	0.222795	AQP1/BMP4/HEYL	3
GO:1900046	regulation of hemostasis	3/236	19/4435	0.0767964	0.277424	0.222795	CAV1/PDGFA/SERPING1	3
GO:0009892	negative regulation of metabolic process	33/236	485/4435	0.0789885	0.28485	0.228759	ACTN3/ANG/APOA1/BMP4/CAV1/CDK5R1/CRYAB/CRYM/EDN1/EDNRB/ESR1/FABP4/HEY1/HEYL/HMGB1/HMGCR/HOPX/IGF2/IL6/INSIG1/LBH/LMCD1/MYC/NTS/OVOL1/PDE2A/PDGFA/PPID/PPP1R16B/SOCS3/SPON1/TPPP/UHRF1	33
GO:0006096	glycolytic process	4/236	31/4435	0.0797263	0.285538	0.229311	ACTN3/ENO3/HIF1A/UCP2	4
GO:0034764	positive regulation of transmembrane transport	4/236	31/4435	0.0797263	0.285538	0.229311	ATP2A1/C3/CAV1/SCN1B	4
GO:0060560	developmental growth involved in morphogenesis	4/236	31/4435	0.0797263	0.285538	0.229311	BMP4/EDN1/ESR1/S1PR1	4
GO:0071482	cellular response to light stimulus	4/236	31/4435	0.0797263	0.285538	0.229311	AQP1/MMP9/MYC/PPID	4
GO:0010605	negative regulation of macromolecule metabolic process	30/236	435/4435	0.0799967	0.286016	0.229695	ANG/APOA1/BMP4/CAV1/CDK5R1/CRYAB/CRYM/EDN1/EDNRB/ESR1/FABP4/HEY1/HEYL/HMGB1/HMGCR/HOPX/IGF2/IL6/LBH/LMCD1/MYC/NTS/OVOL1/PDE2A/PPID/PPP1R16B/SOCS3/SPON1/TPPP/UHRF1	30
GO:0010876	lipid localization	10/236	114/4435	0.0801645	0.286126	0.229783	APOA1/ATP8A1/C3/CAV1/CD36/FABP4/FABP5/FITM1/PLA2G3/SLC2A1	10
GO:0032386	regulation of intracellular transport	7/236	71/4435	0.081571	0.290649	0.233416	ATP2A1/BMP4/CDK5R1/CRYAB/INSIG1/PLA2G3/TNNC1	7
GO:0048699	generation of neurons	15/236	191/4435	0.0818288	0.291071	0.233755	BMP4/C3/CDK5R1/DTNBP1/EDN1/EDNRB/HEYL/IL6/LPAR1/NFIB/PLA2G3/PLS1/RNF112/SCN1B/TUBB3	15
GO:0031214	biomineral tissue development	5/236	44/4435	0.082143	0.291196	0.233856	ACTN3/ALPL/BMP4/S1PR1/SPP1	5
GO:0048469	cell maturation	5/236	44/4435	0.082143	0.291196	0.233856	BFSP1/BFSP2/C3/EDN1/EDNRB	5
GO:0001775	cell activation	16/236	207/4435	0.0825392	0.292105	0.234585	ADORA2B/BMP4/CAV1/CTSV/FGL1/FGL2/GRP/HLX/HMGB1/IL6/NFKBIZ/PDGFA/PKNOX1/PLA2G3/TLR4/VWF	16
GO:0043009	chordate embryonic development	9/236	100/4435	0.0830127	0.293283	0.235532	BMP4/EDN1/HOPX/IGF2/MYF5/NASP/NSDHL/SOCS3/TMEM100	9
GO:0006081	cellular aldehyde metabolic process	3/236	20/4435	0.0869436	0.300967	0.241702	ALPL/EDNRB/MGAT4A	3
GO:0008361	regulation of cell size	3/236	20/4435	0.0869436	0.300967	0.241702	AQP1/CAV3/EDN1	3
GO:0032760	positive regulation of tumor necrosis factor production	3/236	20/4435	0.0869436	0.300967	0.241702	CD14/HMGB1/IL6	3
GO:0043299	leukocyte degranulation	3/236	20/4435	0.0869436	0.300967	0.241702	ADORA2B/GRP/PLA2G3	3
GO:0046470	phosphatidylcholine metabolic process	3/236	20/4435	0.0869436	0.300967	0.241702	APOA1/FABP5/PLA2G3	3
GO:0048593	camera-type eye morphogenesis	3/236	20/4435	0.0869436	0.300967	0.241702	AQP1/BMP4/TSPAN12	3
GO:0061326	renal tubule development	3/236	20/4435	0.0869436	0.300967	0.241702	AQP1/BMP4/HEYL	3
GO:0071887	leukocyte apoptotic process	3/236	20/4435	0.0869436	0.300967	0.241702	BMP4/IL6/NFKBIZ	3
GO:0002262	myeloid cell homeostasis	4/236	32/4435	0.0874937	0.300967	0.241702	BMP4/HMGB1/IL6/PKNOX1	4
GO:0007586	digestion	4/236	32/4435	0.0874937	0.300967	0.241702	AQP1/CD36/PLS1/PRSS2	4
GO:0010810	regulation of cell-substrate adhesion	4/236	32/4435	0.0874937	0.300967	0.241702	ANGPT2/APOA1/MYF5/TEK	4
GO:0030282	bone mineralization	4/236	32/4435	0.0874937	0.300967	0.241702	ACTN3/ALPL/BMP4/S1PR1	4
GO:0030323	respiratory tube development	4/236	32/4435	0.0874937	0.300967	0.241702	BMP4/CHI3L1/HOPX/NFIB	4
GO:0030324	lung development	4/236	32/4435	0.0874937	0.300967	0.241702	BMP4/CHI3L1/HOPX/NFIB	4
GO:0050728	negative regulation of inflammatory response	4/236	32/4435	0.0874937	0.300967	0.241702	APOA1/GPX1/PTGER4/SOCS3	4
GO:0071453	cellular response to oxygen levels	4/236	32/4435	0.0874937	0.300967	0.241702	AQP1/CAV1/HIF1A/MYC	4
GO:0001819	positive regulation of cytokine production	10/236	116/4435	0.0877424	0.301326	0.24199	ADORA2B/C3/CD14/CD36/CHI3L1/EGR1/HIF1A/HMGB1/IL6/TLR4	10
GO:0002285	lymphocyte activation involved in immune response	5/236	45/4435	0.0886107	0.302319	0.242788	FGL2/HLX/HMGB1/IL6/NFKBIZ	5
GO:0016052	carbohydrate catabolic process	5/236	45/4435	0.0886107	0.302319	0.242788	ACTN3/ENO3/HIF1A/PYGM/UCP2	5
GO:0050870	positive regulation of T cell activation	5/236	45/4435	0.0886107	0.302319	0.242788	CAV1/HLX/HMGB1/IL6/NFKBIZ	5
GO:0051924	regulation of calcium ion transport	5/236	45/4435	0.0886107	0.302319	0.242788	ATP2A1/CAV1/CAV3/CCL2/HOMER1	5
GO:0043254	regulation of protein-containing complex assembly	8/236	87/4435	0.0898157	0.303751	0.243938	CD36/CDK5R1/HMGB1/PTGER4/STXBP6/TLR4/TMOD1/TPPP	8
GO:0010631	epithelial cell migration	7/236	73/4435	0.0915528	0.303751	0.243938	ANGPT2/APOA1/GPX1/HMGB1/MET/MMP9/TEK	7
GO:0045089	positive regulation of innate immune response	7/236	73/4435	0.0915528	0.303751	0.243938	CAV1/CD14/CD36/ESR1/HMGB1/NFKBIZ/TLR4	7
GO:0090132	epithelium migration	7/236	73/4435	0.0915528	0.303751	0.243938	ANGPT2/APOA1/GPX1/HMGB1/MET/MMP9/TEK	7
GO:0002460	adaptive immune response based on somatic recombination of immune receptors built from immunoglobulin superfamily domains	6/236	59/4435	0.0916075	0.303751	0.243938	C2/C3/HLX/HMGB1/IL6/NFKBIZ	6
GO:0032956	regulation of actin cytoskeleton organization	6/236	59/4435	0.0916075	0.303751	0.243938	APOA1/CAV3/CDK5R1/EDN1/LPAR1/TMOD1	6
GO:0010557	positive regulation of macromolecule biosynthetic process	32/236	475/4435	0.0919266	0.303751	0.243938	ACTA1/ACTC1/ADORA2B/BMP4/C3/CAV1/CD14/CD36/CHI3L1/DTNBP1/EDN1/EGR1/ESR1/FABP4/HEYL/HIF1A/HMGB1/IL6/LBH/LMO2/MAMSTR/MYC/MYF5/MYOD1/MYOG/NFIB/NFKBIZ/NTS/PKNOX1/SCAND1/SPON1/TLR4	32
GO:0031328	positive regulation of cellular biosynthetic process	33/236	493/4435	0.0938677	0.303751	0.243938	ACTA1/ACTC1/ADORA2B/BMP4/C3/CAV1/CD14/CD36/CHI3L1/DTNBP1/EDN1/EGR1/ESR1/FABP4/HEYL/HIF1A/HMGB1/IL6/LBH/LMO2/MAMSTR/MYC/MYF5/MYOD1/MYOG/NFIB/NFKBIZ/NOS3/NTS/PKNOX1/SCAND1/SPON1/TLR4	33
GO:0009719	response to endogenous stimulus	21/236	292/4435	0.0940402	0.303751	0.243938	AQP1/BMP4/CAV1/CAV3/CCL2/CD36/CDK5R1/DTNBP1/EDN1/EGR1/ESR1/HEYL/HPGD/IGF2/IL6/NFKBIZ/PDE2A/RERG/RGS10/SOCS3/TMEM100	21
GO:0060627	regulation of vesicle-mediated transport	8/236	88/4435	0.0945075	0.303751	0.243938	ADORA2B/APOA1/ARRB1/C3/CAV1/HMGB1/PLA2G3/SELE	8
GO:0009411	response to UV	5/236	46/4435	0.0953358	0.303751	0.243938	AQP1/GPX1/MMP9/MYC/PPID	5
GO:0003014	renal system process	4/236	33/4435	0.095613	0.303751	0.243938	AQP1/BMP4/EDN1/EDNRB	4
GO:0021537	telencephalon development	4/236	33/4435	0.095613	0.303751	0.243938	AQP1/BMP4/CDK5R1/NFIB	4
GO:0060541	respiratory system development	4/236	33/4435	0.095613	0.303751	0.243938	BMP4/CHI3L1/HOPX/NFIB	4
GO:0120254	olefinic compound metabolic process	4/236	33/4435	0.095613	0.303751	0.243938	EDNRB/EGR1/GPX1/RBP1	4
GO:0002067	glandular epithelial cell differentiation	2/236	10/4435	0.0957224	0.303751	0.243938	BMP4/CAV1	2
GO:0002861	regulation of inflammatory response to antigenic stimulus	2/236	10/4435	0.0957224	0.303751	0.243938	C3/GPX1	2
GO:0003254	regulation of membrane depolarization	2/236	10/4435	0.0957224	0.303751	0.243938	CAV3/SCN1B	2
GO:0003279	cardiac septum development	2/236	10/4435	0.0957224	0.303751	0.243938	BMP4/HEYL	2
GO:0007588	excretion	2/236	10/4435	0.0957224	0.303751	0.243938	EDN1/EDNRB	2
GO:0009953	dorsal/ventral pattern formation	2/236	10/4435	0.0957224	0.303751	0.243938	BMP4/EDN1	2
GO:0010712	regulation of collagen metabolic process	2/236	10/4435	0.0957224	0.303751	0.243938	BMP4/IL6	2
GO:0019226	transmission of nerve impulse	2/236	10/4435	0.0957224	0.303751	0.243938	CHRNA1/SCN1B	2
GO:0030857	negative regulation of epithelial cell differentiation	2/236	10/4435	0.0957224	0.303751	0.243938	CAV1/MMP9	2
GO:0032414	positive regulation of ion transmembrane transporter activity	2/236	10/4435	0.0957224	0.303751	0.243938	ATP2A1/SCN1B	2
GO:0032613	interleukin-10 production	2/236	10/4435	0.0957224	0.303751	0.243938	HMGB1/IL6	2
GO:0032653	regulation of interleukin-10 production	2/236	10/4435	0.0957224	0.303751	0.243938	HMGB1/IL6	2
GO:0035315	hair cell differentiation	2/236	10/4435	0.0957224	0.303751	0.243938	BMP4/PLS1	2
GO:0042490	mechanoreceptor differentiation	2/236	10/4435	0.0957224	0.303751	0.243938	BMP4/PLS1	2
GO:0044546	NLRP3 inflammasome complex assembly	2/236	10/4435	0.0957224	0.303751	0.243938	CD36/TLR4	2
GO:0045214	sarcomere organization	2/236	10/4435	0.0957224	0.303751	0.243938	CAV3/EDN1	2
GO:0045666	positive regulation of neuron differentiation	2/236	10/4435	0.0957224	0.303751	0.243938	BMP4/HEYL	2
GO:0045814	negative regulation of gene expression, epigenetic	2/236	10/4435	0.0957224	0.303751	0.243938	HMGB1/UHRF1	2
GO:0046425	regulation of receptor signaling pathway via JAK-STAT	2/236	10/4435	0.0957224	0.303751	0.243938	CAV1/SOCS3	2
GO:0046638	positive regulation of alpha-beta T cell differentiation	2/236	10/4435	0.0957224	0.303751	0.243938	HLX/NFKBIZ	2
GO:0048246	macrophage chemotaxis	2/236	10/4435	0.0957224	0.303751	0.243938	CCL2/EDNRB	2
GO:0048483	autonomic nervous system development	2/236	10/4435	0.0957224	0.303751	0.243938	EDNRB/HLX	2
GO:0050732	negative regulation of peptidyl-tyrosine phosphorylation	2/236	10/4435	0.0957224	0.303751	0.243938	CAV1/SOCS3	2
GO:0051057	positive regulation of small GTPase mediated signal transduction	2/236	10/4435	0.0957224	0.303751	0.243938	APOA1/LPAR1	2
GO:0061337	cardiac conduction	2/236	10/4435	0.0957224	0.303751	0.243938	CAV1/SCN1B	2
GO:0070542	response to fatty acid	2/236	10/4435	0.0957224	0.303751	0.243938	CD36/SCD	2
GO:0070884	regulation of calcineurin-NFAT signaling cascade	2/236	10/4435	0.0957224	0.303751	0.243938	ACTN3/LMCD1	2
GO:0106056	regulation of calcineurin-mediated signaling	2/236	10/4435	0.0957224	0.303751	0.243938	ACTN3/LMCD1	2
GO:0140632	canonical inflammasome complex assembly	2/236	10/4435	0.0957224	0.303751	0.243938	CD36/TLR4	2
GO:0141085	regulation of inflammasome-mediated signaling pathway	2/236	10/4435	0.0957224	0.303751	0.243938	CD36/TLR4	2
GO:1905144	response to acetylcholine	2/236	10/4435	0.0957224	0.303751	0.243938	CDK5R1/RGS10	2
GO:0048666	neuron development	12/236	149/4435	0.0972447	0.305603	0.245426	C3/CDK5R1/DTNBP1/EDN1/EDNRB/IL6/LPAR1/NFIB/PLA2G3/PLS1/SCN1B/TUBB3	12
GO:1902105	regulation of leukocyte differentiation	6/236	60/4435	0.0975082	0.305603	0.245426	BMP4/FGL2/HLX/HMGB1/MYC/NFKBIZ	6
GO:0006956	complement activation	3/236	21/4435	0.0976233	0.305603	0.245426	C2/C3/CFB	3
GO:0007259	receptor signaling pathway via JAK-STAT	3/236	21/4435	0.0976233	0.305603	0.245426	CAV1/IL6/SOCS3	3
GO:0007611	learning or memory	3/236	21/4435	0.0976233	0.305603	0.245426	CCND2/GATM/HMGCR	3
GO:0050764	regulation of phagocytosis	3/236	21/4435	0.0976233	0.305603	0.245426	APOA1/C3/HMGB1	3
GO:0060048	cardiac muscle contraction	3/236	21/4435	0.0976233	0.305603	0.245426	ATP2A1/CAV1/CAV3	3
GO:1903557	positive regulation of tumor necrosis factor superfamily cytokine production	3/236	21/4435	0.0976233	0.305603	0.245426	CD14/HMGB1/IL6	3
GO:1904064	positive regulation of cation transmembrane transport	3/236	21/4435	0.0976233	0.305603	0.245426	ATP2A1/CAV1/SCN1B	3
GO:0030334	regulation of cell migration	14/236	181/4435	0.0996668	0.311533	0.250188	ANGPT2/AQP1/BMP4/CAV1/CCL2/EDN1/HMGB1/MET/MMP9/PDGFA/PTGER4/SELE/SELP/TEK	14
GO:0040011	locomotion	18/236	246/4435	0.102227	0.318852	0.256066	ANGPT2/APOA1/AQP1/BMP4/CAV1/CCL2/ECSCR/EDN1/EDNRB/HMGB1/MET/MMP9/PDGFA/PTGER4/S1PR1/SELE/SELP/TEK	18
GO:0046890	regulation of lipid biosynthetic process	5/236	47/4435	0.102314	0.318852	0.256066	C3/EGR1/FABP5/INSIG1/PDGFA	5
GO:0002753	cytosolic pattern recognition receptor signaling pathway	4/236	34/4435	0.104073	0.320989	0.257782	CAV1/CD36/HMGB1/TLR4	4
GO:0002822	regulation of adaptive immune response based on somatic recombination of immune receptors built from immunoglobulin superfamily domains	4/236	34/4435	0.104073	0.320989	0.257782	C3/HLX/HMGB1/NFKBIZ	4
GO:0007219	Notch signaling pathway	4/236	34/4435	0.104073	0.320989	0.257782	ARRB1/HEY1/HEYL/TMEM100	4
GO:0071222	cellular response to lipopolysaccharide	4/236	34/4435	0.104073	0.320989	0.257782	CD14/IL6/NFKBIZ/TLR4	4
GO:0071805	potassium ion transmembrane transport	4/236	34/4435	0.104073	0.320989	0.257782	AQP1/CAV1/GRP/KCNMB1	4
GO:1901888	regulation of cell junction assembly	4/236	34/4435	0.104073	0.320989	0.257782	CAV1/HOPX/LRRN1/TEK	4
GO:0009891	positive regulation of biosynthetic process	33/236	498/4435	0.104076	0.320989	0.257782	ACTA1/ACTC1/ADORA2B/BMP4/C3/CAV1/CD14/CD36/CHI3L1/DTNBP1/EDN1/EGR1/ESR1/FABP4/HEYL/HIF1A/HMGB1/IL6/LBH/LMO2/MAMSTR/MYC/MYF5/MYOD1/MYOG/NFIB/NFKBIZ/NOS3/NTS/PKNOX1/SCAND1/SPON1/TLR4	33
GO:0120035	regulation of plasma membrane bounded cell projection organization	8/236	90/4435	0.104305	0.321221	0.257968	CAV1/CDK5R1/HOMER1/LPAR1/PLA2G3/PLS1/PPP1R16B/SCN1B	8
GO:1902532	negative regulation of intracellular signal transduction	9/236	105/4435	0.104775	0.322195	0.25875	ACTN3/CAV1/CAV3/ESR1/GPX1/MMP9/MYC/PDE2A/SFRP5	9
GO:0031175	neuron projection development	10/236	121/4435	0.108525	0.330067	0.265072	CDK5R1/DTNBP1/EDN1/IL6/LPAR1/NFIB/PLA2G3/PLS1/SCN1B/TUBB3	10
GO:0019217	regulation of fatty acid metabolic process	3/236	22/4435	0.108804	0.330067	0.265072	CAV1/FABP5/INSIG1	3
GO:0019218	regulation of steroid metabolic process	3/236	22/4435	0.108804	0.330067	0.265072	APOA1/EGR1/INSIG1	3
GO:0022600	digestive system process	3/236	22/4435	0.108804	0.330067	0.265072	AQP1/CD36/PLS1	3
GO:0050818	regulation of coagulation	3/236	22/4435	0.108804	0.330067	0.265072	CAV1/PDGFA/SERPING1	3
GO:0070555	response to interleukin-1	3/236	22/4435	0.108804	0.330067	0.265072	CHI3L1/PLCB1/SELE	3
GO:0071456	cellular response to hypoxia	3/236	22/4435	0.108804	0.330067	0.265072	AQP1/HIF1A/MYC	3
GO:0097696	receptor signaling pathway via STAT	3/236	22/4435	0.108804	0.330067	0.265072	CAV1/IL6/SOCS3	3
GO:1905954	positive regulation of lipid localization	3/236	22/4435	0.108804	0.330067	0.265072	APOA1/C3/CAV1	3
GO:0007610	behavior	9/236	106/4435	0.109484	0.330067	0.265072	CCND2/CHRNB1/EGR1/GATM/GNG7/GRP/HMGCR/HOMER1/TMOD1	9
GO:0030335	positive regulation of cell migration	9/236	106/4435	0.109484	0.330067	0.265072	AQP1/BMP4/CAV1/EDN1/HMGB1/MET/MMP9/PDGFA/TEK	9
GO:0048545	response to steroid hormone	5/236	48/4435	0.109539	0.330067	0.265072	AQP1/CAV1/ESR1/HEYL/IL6	5
GO:0034329	cell junction assembly	6/236	62/4435	0.109901	0.330067	0.265072	ACTN3/CAV1/HOPX/LRRN1/TEK/THSD1	6
GO:0007167	enzyme-linked receptor protein signaling pathway	11/236	137/4435	0.111029	0.330067	0.265072	BMP4/CAV3/CDK5R1/GNG7/HPGD/MET/MMP9/PDGFA/SOCS3/TEK/TMEM100	11
GO:0010634	positive regulation of epithelial cell migration	4/236	35/4435	0.112864	0.330067	0.265072	HMGB1/MET/MMP9/TEK	4
GO:0043583	ear development	4/236	35/4435	0.112864	0.330067	0.265072	BMP4/EDN1/INSIG1/PLS1	4
GO:0002090	regulation of receptor internalization	2/236	11/4435	0.113026	0.330067	0.265072	ARRB1/SELE	2
GO:0002886	regulation of myeloid leukocyte mediated immunity	2/236	11/4435	0.113026	0.330067	0.265072	ADORA2B/C3	2
GO:0010543	regulation of platelet activation	2/236	11/4435	0.113026	0.330067	0.265072	IL6/PDGFA	2
GO:0010718	positive regulation of epithelial to mesenchymal transition	2/236	11/4435	0.113026	0.330067	0.265072	BMP4/IL6	2
GO:0030195	negative regulation of blood coagulation	2/236	11/4435	0.113026	0.330067	0.265072	PDGFA/SERPING1	2
GO:0032964	collagen biosynthetic process	2/236	11/4435	0.113026	0.330067	0.265072	BMP4/IL6	2
GO:0033173	calcineurin-NFAT signaling cascade	2/236	11/4435	0.113026	0.330067	0.265072	ACTN3/LMCD1	2
GO:0033273	response to vitamin	2/236	11/4435	0.113026	0.330067	0.265072	ALPL/NFKBIZ	2
GO:0034766	negative regulation of monoatomic ion transmembrane transport	2/236	11/4435	0.113026	0.330067	0.265072	CAV1/GRP	2
GO:0042398	cellular modified amino acid biosynthetic process	2/236	11/4435	0.113026	0.330067	0.265072	CKM/GATM	2
GO:0042472	inner ear morphogenesis	2/236	11/4435	0.113026	0.330067	0.265072	INSIG1/PLS1	2
GO:0050766	positive regulation of phagocytosis	2/236	11/4435	0.113026	0.330067	0.265072	APOA1/C3	2
GO:0055017	cardiac muscle tissue growth	2/236	11/4435	0.113026	0.330067	0.265072	EDN1/S1PR1	2
GO:0055078	sodium ion homeostasis	2/236	11/4435	0.113026	0.330067	0.265072	EDN1/EDNRB	2
GO:0097720	calcineurin-mediated signaling	2/236	11/4435	0.113026	0.330067	0.265072	ACTN3/LMCD1	2
GO:0140894	endolysosomal toll-like receptor signaling pathway	2/236	11/4435	0.113026	0.330067	0.265072	CAV1/HMGB1	2
GO:0141084	inflammasome-mediated signaling pathway	2/236	11/4435	0.113026	0.330067	0.265072	CD36/TLR4	2
GO:1900744	regulation of p38MAPK cascade	2/236	11/4435	0.113026	0.330067	0.265072	BMP4/CAV3	2
GO:1904063	negative regulation of cation transmembrane transport	2/236	11/4435	0.113026	0.330067	0.265072	CAV1/GRP	2
GO:1904888	cranial skeletal system development	2/236	11/4435	0.113026	0.330067	0.265072	BMP4/INSIG1	2
GO:0002757	immune response-activating signaling pathway	7/236	77/4435	0.113474	0.330451	0.26538	CAV1/CD14/CD36/ESR1/HMGB1/NFKBIZ/TLR4	7
GO:0030522	intracellular receptor signaling pathway	7/236	77/4435	0.113474	0.330451	0.26538	CAV1/CD36/ESR1/FABP5/HEYL/HMGB1/TLR4	7
GO:0002250	adaptive immune response	8/236	92/4435	0.114647	0.332475	0.267006	ARG2/C2/C3/FGL1/HLX/HMGB1/IL6/NFKBIZ	8
GO:0031344	regulation of cell projection organization	8/236	92/4435	0.114647	0.332475	0.267006	CAV1/CDK5R1/HOMER1/LPAR1/PLA2G3/PLS1/PPP1R16B/SCN1B	8
GO:0050878	regulation of body fluid levels	8/236	92/4435	0.114647	0.332475	0.267006	AQP1/CAV1/EDN1/IL6/NOS3/PDGFA/SERPING1/VWF	8
GO:0050808	synapse organization	6/236	63/4435	0.116387	0.336515	0.27025	C3/CDK5R1/CHRNA1/CHRNB1/HOMER1/LRRN1	6
GO:0002274	myeloid leukocyte activation	5/236	49/4435	0.117007	0.336515	0.27025	ADORA2B/GRP/HMGB1/PLA2G3/TLR4	5
GO:0007409	axonogenesis	5/236	49/4435	0.117007	0.336515	0.27025	CDK5R1/EDN1/NFIB/SCN1B/TUBB3	5
GO:0033500	carbohydrate homeostasis	5/236	49/4435	0.117007	0.336515	0.27025	CAV3/FABP5/HIF1A/IL6/UCP2	5
GO:0042593	glucose homeostasis	5/236	49/4435	0.117007	0.336515	0.27025	CAV3/FABP5/HIF1A/IL6/UCP2	5
GO:0050708	regulation of protein secretion	5/236	49/4435	0.117007	0.336515	0.27025	ANG/HMGCR/IL6/MYH10/PPID	5
GO:0006468	protein phosphorylation	14/236	186/4435	0.117416	0.337228	0.270823	APOA1/ARRB1/BMP4/C3/CAV1/CCND2/CHI3L1/FABP4/IL6/MMP9/PDGFA/PECAM1/SOCS3/TEK	14
GO:0002833	positive regulation of response to biotic stimulus	7/236	78/4435	0.119352	0.342319	0.274911	CAV1/CD14/CD36/ESR1/HMGB1/NFKBIZ/TLR4	7
GO:0006897	endocytosis	11/236	139/4435	0.119619	0.342612	0.275147	APOA1/ARRB1/C3/CALCRL/CAV1/CAV3/CD36/HMGB1/OLR1/SCARA5/SELE	11
GO:0030278	regulation of ossification	3/236	23/4435	0.120454	0.342653	0.275179	ACTN3/BMP4/S1PR1	3
GO:0032755	positive regulation of interleukin-6 production	3/236	23/4435	0.120454	0.342653	0.275179	ADORA2B/HMGB1/IL6	3
GO:0034767	positive regulation of monoatomic ion transmembrane transport	3/236	23/4435	0.120454	0.342653	0.275179	ATP2A1/CAV1/SCN1B	3
GO:0036294	cellular response to decreased oxygen levels	3/236	23/4435	0.120454	0.342653	0.275179	AQP1/HIF1A/MYC	3
GO:0050714	positive regulation of protein secretion	3/236	23/4435	0.120454	0.342653	0.275179	ANG/MYH10/PPID	3
GO:0010648	negative regulation of cell communication	18/236	252/4435	0.120808	0.343193	0.275613	ACTN3/APOA1/ARRB1/BMP4/CAV1/CAV3/ESR1/GPX1/HEY1/HEYL/MMP9/MYC/NOS3/PDE2A/RGS10/RGS16/SFRP5/SOCS3	18
GO:0098657	import into cell	13/236	171/4435	0.121239	0.343948	0.27622	APOA1/ARRB1/C3/CALCRL/CAV1/CAV3/CD36/HMGB1/OLR1/SCARA5/SELE/SLC1A1/SLC2A1	13
GO:0002696	positive regulation of leukocyte activation	6/236	64/4435	0.123061	0.348173	0.279613	ADORA2B/CAV1/HLX/HMGB1/IL6/NFKBIZ	6
GO:0062197	cellular response to chemical stress	6/236	64/4435	0.123061	0.348173	0.279613	AQP1/CAV1/EDN1/IL6/MMP9/SOD2	6
GO:0023057	negative regulation of signaling	18/236	253/4435	0.124091	0.349249	0.280477	ACTN3/APOA1/ARRB1/BMP4/CAV1/CAV3/ESR1/GPX1/HEY1/HEYL/MMP9/MYC/NOS3/PDE2A/RGS10/RGS16/SFRP5/SOCS3	18
GO:0002685	regulation of leukocyte migration	5/236	50/4435	0.12471	0.349249	0.280477	CCL2/HMGB1/PTGER4/SELE/SELP	5
GO:0051402	neuron apoptotic process	5/236	50/4435	0.12471	0.349249	0.280477	CCL2/CDK5R1/GPX1/PLA2G3/UCP2	5
GO:0002443	leukocyte mediated immunity	7/236	79/4435	0.125386	0.349249	0.280477	ADORA2B/C2/C3/GRP/HMGB1/NFKBIZ/PLA2G3	7
GO:0007015	actin filament organization	7/236	79/4435	0.125386	0.349249	0.280477	ACTA1/ANG/APOA1/CAV3/LPAR1/SCIN/TMOD1	7
GO:1902903	regulation of supramolecular fiber organization	7/236	79/4435	0.125386	0.349249	0.280477	APOA1/CAV3/CDK5R1/EDN1/GPX1/LPAR1/TMOD1	7
GO:0015711	organic anion transport	8/236	94/4435	0.125523	0.349249	0.280477	CD36/FABP4/FABP5/PLA2G3/SLC1A1/SLC2A1/SLC6A6/UCP2	8
GO:0022008	neurogenesis	17/236	238/4435	0.129102	0.349249	0.280477	BMP4/C3/CCL2/CDK5R1/DTNBP1/EDN1/EDNRB/HEYL/IL6/LPAR1/NFIB/PLA2G3/PLS1/RNF112/SCN1B/TPPP/TUBB3	17
GO:0001816	cytokine production	12/236	157/4435	0.12928	0.349249	0.280477	ADORA2B/APOA1/C3/CD14/CD36/CHI3L1/EGR1/FABP4/HIF1A/HMGB1/IL6/TLR4	12
GO:0071214	cellular response to abiotic stimulus	6/236	65/4435	0.12992	0.349249	0.280477	AQP1/CCND2/MMP9/MYC/PDE2A/PPID	6
GO:0104004	cellular response to environmental stimulus	6/236	65/4435	0.12992	0.349249	0.280477	AQP1/CCND2/MMP9/MYC/PDE2A/PPID	6
GO:0001704	formation of primary germ layer	2/236	12/4435	0.131052	0.349249	0.280477	BMP4/MMP9	2
GO:0001960	negative regulation of cytokine-mediated signaling pathway	2/236	12/4435	0.131052	0.349249	0.280477	APOA1/CAV1	2
GO:0002224	toll-like receptor signaling pathway	2/236	12/4435	0.131052	0.349249	0.280477	ESR1/NFKBIZ	2
GO:0002534	cytokine production involved in inflammatory response	2/236	12/4435	0.131052	0.349249	0.280477	HIF1A/IL6	2
GO:0006110	regulation of glycolytic process	2/236	12/4435	0.131052	0.349249	0.280477	ACTN3/HIF1A	2
GO:0009065	glutamine family amino acid catabolic process	2/236	12/4435	0.131052	0.349249	0.280477	NOS3/PRODH	2
GO:0009166	nucleotide catabolic process	2/236	12/4435	0.131052	0.349249	0.280477	HPRT1/PDE2A	2
GO:0019229	regulation of vasoconstriction	2/236	12/4435	0.131052	0.349249	0.280477	CAV1/EDN1	2
GO:0030225	macrophage differentiation	2/236	12/4435	0.131052	0.349249	0.280477	BMP4/UCP2	2
GO:0030501	positive regulation of bone mineralization	2/236	12/4435	0.131052	0.349249	0.280477	ACTN3/BMP4	2
GO:0033344	cholesterol efflux	2/236	12/4435	0.131052	0.349249	0.280477	APOA1/CAV1	2
GO:0035196	miRNA processing	2/236	12/4435	0.131052	0.349249	0.280477	BMP4/IL6	2
GO:0035850	epithelial cell differentiation involved in kidney development	2/236	12/4435	0.131052	0.349249	0.280477	EDNRB/MMP9	2
GO:0043537	negative regulation of blood vessel endothelial cell migration	2/236	12/4435	0.131052	0.349249	0.280477	ANGPT2/HMGB1	2
GO:0043903	regulation of biological process involved in symbiotic interaction	2/236	12/4435	0.131052	0.349249	0.280477	CAV1/HMGB1	2
GO:0045669	positive regulation of osteoblast differentiation	2/236	12/4435	0.131052	0.349249	0.280477	BMP4/IL6	2
GO:0045778	positive regulation of ossification	2/236	12/4435	0.131052	0.349249	0.280477	ACTN3/BMP4	2
GO:0046635	positive regulation of alpha-beta T cell activation	2/236	12/4435	0.131052	0.349249	0.280477	HLX/NFKBIZ	2
GO:0051384	response to glucocorticoid	2/236	12/4435	0.131052	0.349249	0.280477	AQP1/IL6	2
GO:0060350	endochondral bone morphogenesis	2/236	12/4435	0.131052	0.349249	0.280477	ALPL/BMP4	2
GO:0060419	heart growth	2/236	12/4435	0.131052	0.349249	0.280477	EDN1/S1PR1	2
GO:0061035	regulation of cartilage development	2/236	12/4435	0.131052	0.349249	0.280477	BMP4/SCIN	2
GO:0070169	positive regulation of biomineral tissue development	2/236	12/4435	0.131052	0.349249	0.280477	ACTN3/BMP4	2
GO:0070633	transepithelial transport	2/236	12/4435	0.131052	0.349249	0.280477	AQP1/SLC1A1	2
GO:1900015	regulation of cytokine production involved in inflammatory response	2/236	12/4435	0.131052	0.349249	0.280477	HIF1A/IL6	2
GO:1900047	negative regulation of hemostasis	2/236	12/4435	0.131052	0.349249	0.280477	PDGFA/SERPING1	2
GO:1902116	negative regulation of organelle assembly	2/236	12/4435	0.131052	0.349249	0.280477	CAV3/LPAR1	2
GO:2001257	regulation of cation channel activity	2/236	12/4435	0.131052	0.349249	0.280477	GRP/SCN1B	2
GO:0007626	locomotory behavior	4/236	37/4435	0.131382	0.349249	0.280477	CCND2/EGR1/GNG7/TMOD1	4
GO:0071248	cellular response to metal ion	4/236	37/4435	0.131382	0.349249	0.280477	AQP1/FABP4/MMP9/MT2A	4
GO:0002764	immune response-regulating signaling pathway	7/236	80/4435	0.131573	0.349249	0.280477	CAV1/CD14/CD36/ESR1/HMGB1/NFKBIZ/TLR4	7
GO:1903706	regulation of hemopoiesis	7/236	80/4435	0.131573	0.349249	0.280477	BMP4/FGL2/HLX/HMGB1/MYC/NFKBIZ/SCIN	7
GO:0007417	central nervous system development	10/236	126/4435	0.131895	0.349249	0.280477	AQP1/BMP4/C3/CDK5R1/NFIB/PCDH18/S1PR1/SCN1B/SLC2A1/TPPP	10
GO:0006352	DNA-templated transcription initiation	3/236	24/4435	0.132539	0.349249	0.280477	ESR1/HMGB1/NFKBIZ	3
GO:0010595	positive regulation of endothelial cell migration	3/236	24/4435	0.132539	0.349249	0.280477	HMGB1/MET/TEK	3
GO:0030168	platelet activation	3/236	24/4435	0.132539	0.349249	0.280477	IL6/PDGFA/VWF	3
GO:0030301	cholesterol transport	3/236	24/4435	0.132539	0.349249	0.280477	APOA1/CAV1/CD36	3
GO:0032412	regulation of monoatomic ion transmembrane transporter activity	3/236	24/4435	0.132539	0.349249	0.280477	ATP2A1/GRP/SCN1B	3
GO:0032418	lysosome localization	3/236	24/4435	0.132539	0.349249	0.280477	ADORA2B/GRP/PLA2G3	3
GO:0035051	cardiocyte differentiation	3/236	24/4435	0.132539	0.349249	0.280477	BMP4/CAV3/EDN1	3
GO:0048592	eye morphogenesis	3/236	24/4435	0.132539	0.349249	0.280477	AQP1/BMP4/TSPAN12	3
GO:1990849	vacuolar localization	3/236	24/4435	0.132539	0.349249	0.280477	ADORA2B/GRP/PLA2G3	3
GO:0008544	epidermis development	5/236	51/4435	0.132641	0.349249	0.280477	BMP4/NFKBIZ/NSDHL/PLS1/TGM3	5
GO:0042063	gliogenesis	5/236	51/4435	0.132641	0.349249	0.280477	CCL2/CDK5R1/IL6/NFIB/TPPP	5
GO:0006869	lipid transport	8/236	96/4435	0.136922	0.359714	0.288881	APOA1/ATP8A1/CAV1/CD36/FABP4/FABP5/PLA2G3/SLC2A1	8
GO:0050867	positive regulation of cell activation	6/236	66/4435	0.13696	0.359714	0.288881	ADORA2B/CAV1/HLX/HMGB1/IL6/NFKBIZ	6
GO:2000147	positive regulation of cell motility	9/236	112/4435	0.140165	0.36767	0.295271	AQP1/BMP4/CAV1/EDN1/HMGB1/MET/MMP9/PDGFA/TEK	9
GO:0002819	regulation of adaptive immune response	4/236	38/4435	0.141083	0.369151	0.296459	C3/HLX/HMGB1/NFKBIZ	4
GO:0009410	response to xenobiotic stimulus	4/236	38/4435	0.141083	0.369151	0.296459	AOX1/GPX1/MYC/NFKBIZ	4
GO:0050790	regulation of catalytic activity	11/236	144/4435	0.142684	0.371613	0.298437	ANG/CHI3L1/ESR1/FABP4/LPAR1/MYC/NOS3/PDGFA/RGS10/RGS16/TEK	11
GO:0040008	regulation of growth	8/236	97/4435	0.142813	0.371613	0.298437	ACTN3/EDN1/HLX/HOPX/MT2A/MYOD1/PLS1/RERG	8
GO:0001503	ossification	7/236	82/4435	0.144393	0.371613	0.298437	ACTN3/ALPL/BMP4/IGF2/IL6/MYF5/S1PR1	7
GO:0006816	calcium ion transport	7/236	82/4435	0.144393	0.371613	0.298437	ATP2A1/CAV1/CAV3/CCL2/EDN1/EDNRB/HOMER1	7
GO:0002062	chondrocyte differentiation	3/236	25/4435	0.145026	0.371613	0.298437	BMP4/NFIB/SCIN	3
GO:0002275	myeloid cell activation involved in immune response	3/236	25/4435	0.145026	0.371613	0.298437	ADORA2B/GRP/PLA2G3	3
GO:0007589	body fluid secretion	3/236	25/4435	0.145026	0.371613	0.298437	AQP1/CAV1/EDN1	3
GO:0015918	sterol transport	3/236	25/4435	0.145026	0.371613	0.298437	APOA1/CAV1/CD36	3
GO:0048839	inner ear development	3/236	25/4435	0.145026	0.371613	0.298437	BMP4/INSIG1/PLS1	3
GO:2000145	regulation of cell motility	14/236	193/4435	0.145193	0.371613	0.298437	ANGPT2/AQP1/BMP4/CAV1/CCL2/EDN1/HMGB1/MET/MMP9/PDGFA/PTGER4/SELE/SELP/TEK	14
GO:0045893	positive regulation of DNA-templated transcription	19/236	276/4435	0.145894	0.371613	0.298437	BMP4/EDN1/EGR1/ESR1/HEYL/HIF1A/HMGB1/IL6/LBH/LMO2/MAMSTR/MYC/MYF5/MYOD1/MYOG/NFIB/NFKBIZ/PKNOX1/SCAND1	19
GO:0006955	immune response	23/236	344/4435	0.147381	0.371613	0.298437	ADORA2B/APOA1/ARG2/C2/C3/CAV1/CD14/CD36/CFB/ESR1/FGL1/FGL2/GPX1/GRP/HLX/HMGB1/HMGB3/IL6/MX1/NFKBIZ/PLA2G3/TLR2/TLR4	23
GO:0043269	regulation of monoatomic ion transport	8/236	98/4435	0.148827	0.371613	0.298437	ATP2A1/CAV1/CAV3/CCL2/FXYD6/GRP/HOMER1/SCN1B	8
GO:0002699	positive regulation of immune effector process	5/236	53/4435	0.149161	0.371613	0.298437	ADORA2B/C3/HLX/IL6/NFKBIZ	5
GO:1902680	positive regulation of RNA biosynthetic process	19/236	277/4435	0.149447	0.371613	0.298437	BMP4/EDN1/EGR1/ESR1/HEYL/HIF1A/HMGB1/IL6/LBH/LMO2/MAMSTR/MYC/MYF5/MYOD1/MYOG/NFIB/NFKBIZ/PKNOX1/SCAND1	19
GO:0002562	somatic diversification of immune receptors via germline recombination within a single locus	2/236	13/4435	0.149678	0.371613	0.298437	HMGB1/NFKBIZ	2
GO:0008625	extrinsic apoptotic signaling pathway via death domain receptors	2/236	13/4435	0.149678	0.371613	0.298437	GPX1/NOS3	2
GO:0009116	nucleoside metabolic process	2/236	13/4435	0.149678	0.371613	0.298437	APOBEC2/HPRT1	2
GO:0016444	somatic cell DNA recombination	2/236	13/4435	0.149678	0.371613	0.298437	HMGB1/NFKBIZ	2
GO:0031122	cytoplasmic microtubule organization	2/236	13/4435	0.149678	0.371613	0.298437	CAV3/TPPP	2
GO:0032371	regulation of sterol transport	2/236	13/4435	0.149678	0.371613	0.298437	APOA1/CAV1	2
GO:0032374	regulation of cholesterol transport	2/236	13/4435	0.149678	0.371613	0.298437	APOA1/CAV1	2
GO:0032411	positive regulation of transporter activity	2/236	13/4435	0.149678	0.371613	0.298437	ATP2A1/SCN1B	2
GO:0034389	lipid droplet organization	2/236	13/4435	0.149678	0.371613	0.298437	FITM1/PPID	2
GO:0038066	p38MAPK cascade	2/236	13/4435	0.149678	0.371613	0.298437	BMP4/CAV3	2
GO:0042311	vasodilation	2/236	13/4435	0.149678	0.371613	0.298437	ADORA2B/GPX1	2
GO:0043266	regulation of potassium ion transport	2/236	13/4435	0.149678	0.371613	0.298437	CAV1/GRP	2
GO:0045428	regulation of nitric oxide biosynthetic process	2/236	13/4435	0.149678	0.371613	0.298437	CAV1/ESR1	2
GO:0045806	negative regulation of endocytosis	2/236	13/4435	0.149678	0.371613	0.298437	CAV1/HMGB1	2
GO:0046328	regulation of JNK cascade	2/236	13/4435	0.149678	0.371613	0.298437	HMGB1/PLCB1	2
GO:0048704	embryonic skeletal system morphogenesis	2/236	13/4435	0.149678	0.371613	0.298437	BMP4/MYF5	2
GO:0050819	negative regulation of coagulation	2/236	13/4435	0.149678	0.371613	0.298437	PDGFA/SERPING1	2
GO:0051055	negative regulation of lipid biosynthetic process	2/236	13/4435	0.149678	0.371613	0.298437	INSIG1/PDGFA	2
GO:0051496	positive regulation of stress fiber assembly	2/236	13/4435	0.149678	0.371613	0.298437	APOA1/LPAR1	2
GO:0060425	lung morphogenesis	2/236	13/4435	0.149678	0.371613	0.298437	BMP4/NFIB	2
GO:0060761	negative regulation of response to cytokine stimulus	2/236	13/4435	0.149678	0.371613	0.298437	APOA1/CAV1	2
GO:0061028	establishment of endothelial barrier	2/236	13/4435	0.149678	0.371613	0.298437	EDNRB/PDE2A	2
GO:0061045	negative regulation of wound healing	2/236	13/4435	0.149678	0.371613	0.298437	PDGFA/SERPING1	2
GO:0071825	protein-lipid complex organization	2/236	13/4435	0.149678	0.371613	0.298437	APOA1/PLA2G3	2
GO:0071827	plasma lipoprotein particle organization	2/236	13/4435	0.149678	0.371613	0.298437	APOA1/PLA2G3	2
GO:0097061	dendritic spine organization	2/236	13/4435	0.149678	0.371613	0.298437	CDK5R1/HOMER1	2
GO:1901379	regulation of potassium ion transmembrane transport	2/236	13/4435	0.149678	0.371613	0.298437	CAV1/GRP	2
GO:2000242	negative regulation of reproductive process	2/236	13/4435	0.149678	0.371613	0.298437	BMP4/OVOL1	2
GO:0051495	positive regulation of cytoskeleton organization	4/236	39/4435	0.151061	0.374601	0.300837	APOA1/CDK5R1/EDN1/LPAR1	4
GO:0032989	cellular component morphogenesis	9/236	114/4435	0.151287	0.374718	0.300931	ACTA1/CAV3/CDK5R1/DTNBP1/EDN1/NFIB/SCN1B/TPPP/TUBB3	9
GO:0051223	regulation of protein transport	8/236	99/4435	0.154964	0.383372	0.30788	ANG/BMP4/CDK5R1/HMGCR/IL6/INSIG1/MYH10/PPID	8
GO:0007399	nervous system development	23/236	347/4435	0.157129	0.386923	0.310732	AQP1/BMP4/C3/CCL2/CDK5R1/DTNBP1/EDN1/EDNRB/HEYL/HLX/IL6/LPAR1/LRRN1/NFIB/PCDH18/PLA2G3/PLS1/RNF112/S1PR1/SCN1B/SLC2A1/TPPP/TUBB3	23
GO:0015850	organic hydroxy compound transport	5/236	54/4435	0.157734	0.386923	0.310732	APOA1/AQP1/CAV1/CD36/DTNBP1	5
GO:0045017	glycerolipid biosynthetic process	5/236	54/4435	0.157734	0.386923	0.310732	ANG/APOA1/C3/FABP5/PDGFA	5
GO:0006721	terpenoid metabolic process	3/236	26/4435	0.157882	0.386923	0.310732	FDPS/LSS/RBP1	3
GO:0022898	regulation of transmembrane transporter activity	3/236	26/4435	0.157882	0.386923	0.310732	ATP2A1/GRP/SCN1B	3
GO:0043409	negative regulation of MAPK cascade	3/236	26/4435	0.157882	0.386923	0.310732	CAV1/CAV3/MYC	3
GO:0043524	negative regulation of neuron apoptotic process	3/236	26/4435	0.157882	0.386923	0.310732	CCL2/PLA2G3/UCP2	3
GO:1903900	regulation of viral life cycle	3/236	26/4435	0.157882	0.386923	0.310732	HMGB1/MX1/PPID	3
GO:0060341	regulation of cellular localization	14/236	196/4435	0.158115	0.387039	0.310825	ANG/ATP2A1/BMP4/CAV1/CDK5R1/CRYAB/HMGCR/IL6/INSIG1/MYH10/PLA2G3/PLS1/PPID/TNNC1	14
GO:0018108	peptidyl-tyrosine phosphorylation	4/236	40/4435	0.161299	0.393448	0.315972	CAV1/IL6/SOCS3/TEK	4
GO:0043523	regulation of neuron apoptotic process	4/236	40/4435	0.161299	0.393448	0.315972	CCL2/CDK5R1/PLA2G3/UCP2	4
GO:0060070	canonical Wnt signaling pathway	4/236	40/4435	0.161299	0.393448	0.315972	CAV1/EDN1/EDNRB/SFRP5	4
GO:0040017	positive regulation of locomotion	9/236	116/4435	0.162835	0.396731	0.318609	AQP1/BMP4/CAV1/EDN1/HMGB1/MET/MMP9/PDGFA/TEK	9
GO:0010563	negative regulation of phosphorus metabolic process	5/236	55/4435	0.166505	0.398223	0.319807	CAV1/FABP4/PDGFA/PPP1R16B/SOCS3	5
GO:0034599	cellular response to oxidative stress	5/236	55/4435	0.166505	0.398223	0.319807	AQP1/EDN1/IL6/MMP9/SOD2	5
GO:0045936	negative regulation of phosphate metabolic process	5/236	55/4435	0.166505	0.398223	0.319807	CAV1/FABP4/PDGFA/PPP1R16B/SOCS3	5
GO:0048872	homeostasis of number of cells	5/236	55/4435	0.166505	0.398223	0.319807	BMP4/HMGB1/IL6/NFKBIZ/PKNOX1	5
GO:0034097	response to cytokine	12/236	165/4435	0.166527	0.398223	0.319807	APOA1/CAV1/CHI3L1/EDN1/EGR1/IL6/MX1/NFKBIZ/PDE2A/PLCB1/SELE/SOCS3	12
GO:0009306	protein secretion	6/236	70/4435	0.166831	0.398223	0.319807	ANG/EDNRB/HMGCR/IL6/MYH10/PPID	6
GO:0051336	regulation of hydrolase activity	6/236	70/4435	0.166831	0.398223	0.319807	ANG/ESR1/LPAR1/MYC/RGS10/RGS16	6
GO:0001570	vasculogenesis	2/236	14/4435	0.168787	0.398223	0.319807	CAV1/TMEM100	2
GO:0001776	leukocyte homeostasis	2/236	14/4435	0.168787	0.398223	0.319807	HMGB1/IL6	2
GO:0006493	protein O-linked glycosylation	2/236	14/4435	0.168787	0.398223	0.319807	GALNT1/LOC100337328	2
GO:0007200	phospholipase C-activating G protein-coupled receptor signaling pathway	2/236	14/4435	0.168787	0.398223	0.319807	ESR1/GRP	2
GO:0007584	response to nutrient	2/236	14/4435	0.168787	0.398223	0.319807	ALPL/NFKBIZ	2
GO:0010976	positive regulation of neuron projection development	2/236	14/4435	0.168787	0.398223	0.319807	PLA2G3/SCN1B	2
GO:0031663	lipopolysaccharide-mediated signaling pathway	2/236	14/4435	0.168787	0.398223	0.319807	CD14/TLR4	2
GO:0032233	positive regulation of actin filament bundle assembly	2/236	14/4435	0.168787	0.398223	0.319807	APOA1/LPAR1	2
GO:0032370	positive regulation of lipid transport	2/236	14/4435	0.168787	0.398223	0.319807	APOA1/CAV1	2
GO:0033555	multicellular organismal response to stress	2/236	14/4435	0.168787	0.398223	0.319807	GNG7/GRP	2
GO:0042698	ovulation cycle	2/236	14/4435	0.168787	0.398223	0.319807	EGR1/ESR1	2
GO:0046620	regulation of organ growth	2/236	14/4435	0.168787	0.398223	0.319807	EDN1/HLX	2
GO:0046683	response to organophosphorus	2/236	14/4435	0.168787	0.398223	0.319807	AQP1/PDE2A	2
GO:0046785	microtubule polymerization	2/236	14/4435	0.168787	0.398223	0.319807	CDK5R1/TPPP	2
GO:0050829	defense response to Gram-negative bacterium	2/236	14/4435	0.168787	0.398223	0.319807	AQP1/NFKBIZ	2
GO:0070227	lymphocyte apoptotic process	2/236	14/4435	0.168787	0.398223	0.319807	BMP4/NFKBIZ	2
GO:0072348	sulfur compound transport	2/236	14/4435	0.168787	0.398223	0.319807	SLC1A1/UCP2	2
GO:0090199	regulation of release of cytochrome c from mitochondria	2/236	14/4435	0.168787	0.398223	0.319807	GPX1/MMP9	2
GO:1901292	nucleoside phosphate catabolic process	2/236	14/4435	0.168787	0.398223	0.319807	HPRT1/PDE2A	2
GO:1903035	negative regulation of response to wounding	2/236	14/4435	0.168787	0.398223	0.319807	PDGFA/SERPING1	2
GO:1905517	macrophage migration	2/236	14/4435	0.168787	0.398223	0.319807	CCL2/EDNRB	2
GO:0000082	G1/S transition of mitotic cell cycle	3/236	27/4435	0.171074	0.399423	0.320771	CCL2/CCND2/MYC	3
GO:0001959	regulation of cytokine-mediated signaling pathway	3/236	27/4435	0.171074	0.399423	0.320771	APOA1/CAV1/EDN1	3
GO:0032635	interleukin-6 production	3/236	27/4435	0.171074	0.399423	0.320771	ADORA2B/HMGB1/IL6	3
GO:0032675	regulation of interleukin-6 production	3/236	27/4435	0.171074	0.399423	0.320771	ADORA2B/HMGB1/IL6	3
GO:0046488	phosphatidylinositol metabolic process	3/236	27/4435	0.171074	0.399423	0.320771	PDGFA/PLA2G3/PLCB1	3
GO:0050777	negative regulation of immune response	3/236	27/4435	0.171074	0.399423	0.320771	FGL2/GPX1/HLX	3
GO:0040012	regulation of locomotion	14/236	199/4435	0.171625	0.399423	0.320771	ANGPT2/AQP1/BMP4/CAV1/CCL2/EDN1/HMGB1/MET/MMP9/PDGFA/PTGER4/SELE/SELP/TEK	14
GO:0001894	tissue homeostasis	4/236	41/4435	0.171783	0.399423	0.320771	ALPL/NFKBIZ/S1PR1/SLC2A1	4
GO:0006813	potassium ion transport	4/236	41/4435	0.171783	0.399423	0.320771	AQP1/CAV1/GRP/KCNMB1	4
GO:0010975	regulation of neuron projection development	4/236	41/4435	0.171783	0.399423	0.320771	CDK5R1/LPAR1/PLA2G3/SCN1B	4
GO:0018212	peptidyl-tyrosine modification	4/236	41/4435	0.171783	0.399423	0.320771	CAV1/IL6/SOCS3/TEK	4
GO:0060249	anatomical structure homeostasis	4/236	41/4435	0.171783	0.399423	0.320771	ALPL/NFKBIZ/S1PR1/SLC2A1	4
GO:1902075	cellular response to salt	4/236	41/4435	0.171783	0.399423	0.320771	CDK5R1/EGR1/FABP4/RGS10	4
GO:1901699	cellular response to nitrogen compound	10/236	134/4435	0.174397	0.405052	0.325291	AQP1/CAV1/CDK5R1/DTNBP1/EDN1/EGR1/GUCY1B1/PDE2A/RGS10/SOCS3	10
GO:0035592	establishment of protein localization to extracellular region	6/236	71/4435	0.174701	0.405306	0.325495	ANG/EDNRB/HMGCR/IL6/MYH10/PPID	6
GO:0032535	regulation of cellular component size	5/236	56/4435	0.175465	0.406176	0.326194	AQP1/CAV3/EDN1/PLS1/TMOD1	5
GO:0061564	axon development	5/236	56/4435	0.175465	0.406176	0.326194	CDK5R1/EDN1/NFIB/SCN1B/TUBB3	5
GO:0005975	carbohydrate metabolic process	11/236	151/4435	0.178616	0.412556	0.331318	ACTN3/CHI3L1/ENO3/FABP5/HIF1A/IGF2/PFKFB3/PYGM/SDS/SEC1/UCP2	11
GO:0071345	cellular response to cytokine stimulus	11/236	151/4435	0.178616	0.412556	0.331318	APOA1/CAV1/CHI3L1/EDN1/EGR1/IL6/MX1/NFKBIZ/PDE2A/PLCB1/SOCS3	11
GO:0019221	cytokine-mediated signaling pathway	7/236	87/4435	0.178898	0.41275	0.331474	APOA1/CAV1/EDN1/IL6/MX1/NFKBIZ/PLCB1	7
GO:0046649	lymphocyte activation	10/236	135/4435	0.180124	0.414664	0.33301	BMP4/CAV1/CTSV/FGL1/FGL2/HLX/HMGB1/IL6/NFKBIZ/PKNOX1	10
GO:0051129	negative regulation of cellular component organization	10/236	135/4435	0.180124	0.414664	0.33301	APOA1/BMP4/CAV1/CAV3/GPX1/HMGB1/LPAR1/PTGER4/TMEM182/TMOD1	10
GO:1901136	carbohydrate derivative catabolic process	4/236	42/4435	0.182497	0.419254	0.336697	APOBEC2/CTSV/HPRT1/PDE2A	4
GO:0048667	cell morphogenesis involved in neuron differentiation	6/236	72/4435	0.182721	0.419254	0.336697	CDK5R1/EDN1/NFIB/PLS1/SCN1B/TUBB3	6
GO:0071692	protein localization to extracellular region	6/236	72/4435	0.182721	0.419254	0.336697	ANG/EDNRB/HMGCR/IL6/MYH10/PPID	6
GO:0001890	placenta development	3/236	28/4435	0.184567	0.419885	0.337204	IGF2/NSDHL/SOCS3	3
GO:0002040	sprouting angiogenesis	3/236	28/4435	0.184567	0.419885	0.337204	BMP4/PPP1R16B/TEK	3
GO:0006576	biogenic amine metabolic process	3/236	28/4435	0.184567	0.419885	0.337204	HPRT1/MAOA/SMS	3
GO:0007369	gastrulation	3/236	28/4435	0.184567	0.419885	0.337204	APOA1/BMP4/MMP9	3
GO:0032409	regulation of transporter activity	3/236	28/4435	0.184567	0.419885	0.337204	ATP2A1/GRP/SCN1B	3
GO:0051592	response to calcium ion	3/236	28/4435	0.184567	0.419885	0.337204	CAV1/HOMER1/S100A16	3
GO:0099173	postsynapse organization	3/236	28/4435	0.184567	0.419885	0.337204	CDK5R1/CHRNB1/HOMER1	3
GO:0010632	regulation of epithelial cell migration	5/236	57/4435	0.184605	0.419885	0.337204	ANGPT2/HMGB1/MET/MMP9/TEK	5
GO:0002831	regulation of response to biotic stimulus	8/236	104/4435	0.187391	0.420004	0.337299	CAV1/CD14/CD36/ESR1/FGL2/HMGB1/NFKBIZ/TLR4	8
GO:0001541	ovarian follicle development	2/236	15/4435	0.188277	0.420004	0.337299	ANG/ESR1	2
GO:0002028	regulation of sodium ion transport	2/236	15/4435	0.188277	0.420004	0.337299	GRP/SCN1B	2
GO:0002200	somatic diversification of immune receptors	2/236	15/4435	0.188277	0.420004	0.337299	HMGB1/NFKBIZ	2
GO:0003073	regulation of systemic arterial blood pressure	2/236	15/4435	0.188277	0.420004	0.337299	EDNRB/NCALD	2
GO:0006304	DNA modification	2/236	15/4435	0.188277	0.420004	0.337299	APOBEC2/MYC	2
GO:0006958	complement activation, classical pathway	2/236	15/4435	0.188277	0.420004	0.337299	C2/C3	2
GO:0008344	adult locomotory behavior	2/236	15/4435	0.188277	0.420004	0.337299	CCND2/TMOD1	2
GO:0043470	regulation of carbohydrate catabolic process	2/236	15/4435	0.188277	0.420004	0.337299	ACTN3/HIF1A	2
GO:0043547	positive regulation of GTPase activity	2/236	15/4435	0.188277	0.420004	0.337299	RGS10/RGS16	2
GO:0045582	positive regulation of T cell differentiation	2/236	15/4435	0.188277	0.420004	0.337299	HLX/NFKBIZ	2
GO:0050810	regulation of steroid biosynthetic process	2/236	15/4435	0.188277	0.420004	0.337299	EGR1/INSIG1	2
GO:0061005	cell differentiation involved in kidney development	2/236	15/4435	0.188277	0.420004	0.337299	EDNRB/MMP9	2
GO:0080164	regulation of nitric oxide metabolic process	2/236	15/4435	0.188277	0.420004	0.337299	CAV1/ESR1	2
GO:0090090	negative regulation of canonical Wnt signaling pathway	2/236	15/4435	0.188277	0.420004	0.337299	CAV1/SFRP5	2
GO:0099175	regulation of postsynapse organization	2/236	15/4435	0.188277	0.420004	0.337299	CDK5R1/HOMER1	2
GO:1904427	positive regulation of calcium ion transmembrane transport	2/236	15/4435	0.188277	0.420004	0.337299	ATP2A1/CAV1	2
GO:2000027	regulation of animal organ morphogenesis	2/236	15/4435	0.188277	0.420004	0.337299	BMP4/CAV3	2
GO:0001817	regulation of cytokine production	11/236	153/4435	0.189614	0.422533	0.33933	ADORA2B/APOA1/C3/CD14/CD36/CHI3L1/EGR1/HIF1A/HMGB1/IL6/TLR4	11
GO:0071495	cellular response to endogenous stimulus	17/236	254/4435	0.192129	0.427681	0.343465	AQP1/BMP4/CAV1/CAV3/CCL2/CDK5R1/DTNBP1/EDN1/EGR1/ESR1/HEYL/HPGD/NFKBIZ/PDE2A/RGS10/SOCS3/TMEM100	17
GO:0031334	positive regulation of protein-containing complex assembly	4/236	43/4435	0.193426	0.428229	0.343904	CD36/CDK5R1/TLR4/TPPP	4
GO:0050920	regulation of chemotaxis	4/236	43/4435	0.193426	0.428229	0.343904	ANGPT2/CCL2/HMGB1/MET	4
GO:0098869	cellular oxidant detoxification	4/236	43/4435	0.193426	0.428229	0.343904	GPX1/GPX3/LTC4S/SOD2	4
GO:0071417	cellular response to organonitrogen compound	9/236	121/4435	0.193462	0.428229	0.343904	AQP1/CAV1/CDK5R1/DTNBP1/EDN1/EGR1/PDE2A/RGS10/SOCS3	9
GO:0034762	regulation of transmembrane transport	7/236	89/4435	0.193605	0.428229	0.343904	ATP2A1/C3/CAV1/EDN1/FABP5/GRP/SCN1B	7
GO:0045088	regulation of innate immune response	7/236	89/4435	0.193605	0.428229	0.343904	CAV1/CD14/CD36/ESR1/HMGB1/NFKBIZ/TLR4	7
GO:0031348	negative regulation of defense response	5/236	58/4435	0.193916	0.428462	0.344091	APOA1/FGL2/GPX1/PTGER4/SOCS3	5
GO:0048870	cell motility	20/236	306/4435	0.195084	0.430587	0.345798	ANGPT2/APOA1/AQP1/BMP4/CAV1/CCL2/CDK5R1/EDN1/EDNRB/GPX1/HMGB1/MET/MMP9/PDGFA/PTGER4/S1PR1/SELE/SELL/SELP/TEK	20
GO:0051247	positive regulation of protein metabolic process	15/236	221/4435	0.196144	0.43247	0.34731	ARRB1/BMP4/C3/CAV1/CCND2/CHI3L1/IL6/MMP9/MYC/PDGFA/PECAM1/PPP1R16B/SPON1/TEK/UHRF1	15
GO:0007565	female pregnancy	3/236	29/4435	0.198331	0.434994	0.349338	ESR1/HPGD/MMP9	3
GO:0007605	sensory perception of sound	3/236	29/4435	0.198331	0.434994	0.349338	CRYM/GPX1/GRAP	3
GO:0009064	glutamine family amino acid metabolic process	3/236	29/4435	0.198331	0.434994	0.349338	NOS3/PRODH/UCP2	3
GO:0044703	multi-organism reproductive process	3/236	29/4435	0.198331	0.434994	0.349338	ESR1/HPGD/MMP9	3
GO:0050890	cognition	3/236	29/4435	0.198331	0.434994	0.349338	CCND2/GATM/HMGCR	3
GO:0045087	innate immune response	14/236	205/4435	0.200325	0.438908	0.352481	ARG2/C2/C3/CAV1/CD14/CD36/CFB/ESR1/HMGB1/HMGB3/MX1/NFKBIZ/TLR2/TLR4	14
GO:0070201	regulation of establishment of protein localization	8/236	106/4435	0.20112	0.440188	0.353509	ANG/BMP4/CDK5R1/HMGCR/IL6/INSIG1/MYH10/PPID	8
GO:0051251	positive regulation of lymphocyte activation	5/236	59/4435	0.203389	0.444222	0.356748	CAV1/HLX/HMGB1/IL6/NFKBIZ	5
GO:0060326	cell chemotaxis	5/236	59/4435	0.203389	0.444222	0.356748	CCL2/EDNRB/HMGB1/MET/S1PR1	5
GO:0010594	regulation of endothelial cell migration	4/236	44/4435	0.204555	0.444907	0.357298	ANGPT2/HMGB1/MET/TEK	4
GO:0043588	skin development	4/236	44/4435	0.204555	0.444907	0.357298	NFKBIZ/NSDHL/OVOL1/TGM3	4
GO:0071560	cellular response to transforming growth factor beta stimulus	4/236	44/4435	0.204555	0.444907	0.357298	CAV1/CAV3/HPGD/NFKBIZ	4
GO:2001242	regulation of intrinsic apoptotic signaling pathway	4/236	44/4435	0.204555	0.444907	0.357298	CAV1/GPX1/MMP9/MYC	4
GO:0001676	long-chain fatty acid metabolic process	2/236	16/4435	0.208054	0.446014	0.358187	GPX1/LTC4S	2
GO:0006584	catecholamine metabolic process	2/236	16/4435	0.208054	0.446014	0.358187	HPRT1/MAOA	2
GO:0006749	glutathione metabolic process	2/236	16/4435	0.208054	0.446014	0.358187	GGT7/GPX1	2
GO:0009167	purine ribonucleoside monophosphate metabolic process	2/236	16/4435	0.208054	0.446014	0.358187	HPRT1/PDE2A	2
GO:0009712	catechol-containing compound metabolic process	2/236	16/4435	0.208054	0.446014	0.358187	HPRT1/MAOA	2
GO:0030509	BMP signaling pathway	2/236	16/4435	0.208054	0.446014	0.358187	BMP4/TMEM100	2
GO:0035023	regulation of Rho protein signal transduction	2/236	16/4435	0.208054	0.446014	0.358187	APOA1/LPAR1	2
GO:0035194	regulatory ncRNA-mediated post-transcriptional gene silencing	2/236	16/4435	0.208054	0.446014	0.358187	BMP4/IL6	2
GO:0035195	miRNA-mediated post-transcriptional gene silencing	2/236	16/4435	0.208054	0.446014	0.358187	BMP4/IL6	2
GO:0042304	regulation of fatty acid biosynthetic process	2/236	16/4435	0.208054	0.446014	0.358187	FABP5/INSIG1	2
GO:0048706	embryonic skeletal system development	2/236	16/4435	0.208054	0.446014	0.358187	BMP4/MYF5	2
GO:0050886	endocrine process	2/236	16/4435	0.208054	0.446014	0.358187	AQP1/EDNRB	2
GO:0051646	mitochondrion localization	2/236	16/4435	0.208054	0.446014	0.358187	ATP2A1/HIF1A	2
GO:1901657	glycosyl compound metabolic process	2/236	16/4435	0.208054	0.446014	0.358187	APOBEC2/HPRT1	2
GO:0008360	regulation of cell shape	3/236	30/4435	0.212332	0.450558	0.361837	CCL2/LPAR1/PALMD	3
GO:0009308	amine metabolic process	3/236	30/4435	0.212332	0.450558	0.361837	HPRT1/MAOA/SMS	3
GO:0016064	immunoglobulin mediated immune response	3/236	30/4435	0.212332	0.450558	0.361837	C2/C3/NFKBIZ	3
GO:0032640	tumor necrosis factor production	3/236	30/4435	0.212332	0.450558	0.361837	CD14/HMGB1/IL6	3
GO:0032680	regulation of tumor necrosis factor production	3/236	30/4435	0.212332	0.450558	0.361837	CD14/HMGB1/IL6	3
GO:0060759	regulation of response to cytokine stimulus	3/236	30/4435	0.212332	0.450558	0.361837	APOA1/CAV1/EDN1	3
GO:0061041	regulation of wound healing	3/236	30/4435	0.212332	0.450558	0.361837	CAV1/PDGFA/SERPING1	3
GO:0062013	positive regulation of small molecule metabolic process	3/236	30/4435	0.212332	0.450558	0.361837	ACTN3/APOA1/NOS3	3
GO:1902107	positive regulation of leukocyte differentiation	3/236	30/4435	0.212332	0.450558	0.361837	HLX/HMGB1/NFKBIZ	3
GO:1903708	positive regulation of hemopoiesis	3/236	30/4435	0.212332	0.450558	0.361837	HLX/HMGB1/NFKBIZ	3
GO:0042180	cellular ketone metabolic process	5/236	60/4435	0.213014	0.451547	0.362631	CAV1/EDNRB/EGR1/FABP5/INSIG1	5
GO:0048863	stem cell differentiation	4/236	45/4435	0.215866	0.456666	0.366741	BMP4/EDN1/EDNRB/ESR1	4
GO:0060348	bone development	4/236	45/4435	0.215866	0.456666	0.366741	ACTN3/ALPL/BMP4/INSIG1	4
GO:0071310	cellular response to organic substance	23/236	364/4435	0.218887	0.462586	0.371496	ALPL/APOA1/AQP1/CAV1/CD14/CDK5R1/CHI3L1/DTNBP1/EDN1/EGR1/ESR1/HEYL/IL6/MX1/MYOD1/MYOG/NFKBIZ/PDE2A/PLCB1/RGS10/SOCS3/TLR4/UCP2	23
GO:0071363	cellular response to growth factor stimulus	8/236	109/4435	0.222449	0.468173	0.375983	BMP4/CAV1/CAV3/CCL2/HEYL/HPGD/NFKBIZ/TMEM100	8
GO:0098542	defense response to other organism	18/236	278/4435	0.222632	0.468173	0.375983	AQP1/ARG2/C2/C3/CAV1/CD14/CD36/CFB/ESR1/FGL2/HMGB1/HMGB3/IL6/MX1/NFKBIZ/S100A14/TLR2/TLR4	18
GO:0048812	neuron projection morphogenesis	6/236	77/4435	0.224862	0.468173	0.375983	CDK5R1/DTNBP1/EDN1/NFIB/SCN1B/TUBB3	6
GO:0006865	amino acid transport	3/236	31/4435	0.22654	0.468173	0.375983	SLC1A1/SLC6A6/UCP2	3
GO:0019724	B cell mediated immunity	3/236	31/4435	0.22654	0.468173	0.375983	C2/C3/NFKBIZ	3
GO:0050807	regulation of synapse organization	3/236	31/4435	0.22654	0.468173	0.375983	CDK5R1/HOMER1/LRRN1	3
GO:0065004	protein-DNA complex assembly	3/236	31/4435	0.22654	0.468173	0.375983	ESR1/HMGB1/NFKBIZ	3
GO:0071706	tumor necrosis factor superfamily cytokine production	3/236	31/4435	0.22654	0.468173	0.375983	CD14/HMGB1/IL6	3
GO:1903555	regulation of tumor necrosis factor superfamily cytokine production	3/236	31/4435	0.22654	0.468173	0.375983	CD14/HMGB1/IL6	3
GO:1905952	regulation of lipid localization	3/236	31/4435	0.22654	0.468173	0.375983	APOA1/C3/CAV1	3
GO:0030900	forebrain development	4/236	46/4435	0.227345	0.468173	0.375983	AQP1/BMP4/CDK5R1/NFIB	4
GO:0048608	reproductive structure development	4/236	46/4435	0.227345	0.468173	0.375983	ANG/BMP4/C3/ESR1	4
GO:0061458	reproductive system development	4/236	46/4435	0.227345	0.468173	0.375983	ANG/BMP4/C3/ESR1	4
GO:0071559	response to transforming growth factor beta	4/236	46/4435	0.227345	0.468173	0.375983	CAV1/CAV3/HPGD/NFKBIZ	4
GO:0006367	transcription initiation at RNA polymerase II promoter	2/236	17/4435	0.228033	0.468173	0.375983	ESR1/HMGB1	2
GO:0006879	intracellular iron ion homeostasis	2/236	17/4435	0.228033	0.468173	0.375983	MYC/SCARA5	2
GO:0007254	JNK cascade	2/236	17/4435	0.228033	0.468173	0.375983	HMGB1/PLCB1	2
GO:0008088	axo-dendritic transport	2/236	17/4435	0.228033	0.468173	0.375983	DTNBP1/HIF1A	2
GO:0009126	purine nucleoside monophosphate metabolic process	2/236	17/4435	0.228033	0.468173	0.375983	HPRT1/PDE2A	2
GO:0019882	antigen processing and presentation	2/236	17/4435	0.228033	0.468173	0.375983	CTSV/FGL2	2
GO:0021953	central nervous system neuron differentiation	2/236	17/4435	0.228033	0.468173	0.375983	NFIB/SCN1B	2
GO:0030178	negative regulation of Wnt signaling pathway	2/236	17/4435	0.228033	0.468173	0.375983	CAV1/SFRP5	2
GO:0030216	keratinocyte differentiation	2/236	17/4435	0.228033	0.468173	0.375983	NFKBIZ/TGM3	2
GO:0032273	positive regulation of protein polymerization	2/236	17/4435	0.228033	0.468173	0.375983	CDK5R1/TPPP	2
GO:0045069	regulation of viral genome replication	2/236	17/4435	0.228033	0.468173	0.375983	MX1/PPID	2
GO:0048524	positive regulation of viral process	2/236	17/4435	0.228033	0.468173	0.375983	HMGB1/PPID	2
GO:0070918	regulatory ncRNA processing	2/236	17/4435	0.228033	0.468173	0.375983	BMP4/IL6	2
GO:0098930	axonal transport	2/236	17/4435	0.228033	0.468173	0.375983	DTNBP1/HIF1A	2
GO:1902475	L-alpha-amino acid transmembrane transport	2/236	17/4435	0.228033	0.468173	0.375983	SLC1A1/UCP2	2
GO:0006811	monoatomic ion transport	19/236	297/4435	0.230172	0.472101	0.379137	AQP1/ATP2A1/CAV1/CAV3/CCL2/CHRNA1/CHRNB1/CHRND/CHRNG/EDN1/EDNRB/FXYD6/GRP/HOMER1/KCNMB1/SCARA5/SCN1B/SLC1A1/UCP2	19
GO:0065009	regulation of molecular function	14/236	211/4435	0.231095	0.473529	0.380285	ANG/ATP2A1/CHI3L1/ESR1/FABP4/GRP/LPAR1/MYC/NOS3/PDGFA/RGS10/RGS16/SCN1B/TEK	14
GO:0008654	phospholipid biosynthetic process	4/236	47/4435	0.238976	0.488719	0.392483	APOA1/FABP5/FDPS/PDGFA	4
GO:0030595	leukocyte chemotaxis	4/236	47/4435	0.238976	0.488719	0.392483	CCL2/EDNRB/HMGB1/S1PR1	4
GO:0010212	response to ionizing radiation	3/236	32/4435	0.240924	0.489347	0.392987	CCND2/GPX1/MYC	3
GO:0031333	negative regulation of protein-containing complex assembly	3/236	32/4435	0.240924	0.489347	0.392987	HMGB1/PTGER4/TMOD1	3
GO:0033674	positive regulation of kinase activity	3/236	32/4435	0.240924	0.489347	0.392987	CHI3L1/PDGFA/TEK	3
GO:0040029	epigenetic regulation of gene expression	3/236	32/4435	0.240924	0.489347	0.392987	GPX1/HMGB1/UHRF1	3
GO:0044706	multi-multicellular organism process	3/236	32/4435	0.240924	0.489347	0.392987	ESR1/HPGD/MMP9	3
GO:0050803	regulation of synapse structure or activity	3/236	32/4435	0.240924	0.489347	0.392987	CDK5R1/HOMER1/LRRN1	3
GO:0050954	sensory perception of mechanical stimulus	3/236	32/4435	0.240924	0.489347	0.392987	CRYM/GPX1/GRAP	3
GO:0019318	hexose metabolic process	5/236	63/4435	0.242711	0.49226	0.395327	ACTN3/FABP5/IGF2/PFKFB3/SDS	5
GO:0030001	metal ion transport	12/236	179/4435	0.24283	0.49226	0.395327	AQP1/ATP2A1/CAV1/CAV3/CCL2/EDN1/EDNRB/GRP/HOMER1/KCNMB1/SCARA5/SCN1B	12
GO:0034220	monoatomic ion transmembrane transport	15/236	231/4435	0.24594	0.498079	0.4	AQP1/ATP2A1/CAV1/CHRNA1/CHRNB1/CHRND/CHRNG/EDN1/EDNRB/GRP/KCNMB1/SCARA5/SCN1B/SLC1A1/UCP2	15
GO:0001836	release of cytochrome c from mitochondria	2/236	18/4435	0.248135	0.498079	0.4	GPX1/MMP9	2
GO:0001952	regulation of cell-matrix adhesion	2/236	18/4435	0.248135	0.498079	0.4	MYF5/TEK	2
GO:0002532	production of molecular mediator involved in inflammatory response	2/236	18/4435	0.248135	0.498079	0.4	HIF1A/IL6	2
GO:0010596	negative regulation of endothelial cell migration	2/236	18/4435	0.248135	0.498079	0.4	ANGPT2/HMGB1	2
GO:0016525	negative regulation of angiogenesis	2/236	18/4435	0.248135	0.498079	0.4	ANGPT2/TEK	2
GO:0034446	substrate adhesion-dependent cell spreading	2/236	18/4435	0.248135	0.498079	0.4	APOA1/TEK	2
GO:0051492	regulation of stress fiber assembly	2/236	18/4435	0.248135	0.498079	0.4	APOA1/LPAR1	2
GO:0097194	execution phase of apoptosis	2/236	18/4435	0.248135	0.498079	0.4	IL6/NFKBIZ	2
GO:2000181	negative regulation of blood vessel morphogenesis	2/236	18/4435	0.248135	0.498079	0.4	ANGPT2/TEK	2
GO:0051254	positive regulation of RNA metabolic process	19/236	301/4435	0.248324	0.498079	0.4	BMP4/EDN1/EGR1/ESR1/HEYL/HIF1A/HMGB1/IL6/LBH/LMO2/MAMSTR/MYC/MYF5/MYOD1/MYOG/NFIB/NFKBIZ/PKNOX1/SCAND1	19
GO:0051246	regulation of protein metabolic process	25/236	407/4435	0.249969	0.500898	0.402264	ANG/APOA1/ARRB1/BMP4/C3/CAV1/CCND2/CHI3L1/EDN1/EDNRB/FABP4/GPX1/HIF1A/HMGCR/IL6/MMP9/MYC/PDGFA/PECAM1/PPP1R16B/SOCS3/SPON1/TEK/TPPP/UHRF1	25
GO:0032496	response to lipopolysaccharide	4/236	48/4435	0.250743	0.501967	0.403123	CD14/IL6/NFKBIZ/TLR4	4
GO:0007169	transmembrane receptor protein tyrosine kinase signaling pathway	6/236	80/4435	0.251552	0.502141	0.403262	CDK5R1/MET/MMP9/PDGFA/SOCS3/TEK	6
GO:0009416	response to light stimulus	6/236	80/4435	0.251552	0.502141	0.403262	AQP1/GPX1/HMGCR/MMP9/MYC/PPID	6
GO:2001233	regulation of apoptotic signaling pathway	6/236	80/4435	0.251552	0.502141	0.403262	BMP4/CAV1/GPX1/MMP9/MYC/NOS3	6
GO:0000902	cell morphogenesis	10/236	147/4435	0.255022	0.508474	0.408348	CCL2/CDK5R1/DTNBP1/EDN1/LPAR1/NFIB/PALMD/PLS1/SCN1B/TUBB3	10
GO:0050792	regulation of viral process	3/236	33/4435	0.255455	0.508474	0.408348	HMGB1/MX1/PPID	3
GO:1903034	regulation of response to wounding	3/236	33/4435	0.255455	0.508474	0.408348	CAV1/PDGFA/SERPING1	3
GO:0051493	regulation of cytoskeleton organization	7/236	97/4435	0.256753	0.510572	0.410033	APOA1/CAV3/CDK5R1/EDN1/LPAR1/TMOD1/TPPP	7
GO:0070848	response to growth factor	8/236	114/4435	0.259719	0.515978	0.414375	BMP4/CAV1/CAV3/CCL2/HEYL/HPGD/NFKBIZ/TMEM100	8
GO:0009607	response to biotic stimulus	21/236	339/4435	0.261368	0.518762	0.41661	AQP1/ARG2/C2/C3/CA3/CAV1/CD14/CD36/CFB/ESR1/FGL2/GPX1/HMGB1/HMGB3/IL6/LAPTM5/MX1/NFKBIZ/S100A14/TLR2/TLR4	21
GO:0006814	sodium ion transport	4/236	49/4435	0.262631	0.519785	0.417432	EDN1/EDNRB/GRP/SCN1B	4
GO:0009100	glycoprotein metabolic process	4/236	49/4435	0.262631	0.519785	0.417432	CTSV/GALNT1/LOC100337328/MGAT4A	4
GO:0097529	myeloid leukocyte migration	4/236	49/4435	0.262631	0.519785	0.417432	CCL2/EDNRB/HMGB1/PTGER4	4
GO:0007600	sensory perception	8/236	115/4435	0.267398	0.523547	0.420453	AQP1/CCL2/CD36/CRYM/FABP5/GPX1/GRAP/TMEM100	8
GO:0002065	columnar/cuboidal epithelial cell differentiation	2/236	19/4435	0.268293	0.523547	0.420453	BMP4/CAV1	2
GO:0002312	B cell activation involved in immune response	2/236	19/4435	0.268293	0.523547	0.420453	HMGB1/NFKBIZ	2
GO:0002455	humoral immune response mediated by circulating immunoglobulin	2/236	19/4435	0.268293	0.523547	0.420453	C2/C3	2
GO:0007585	respiratory gaseous exchange by respiratory system	2/236	19/4435	0.268293	0.523547	0.420453	EDN1/GRP	2
GO:0008593	regulation of Notch signaling pathway	2/236	19/4435	0.268293	0.523547	0.420453	ARRB1/HEY1	2
GO:0010811	positive regulation of cell-substrate adhesion	2/236	19/4435	0.268293	0.523547	0.420453	APOA1/TEK	2
GO:0030038	contractile actin filament bundle assembly	2/236	19/4435	0.268293	0.523547	0.420453	APOA1/LPAR1	2
GO:0030518	intracellular steroid hormone receptor signaling pathway	2/236	19/4435	0.268293	0.523547	0.420453	ESR1/HEYL	2
GO:0031960	response to corticosteroid	2/236	19/4435	0.268293	0.523547	0.420453	AQP1/IL6	2
GO:0032387	negative regulation of intracellular transport	2/236	19/4435	0.268293	0.523547	0.420453	CRYAB/INSIG1	2
GO:0042100	B cell proliferation	2/236	19/4435	0.268293	0.523547	0.420453	HMGB1/NFKBIZ	2
GO:0043149	stress fiber assembly	2/236	19/4435	0.268293	0.523547	0.420453	APOA1/LPAR1	2
GO:0072384	organelle transport along microtubule	2/236	19/4435	0.268293	0.523547	0.420453	DTNBP1/HIF1A	2
GO:1901343	negative regulation of vasculature development	2/236	19/4435	0.268293	0.523547	0.420453	ANGPT2/TEK	2
GO:0007420	brain development	6/236	82/4435	0.269821	0.525609	0.422109	AQP1/BMP4/CDK5R1/NFIB/PCDH18/S1PR1	6
GO:1903825	organic acid transmembrane transport	3/236	34/4435	0.270105	0.525609	0.422109	SLC1A1/SLC2A1/UCP2	3
GO:1905039	carboxylic acid transmembrane transport	3/236	34/4435	0.270105	0.525609	0.422109	SLC1A1/SLC2A1/UCP2	3
GO:0045055	regulated exocytosis	4/236	50/4435	0.274624	0.53341	0.428373	ADORA2B/GRP/PLA2G3/SCIN	4
GO:2001234	negative regulation of apoptotic signaling pathway	4/236	50/4435	0.274624	0.53341	0.428373	BMP4/GPX1/MMP9/NOS3	4
GO:0044843	cell cycle G1/S phase transition	3/236	35/4435	0.284846	0.550017	0.44171	CCL2/CCND2/MYC	3
GO:0046474	glycerophospholipid biosynthetic process	3/236	35/4435	0.284846	0.550017	0.44171	APOA1/FABP5/PDGFA	3
GO:0071383	cellular response to steroid hormone stimulus	3/236	35/4435	0.284846	0.550017	0.44171	AQP1/ESR1/HEYL	3
GO:0097237	cellular response to toxic substance	4/236	51/4435	0.286708	0.550017	0.44171	GPX1/GPX3/LTC4S/SOD2	4
GO:0098754	detoxification	4/236	51/4435	0.286708	0.550017	0.44171	GPX1/GPX3/LTC4S/SOD2	4
GO:1990748	cellular detoxification	4/236	51/4435	0.286708	0.550017	0.44171	GPX1/GPX3/LTC4S/SOD2	4
GO:0048858	cell projection morphogenesis	6/236	84/4435	0.288408	0.550017	0.44171	CDK5R1/DTNBP1/EDN1/NFIB/SCN1B/TUBB3	6
GO:0120039	plasma membrane bounded cell projection morphogenesis	6/236	84/4435	0.288408	0.550017	0.44171	CDK5R1/DTNBP1/EDN1/NFIB/SCN1B/TUBB3	6
GO:0140694	non-membrane-bounded organelle assembly	6/236	84/4435	0.288408	0.550017	0.44171	ACTA1/CAV3/CCDC69/EDN1/FITM1/PLS1	6
GO:0007498	mesoderm development	2/236	20/4435	0.288443	0.550017	0.44171	BMP4/OVOL1	2
GO:0010633	negative regulation of epithelial cell migration	2/236	20/4435	0.288443	0.550017	0.44171	ANGPT2/HMGB1	2
GO:0016441	post-transcriptional gene silencing	2/236	20/4435	0.288443	0.550017	0.44171	BMP4/IL6	2
GO:0032231	regulation of actin filament bundle assembly	2/236	20/4435	0.288443	0.550017	0.44171	APOA1/LPAR1	2
GO:0043087	regulation of GTPase activity	2/236	20/4435	0.288443	0.550017	0.44171	RGS10/RGS16	2
GO:0045621	positive regulation of lymphocyte differentiation	2/236	20/4435	0.288443	0.550017	0.44171	HLX/NFKBIZ	2
GO:0046460	neutral lipid biosynthetic process	2/236	20/4435	0.288443	0.550017	0.44171	ANG/C3	2
GO:0046463	acylglycerol biosynthetic process	2/236	20/4435	0.288443	0.550017	0.44171	ANG/C3	2
GO:0046887	positive regulation of hormone secretion	2/236	20/4435	0.288443	0.550017	0.44171	EDN1/GRP	2
GO:0097006	regulation of plasma lipoprotein particle levels	2/236	20/4435	0.288443	0.550017	0.44171	APOA1/PLA2G3	2
GO:2000045	regulation of G1/S transition of mitotic cell cycle	2/236	20/4435	0.288443	0.550017	0.44171	CCL2/CCND2	2
GO:0002684	positive regulation of immune system process	13/236	204/4435	0.288988	0.550554	0.442142	ADORA2B/C2/C3/CAV1/CD14/CD36/CFB/ESR1/HLX/HMGB1/IL6/NFKBIZ/TLR4	13
GO:0051707	response to other organism	20/236	329/4435	0.297167	0.565619	0.45424	AQP1/ARG2/C2/C3/CA3/CAV1/CD14/CD36/CFB/ESR1/FGL2/GPX1/HMGB1/HMGB3/IL6/MX1/NFKBIZ/S100A14/TLR2/TLR4	20
GO:0051640	organelle localization	8/236	119/4435	0.298738	0.567821	0.456008	ADORA2B/ATP2A1/CAV3/DTNBP1/ENKD1/GRP/HIF1A/PLA2G3	8
GO:0060562	epithelial tube morphogenesis	4/236	52/4435	0.298867	0.567821	0.456008	BMP4/CAV3/EDN1/ESR1	4
GO:0008637	apoptotic mitochondrial changes	3/236	36/4435	0.299653	0.568279	0.456376	ATP2A1/GPX1/MMP9	3
GO:1901606	alpha-amino acid catabolic process	3/236	36/4435	0.299653	0.568279	0.456376	NOS3/PRODH/SDS	3
GO:0043207	response to external biotic stimulus	20/236	330/4435	0.301985	0.572183	0.459511	AQP1/ARG2/C2/C3/CA3/CAV1/CD14/CD36/CFB/ESR1/FGL2/GPX1/HMGB1/HMGB3/IL6/MX1/NFKBIZ/S100A14/TLR2/TLR4	20
GO:0005996	monosaccharide metabolic process	5/236	69/4435	0.304923	0.575659	0.462303	ACTN3/FABP5/IGF2/PFKFB3/SDS	5
GO:0006650	glycerophospholipid metabolic process	5/236	69/4435	0.304923	0.575659	0.462303	APOA1/FABP5/PDGFA/PLA2G3/PLCB1	5
GO:0006887	exocytosis	5/236	69/4435	0.304923	0.575659	0.462303	ADORA2B/EXOC3L1/GRP/PLA2G3/SCIN	5
GO:0097193	intrinsic apoptotic signaling pathway	5/236	69/4435	0.304923	0.575659	0.462303	ATP2A1/CAV1/GPX1/MMP9/MYC	5
GO:0009314	response to radiation	7/236	103/4435	0.307582	0.576731	0.463164	AQP1/CCND2/GPX1/HMGCR/MMP9/MYC/PPID	7
GO:0002456	T cell mediated immunity	2/236	21/4435	0.308529	0.576731	0.463164	HMGB1/NFKBIZ	2
GO:0006835	dicarboxylic acid transport	2/236	21/4435	0.308529	0.576731	0.463164	SLC1A1/UCP2	2
GO:0009161	ribonucleoside monophosphate metabolic process	2/236	21/4435	0.308529	0.576731	0.463164	HPRT1/PDE2A	2
GO:0009952	anterior/posterior pattern specification	2/236	21/4435	0.308529	0.576731	0.463164	BMP4/MYF5	2
GO:0010717	regulation of epithelial to mesenchymal transition	2/236	21/4435	0.308529	0.576731	0.463164	BMP4/IL6	2
GO:0015807	L-amino acid transport	2/236	21/4435	0.308529	0.576731	0.463164	SLC1A1/UCP2	2
GO:0033138	positive regulation of peptidyl-serine phosphorylation	2/236	21/4435	0.308529	0.576731	0.463164	CAV1/IL6	2
GO:0042476	odontogenesis	2/236	21/4435	0.308529	0.576731	0.463164	AQP1/BMP4	2
GO:1902476	chloride transmembrane transport	2/236	21/4435	0.308529	0.576731	0.463164	SLC1A1/UCP2	2
GO:1903510	mucopolysaccharide metabolic process	2/236	21/4435	0.308529	0.576731	0.463164	EDNRB/ITIH5	2
GO:0016310	phosphorylation	18/236	296/4435	0.310088	0.579126	0.465088	APOA1/ARRB1/BMP4/C3/CAV1/CCND2/CHI3L1/CKM/FABP4/IL6/MET/MMP9/PDGFA/PECAM1/PFKFB3/SOCS3/TEK/TIE1	18
GO:0030336	negative regulation of cell migration	4/236	53/4435	0.311088	0.580475	0.466171	ANGPT2/CCL2/HMGB1/PTGER4	4
GO:0009725	response to hormone	9/236	138/4435	0.312567	0.582714	0.467969	AQP1/CAV1/EDN1/ESR1/HEYL/IGF2/IL6/RERG/SOCS3	9
GO:0006575	cellular modified amino acid metabolic process	3/236	37/4435	0.3145	0.583613	0.468691	CKM/GATM/PLA2G3	3
GO:0008217	regulation of blood pressure	3/236	37/4435	0.3145	0.583613	0.468691	EDN1/EDNRB/NCALD	3
GO:0042129	regulation of T cell proliferation	3/236	37/4435	0.3145	0.583613	0.468691	BMP4/HMGB1/IL6	3
GO:0045930	negative regulation of mitotic cell cycle	3/236	37/4435	0.3145	0.583613	0.468691	BMP4/CCL2/OVOL1	3
GO:0071674	mononuclear cell migration	3/236	37/4435	0.3145	0.583613	0.468691	CCL2/HMGB1/S1PR1	3
GO:0090407	organophosphate biosynthetic process	8/236	121/4435	0.314726	0.583613	0.468691	APOA1/CKM/FABP5/FDPS/GUCY1B1/HPRT1/NOS3/PDGFA	8
GO:0006006	glucose metabolic process	4/236	54/4435	0.323356	0.598023	0.480264	ACTN3/FABP5/IGF2/SDS	4
GO:0043549	regulation of kinase activity	4/236	54/4435	0.323356	0.598023	0.480264	CHI3L1/FABP4/PDGFA/TEK	4
GO:1904062	regulation of monoatomic cation transmembrane transport	4/236	54/4435	0.323356	0.598023	0.480264	ATP2A1/CAV1/GRP/SCN1B	4
GO:0010639	negative regulation of organelle organization	5/236	71/4435	0.326215	0.599673	0.481588	BMP4/CAV3/GPX1/LPAR1/TMOD1	5
GO:0030097	hemopoiesis	11/236	175/4435	0.327361	0.599673	0.481588	BMP4/CTSV/FGL2/HLX/HMGB1/IL6/MYC/NFKBIZ/PKNOX1/SCIN/UCP2	11
GO:0003333	amino acid transmembrane transport	2/236	22/4435	0.328501	0.599673	0.481588	SLC1A1/UCP2	2
GO:0006821	chloride transport	2/236	22/4435	0.328501	0.599673	0.481588	SLC1A1/UCP2	2
GO:0007088	regulation of mitotic nuclear division	2/236	22/4435	0.328501	0.599673	0.481588	BMP4/EDN1	2
GO:0032368	regulation of lipid transport	2/236	22/4435	0.328501	0.599673	0.481588	APOA1/CAV1	2
GO:0032508	DNA duplex unwinding	2/236	22/4435	0.328501	0.599673	0.481588	MCM3/MCM5	2
GO:0032609	type II interferon production	2/236	22/4435	0.328501	0.599673	0.481588	CD14/HMGB1	2
GO:0032649	regulation of type II interferon production	2/236	22/4435	0.328501	0.599673	0.481588	CD14/HMGB1	2
GO:0043401	steroid hormone mediated signaling pathway	2/236	22/4435	0.328501	0.599673	0.481588	ESR1/HEYL	2
GO:0043535	regulation of blood vessel endothelial cell migration	2/236	22/4435	0.328501	0.599673	0.481588	ANGPT2/HMGB1	2
GO:0045667	regulation of osteoblast differentiation	2/236	22/4435	0.328501	0.599673	0.481588	BMP4/IL6	2
GO:0098739	import across plasma membrane	2/236	22/4435	0.328501	0.599673	0.481588	SLC1A1/SLC2A1	2
GO:2001244	positive regulation of intrinsic apoptotic signaling pathway	2/236	22/4435	0.328501	0.599673	0.481588	CAV1/MYC	2
GO:0120036	plasma membrane bounded cell projection organization	15/236	246/4435	0.328556	0.599673	0.481588	CAV1/CDK5R1/DTNBP1/EDN1/ENKD1/HOMER1/IL6/LPAR1/NFIB/PLA2G3/PLS1/PPP1R16B/S1PR1/SCN1B/TUBB3	15
GO:0019439	aromatic compound catabolic process	7/236	106/4435	0.33373	0.60832	0.488533	APOBEC2/HPRT1/IL6/MAOA/PDE2A/RNASEH2C/XDH	7
GO:0002449	lymphocyte mediated immunity	4/236	55/4435	0.335659	0.60832	0.488533	C2/C3/HMGB1/NFKBIZ	4
GO:0019058	viral life cycle	4/236	55/4435	0.335659	0.60832	0.488533	CAV1/HMGB1/MX1/PPID	4
GO:2000146	negative regulation of cell motility	4/236	55/4435	0.335659	0.60832	0.488533	ANGPT2/CCL2/HMGB1/PTGER4	4
GO:0006644	phospholipid metabolic process	6/236	89/4435	0.335916	0.60832	0.488533	APOA1/FABP5/FDPS/PDGFA/PLA2G3/PLCB1	6
GO:0032990	cell part morphogenesis	6/236	89/4435	0.335916	0.60832	0.488533	CDK5R1/DTNBP1/EDN1/NFIB/SCN1B/TUBB3	6
GO:0051656	establishment of organelle localization	6/236	89/4435	0.335916	0.60832	0.488533	ADORA2B/DTNBP1/ENKD1/GRP/HIF1A/PLA2G3	6
GO:0060322	head development	6/236	89/4435	0.335916	0.60832	0.488533	AQP1/BMP4/CDK5R1/NFIB/PCDH18/S1PR1	6
GO:1903829	positive regulation of protein localization	6/236	89/4435	0.335916	0.60832	0.488533	ANG/BMP4/CDK5R1/MYH10/PLS1/PPID	6
GO:0002703	regulation of leukocyte mediated immunity	3/236	39/4435	0.344223	0.622284	0.499747	ADORA2B/C3/HMGB1	3
GO:0050730	regulation of peptidyl-tyrosine phosphorylation	3/236	39/4435	0.344223	0.622284	0.499747	CAV1/IL6/SOCS3	3
GO:0003002	regionalization	4/236	56/4435	0.347981	0.623742	0.500918	BMP4/C3/EDN1/MYF5	4
GO:0040013	negative regulation of locomotion	4/236	56/4435	0.347981	0.623742	0.500918	ANGPT2/CCL2/HMGB1/PTGER4	4
GO:0051222	positive regulation of protein transport	4/236	56/4435	0.347981	0.623742	0.500918	ANG/CDK5R1/MYH10/PPID	4
GO:0007266	Rho protein signal transduction	2/236	23/4435	0.348316	0.623742	0.500918	APOA1/LPAR1	2
GO:0030010	establishment of cell polarity	2/236	23/4435	0.348316	0.623742	0.500918	CDH5/ENKD1	2
GO:0030203	glycosaminoglycan metabolic process	2/236	23/4435	0.348316	0.623742	0.500918	EDNRB/ITIH5	2
GO:0031109	microtubule polymerization or depolymerization	2/236	23/4435	0.348316	0.623742	0.500918	CDK5R1/TPPP	2
GO:0045833	negative regulation of lipid metabolic process	2/236	23/4435	0.348316	0.623742	0.500918	INSIG1/PDGFA	2
GO:0071466	cellular response to xenobiotic stimulus	2/236	23/4435	0.348316	0.623742	0.500918	AOX1/MYC	2
GO:0098773	skin epidermis development	2/236	23/4435	0.348316	0.623742	0.500918	NFKBIZ/NSDHL	2
GO:2001243	negative regulation of intrinsic apoptotic signaling pathway	2/236	23/4435	0.348316	0.623742	0.500918	GPX1/MMP9	2
GO:0097190	apoptotic signaling pathway	8/236	126/4435	0.355373	0.635835	0.510629	ATP2A1/BMP4/CAV1/GPX1/MMP9/MYC/NFKBIZ/NOS3	8
GO:0007346	regulation of mitotic cell cycle	5/236	74/4435	0.358421	0.640738	0.514568	BMP4/CCL2/CCND2/EDN1/OVOL1	5
GO:0032271	regulation of protein polymerization	3/236	40/4435	0.359055	0.640775	0.514597	CDK5R1/TMOD1/TPPP	3
GO:0051347	positive regulation of transferase activity	3/236	40/4435	0.359055	0.640775	0.514597	CHI3L1/PDGFA/TEK	3
GO:1901361	organic cyclic compound catabolic process	7/236	109/4435	0.360189	0.641373	0.515077	APOBEC2/HPRT1/IL6/MAOA/PDE2A/RNASEH2C/XDH	7
GO:0019725	cellular homeostasis	10/236	162/4435	0.360217	0.641373	0.515077	ALPL/AQP1/ATP2A1/CAV1/CHRNA1/GPX1/HIF1A/MYC/SCARA5/UCP2	10
GO:0007178	transmembrane receptor protein serine/threonine kinase signaling pathway	4/236	57/4435	0.360311	0.641373	0.515077	BMP4/CAV3/HPGD/TMEM100	4
GO:0045935	positive regulation of nucleobase-containing compound metabolic process	20/236	342/4435	0.361542	0.643015	0.516396	BMP4/EDN1/EGR1/ESR1/HEYL/HIF1A/HMGB1/IL6/LBH/LMO2/MAMSTR/MYC/MYF5/MYOD1/MYOG/NFIB/NFKBIZ/NOS3/PKNOX1/SCAND1	20
GO:0001824	blastocyst development	2/236	24/4435	0.367932	0.64995	0.521966	HOPX/NASP	2
GO:0002526	acute inflammatory response	2/236	24/4435	0.367932	0.64995	0.521966	C3/IL6	2
GO:0002824	positive regulation of adaptive immune response based on somatic recombination of immune receptors built from immunoglobulin superfamily domains	2/236	24/4435	0.367932	0.64995	0.521966	C3/NFKBIZ	2
GO:0006022	aminoglycan metabolic process	2/236	24/4435	0.367932	0.64995	0.521966	EDNRB/ITIH5	2
GO:0007043	cell-cell junction assembly	2/236	24/4435	0.367932	0.64995	0.521966	CAV1/HOPX	2
GO:0062014	negative regulation of small molecule metabolic process	2/236	24/4435	0.367932	0.64995	0.521966	ACTN3/INSIG1	2
GO:0098661	inorganic anion transmembrane transport	2/236	24/4435	0.367932	0.64995	0.521966	SLC1A1/UCP2	2
GO:1905477	positive regulation of protein localization to membrane	2/236	24/4435	0.367932	0.64995	0.521966	CDK5R1/PLS1	2
GO:0031400	negative regulation of protein modification process	5/236	75/4435	0.369192	0.651075	0.522869	CAV1/FABP4/PPP1R16B/SOCS3/TPPP	5
GO:0051235	maintenance of location	5/236	75/4435	0.369192	0.651075	0.522869	APOA1/ATP2A1/C3/CAV1/FITM1	5
GO:0009636	response to toxic substance	4/236	58/4435	0.372637	0.656042	0.526858	GPX1/GPX3/LTC4S/SOD2	4
GO:0051258	protein polymerization	4/236	58/4435	0.372637	0.656042	0.526858	ANG/CDK5R1/TMOD1/TPPP	4
GO:0006959	humoral immune response	3/236	41/4435	0.37384	0.657051	0.527668	C2/C3/CFB	3
GO:0046883	regulation of hormone secretion	3/236	41/4435	0.37384	0.657051	0.527668	EDN1/GRP/IL6	3
GO:0030030	cell projection organization	15/236	254/4435	0.375224	0.65893	0.529177	CAV1/CDK5R1/DTNBP1/EDN1/ENKD1/HOMER1/IL6/LPAR1/NFIB/PLA2G3/PLS1/PPP1R16B/S1PR1/SCN1B/TUBB3	15
GO:0019637	organophosphate metabolic process	13/236	219/4435	0.382151	0.67053	0.538493	ALPL/APOA1/CKM/FABP5/FDPS/GUCY1B1/HMGCR/HPRT1/NOS3/PDE2A/PDGFA/PLA2G3/PLCB1	13
GO:0007389	pattern specification process	4/236	59/4435	0.384946	0.672247	0.539872	BMP4/C3/EDN1/MYF5	4
GO:0046651	lymphocyte proliferation	4/236	59/4435	0.384946	0.672247	0.539872	BMP4/HMGB1/IL6/NFKBIZ	4
GO:0071496	cellular response to external stimulus	4/236	59/4435	0.384946	0.672247	0.539872	ADORA2B/AQP1/PDE2A/SLC2A1	4
GO:0002377	immunoglobulin production	2/236	25/4435	0.387315	0.672247	0.539872	IL6/NFKBIZ	2
GO:0002688	regulation of leukocyte chemotaxis	2/236	25/4435	0.387315	0.672247	0.539872	CCL2/HMGB1	2
GO:0002821	positive regulation of adaptive immune response	2/236	25/4435	0.387315	0.672247	0.539872	C3/NFKBIZ	2
GO:0006766	vitamin metabolic process	2/236	25/4435	0.387315	0.672247	0.539872	ALPL/RBP1	2
GO:0008585	female gonad development	2/236	25/4435	0.387315	0.672247	0.539872	ANG/ESR1	2
GO:0019079	viral genome replication	2/236	25/4435	0.387315	0.672247	0.539872	MX1/PPID	2
GO:0033135	regulation of peptidyl-serine phosphorylation	2/236	25/4435	0.387315	0.672247	0.539872	CAV1/IL6	2
GO:0046545	development of primary female sexual characteristics	2/236	25/4435	0.387315	0.672247	0.539872	ANG/ESR1	2
GO:0046660	female sex differentiation	2/236	25/4435	0.387315	0.672247	0.539872	ANG/ESR1	2
GO:0051783	regulation of nuclear division	2/236	25/4435	0.387315	0.672247	0.539872	BMP4/EDN1	2
GO:0001933	negative regulation of protein phosphorylation	3/236	42/4435	0.388558	0.673286	0.540706	CAV1/FABP4/SOCS3	3
GO:2000241	regulation of reproductive process	3/236	42/4435	0.388558	0.673286	0.540706	BMP4/ESR1/OVOL1	3
GO:0051248	negative regulation of protein metabolic process	10/236	166/4435	0.389421	0.674221	0.541457	ANG/CAV1/EDN1/EDNRB/FABP4/HMGCR/PPP1R16B/SOCS3/SPON1/TPPP	10
GO:0002009	morphogenesis of an epithelium	5/236	77/4435	0.390739	0.675942	0.542839	BMP4/CAV3/EDN1/ESR1/SOCS3	5
GO:0032943	mononuclear cell proliferation	4/236	60/4435	0.397227	0.686029	0.55094	BMP4/HMGB1/IL6/NFKBIZ	4
GO:0070588	calcium ion transmembrane transport	4/236	60/4435	0.397227	0.686029	0.55094	ATP2A1/CAV1/EDN1/EDNRB	4
GO:0006812	monoatomic cation transport	14/236	240/4435	0.400165	0.688333	0.55279	AQP1/ATP2A1/CAV1/CAV3/CCL2/CHRNB1/EDN1/EDNRB/GRP/HOMER1/KCNMB1/SCARA5/SCN1B/UCP2	14
GO:0030198	extracellular matrix organization	3/236	43/4435	0.403193	0.688333	0.55279	CAV1/IL6/MYF5	3
GO:0045229	external encapsulating structure organization	3/236	43/4435	0.403193	0.688333	0.55279	CAV1/IL6/MYF5	3
GO:0060491	regulation of cell projection assembly	3/236	43/4435	0.403193	0.688333	0.55279	CAV1/LPAR1/PPP1R16B	3
GO:0120032	regulation of plasma membrane bounded cell projection assembly	3/236	43/4435	0.403193	0.688333	0.55279	CAV1/LPAR1/PPP1R16B	3
GO:0044270	cellular nitrogen compound catabolic process	6/236	96/4435	0.40365	0.688333	0.55279	APOBEC2/HPRT1/IL6/PDE2A/RNASEH2C/XDH	6
GO:0046700	heterocycle catabolic process	6/236	96/4435	0.40365	0.688333	0.55279	APOBEC2/HPRT1/IL6/PDE2A/RNASEH2C/XDH	6
GO:0001678	intracellular glucose homeostasis	2/236	26/4435	0.406434	0.688333	0.55279	HIF1A/UCP2	2
GO:0046718	viral entry into host cell	2/236	26/4435	0.406434	0.688333	0.55279	CAV1/HMGB1	2
GO:0072676	lymphocyte migration	2/236	26/4435	0.406434	0.688333	0.55279	CCL2/S1PR1	2
GO:1904951	positive regulation of establishment of protein localization	4/236	61/4435	0.409468	0.688333	0.55279	ANG/CDK5R1/MYH10/PPID	4
GO:0072521	purine-containing compound metabolic process	6/236	97/4435	0.413335	0.688333	0.55279	GUCY1B1/HMGCR/HPRT1/NOS3/PDE2A/XDH	6
GO:0016192	vesicle-mediated transport	18/236	316/4435	0.41676	0.688333	0.55279	ADORA2B/APOA1/ARRB1/C3/CALCRL/CAV1/CAV3/CD36/EXOC3L1/GRP/HMGB1/INSIG1/OLR1/PLA2G3/SCARA5/SCIN/SELE/STXBP6	18
GO:0043062	extracellular structure organization	3/236	44/4435	0.417728	0.688333	0.55279	CAV1/IL6/MYF5	3
GO:0072593	reactive oxygen species metabolic process	3/236	44/4435	0.417728	0.688333	0.55279	GPX1/SOD2/UCP2	3
GO:0001895	retina homeostasis	1/236	10/4435	0.421538	0.688333	0.55279	SLC2A1	1
GO:0002828	regulation of type 2 immune response	1/236	10/4435	0.421538	0.688333	0.55279	HLX	1
GO:0006406	mRNA export from nucleus	1/236	10/4435	0.421538	0.688333	0.55279	SEM1	1
GO:0006775	fat-soluble vitamin metabolic process	1/236	10/4435	0.421538	0.688333	0.55279	RBP1	1
GO:0006805	xenobiotic metabolic process	1/236	10/4435	0.421538	0.688333	0.55279	AOX1	1
GO:0006970	response to osmotic stress	1/236	10/4435	0.421538	0.688333	0.55279	AQP1	1
GO:0007566	embryo implantation	1/236	10/4435	0.421538	0.688333	0.55279	MMP9	1
GO:0007613	memory	1/236	10/4435	0.421538	0.688333	0.55279	CCND2	1
GO:0009168	purine ribonucleoside monophosphate biosynthetic process	1/236	10/4435	0.421538	0.688333	0.55279	HPRT1	1
GO:0009299	mRNA transcription	1/236	10/4435	0.421538	0.688333	0.55279	NFKBIZ	1
GO:0009595	detection of biotic stimulus	1/236	10/4435	0.421538	0.688333	0.55279	TLR4	1
GO:0010737	protein kinase A signaling	1/236	10/4435	0.421538	0.688333	0.55279	EDN1	1
GO:0010761	fibroblast migration	1/236	10/4435	0.421538	0.688333	0.55279	AQP1	1
GO:0010799	regulation of peptidyl-threonine phosphorylation	1/236	10/4435	0.421538	0.688333	0.55279	CHI3L1	1
GO:0015669	gas transport	1/236	10/4435	0.421538	0.688333	0.55279	AQP1	1
GO:0015800	acidic amino acid transport	1/236	10/4435	0.421538	0.688333	0.55279	SLC1A1	1
GO:0019933	cAMP-mediated signaling	1/236	10/4435	0.421538	0.688333	0.55279	PDE2A	1
GO:0021885	forebrain cell migration	1/236	10/4435	0.421538	0.688333	0.55279	CDK5R1	1
GO:0030834	regulation of actin filament depolymerization	1/236	10/4435	0.421538	0.688333	0.55279	TMOD1	1
GO:0032570	response to progesterone	1/236	10/4435	0.421538	0.688333	0.55279	CAV1	1
GO:0034205	amyloid-beta formation	1/236	10/4435	0.421538	0.688333	0.55279	SPON1	1
GO:0035304	regulation of protein dephosphorylation	1/236	10/4435	0.421538	0.688333	0.55279	PPP1R16B	1
GO:0043094	cellular metabolic compound salvage	1/236	10/4435	0.421538	0.688333	0.55279	HPRT1	1
GO:0043124	negative regulation of canonical NF-kappaB signal transduction	1/236	10/4435	0.421538	0.688333	0.55279	ESR1	1
GO:0043279	response to alkaloid	1/236	10/4435	0.421538	0.688333	0.55279	HOMER1	1
GO:0043280	positive regulation of cysteine-type endopeptidase activity involved in apoptotic process	1/236	10/4435	0.421538	0.688333	0.55279	MYC	1
GO:0043536	positive regulation of blood vessel endothelial cell migration	1/236	10/4435	0.421538	0.688333	0.55279	HMGB1	1
GO:0043605	amide catabolic process	1/236	10/4435	0.421538	0.688333	0.55279	PRODH	1
GO:0045010	actin nucleation	1/236	10/4435	0.421538	0.688333	0.55279	SCIN	1
GO:0045682	regulation of epidermis development	1/236	10/4435	0.421538	0.688333	0.55279	BMP4	1
GO:0046339	diacylglycerol metabolic process	1/236	10/4435	0.421538	0.688333	0.55279	ANG	1
GO:0048675	axon extension	1/236	10/4435	0.421538	0.688333	0.55279	EDN1	1
GO:0051341	regulation of oxidoreductase activity	1/236	10/4435	0.421538	0.688333	0.55279	ESR1	1
GO:0051489	regulation of filopodium assembly	1/236	10/4435	0.421538	0.688333	0.55279	PPP1R16B	1
GO:0060135	maternal process involved in female pregnancy	1/236	10/4435	0.421538	0.688333	0.55279	ESR1	1
GO:0060996	dendritic spine development	1/236	10/4435	0.421538	0.688333	0.55279	CDK5R1	1
GO:0070228	regulation of lymphocyte apoptotic process	1/236	10/4435	0.421538	0.688333	0.55279	BMP4	1
GO:0070266	necroptotic process	1/236	10/4435	0.421538	0.688333	0.55279	CAV1	1
GO:0071168	protein localization to chromatin	1/236	10/4435	0.421538	0.688333	0.55279	ESR1	1
GO:0071384	cellular response to corticosteroid stimulus	1/236	10/4435	0.421538	0.688333	0.55279	AQP1	1
GO:0089718	amino acid import across plasma membrane	1/236	10/4435	0.421538	0.688333	0.55279	SLC1A1	1
GO:0090314	positive regulation of protein targeting to membrane	1/236	10/4435	0.421538	0.688333	0.55279	CDK5R1	1
GO:0097035	regulation of membrane lipid distribution	1/236	10/4435	0.421538	0.688333	0.55279	ATP8A1	1
GO:0120033	negative regulation of plasma membrane bounded cell projection assembly	1/236	10/4435	0.421538	0.688333	0.55279	LPAR1	1
GO:0150117	positive regulation of cell-substrate junction organization	1/236	10/4435	0.421538	0.688333	0.55279	TEK	1
GO:1901880	negative regulation of protein depolymerization	1/236	10/4435	0.421538	0.688333	0.55279	TMOD1	1
GO:1903078	positive regulation of protein localization to plasma membrane	1/236	10/4435	0.421538	0.688333	0.55279	PLS1	1
GO:1990000	amyloid fibril formation	1/236	10/4435	0.421538	0.688333	0.55279	CD36	1
GO:2000107	negative regulation of leukocyte apoptotic process	1/236	10/4435	0.421538	0.688333	0.55279	BMP4	1
GO:2000134	negative regulation of G1/S transition of mitotic cell cycle	1/236	10/4435	0.421538	0.688333	0.55279	CCL2	1
GO:2001056	positive regulation of cysteine-type endopeptidase activity	1/236	10/4435	0.421538	0.688333	0.55279	MYC	1
GO:2001238	positive regulation of extrinsic apoptotic signaling pathway	1/236	10/4435	0.421538	0.688333	0.55279	CAV1	1
GO:0045786	negative regulation of cell cycle	4/236	62/4435	0.42166	0.688333	0.55279	BMP4/CCL2/HPGD/OVOL1	4
GO:0009123	nucleoside monophosphate metabolic process	2/236	27/4435	0.425263	0.688333	0.55279	HPRT1/PDE2A	2
GO:0009408	response to heat	2/236	27/4435	0.425263	0.688333	0.55279	CKM/SCARA5	2
GO:0015914	phospholipid transport	2/236	27/4435	0.425263	0.688333	0.55279	APOA1/ATP8A1	2
GO:0030218	erythrocyte differentiation	2/236	27/4435	0.425263	0.688333	0.55279	BMP4/PKNOX1	2
GO:0035725	sodium ion transmembrane transport	2/236	27/4435	0.425263	0.688333	0.55279	GRP/SCN1B	2
GO:0044409	entry into host	2/236	27/4435	0.425263	0.688333	0.55279	CAV1/HMGB1	2
GO:0045860	positive regulation of protein kinase activity	2/236	27/4435	0.425263	0.688333	0.55279	CHI3L1/PDGFA	2
GO:0051017	actin filament bundle assembly	2/236	27/4435	0.425263	0.688333	0.55279	APOA1/LPAR1	2
GO:0051781	positive regulation of cell division	2/236	27/4435	0.425263	0.688333	0.55279	IGF2/PDGFA	2
GO:0061572	actin filament bundle organization	2/236	27/4435	0.425263	0.688333	0.55279	APOA1/LPAR1	2
GO:0071675	regulation of mononuclear cell migration	2/236	27/4435	0.425263	0.688333	0.55279	CCL2/HMGB1	2
GO:1901654	response to ketone	2/236	27/4435	0.425263	0.688333	0.55279	AQP1/CAV1	2
GO:1902806	regulation of cell cycle G1/S phase transition	2/236	27/4435	0.425263	0.688333	0.55279	CCL2/CCND2	2
GO:0002440	production of molecular mediator of immune response	3/236	45/4435	0.432146	0.697312	0.560001	APOA1/IL6/NFKBIZ	3
GO:0009063	amino acid catabolic process	3/236	45/4435	0.432146	0.697312	0.560001	NOS3/PRODH/SDS	3
GO:0042098	T cell proliferation	3/236	45/4435	0.432146	0.697312	0.560001	BMP4/HMGB1/IL6	3
GO:0042326	negative regulation of phosphorylation	3/236	45/4435	0.432146	0.697312	0.560001	CAV1/FABP4/SOCS3	3
GO:0055085	transmembrane transport	20/236	356/4435	0.433626	0.699159	0.561484	AQP1/ATP2A1/C3/CAV1/CHRNA1/CHRNB1/CHRND/CHRNG/EDN1/EDNRB/FABP5/GJA4/GRP/KCNMB1/SCARA5/SCN1B/SLC1A1/SLC2A1/SLC2A3/UCP2	20
GO:0098771	inorganic ion homeostasis	6/236	100/4435	0.44228	0.700215	0.562332	ALPL/ATP2A1/EDN1/EDNRB/MYC/SCARA5	6
GO:0006486	protein glycosylation	2/236	28/4435	0.443778	0.700215	0.562332	GALNT1/LOC100337328	2
GO:0010970	transport along microtubule	2/236	28/4435	0.443778	0.700215	0.562332	DTNBP1/HIF1A	2
GO:0034101	erythrocyte homeostasis	2/236	28/4435	0.443778	0.700215	0.562332	BMP4/PKNOX1	2
GO:0043413	macromolecule glycosylation	2/236	28/4435	0.443778	0.700215	0.562332	GALNT1/LOC100337328	2
GO:0016055	Wnt signaling pathway	5/236	82/4435	0.444265	0.700215	0.562332	CAV1/CPE/EDN1/EDNRB/SFRP5	5
GO:1901652	response to peptide	5/236	82/4435	0.444265	0.700215	0.562332	CAV1/EDN1/IGF2/MMP9/SOCS3	5
GO:0022604	regulation of cell morphogenesis	3/236	46/4435	0.446435	0.700215	0.562332	CCL2/LPAR1/PALMD	3
GO:0001658	branching involved in ureteric bud morphogenesis	1/236	11/4435	0.45239	0.700215	0.562332	BMP4	1
GO:0001954	positive regulation of cell-matrix adhesion	1/236	11/4435	0.45239	0.700215	0.562332	TEK	1
GO:0001961	positive regulation of cytokine-mediated signaling pathway	1/236	11/4435	0.45239	0.700215	0.562332	EDN1	1
GO:0002204	somatic recombination of immunoglobulin genes involved in immune response	1/236	11/4435	0.45239	0.700215	0.562332	NFKBIZ	1
GO:0002208	somatic diversification of immunoglobulins involved in immune response	1/236	11/4435	0.45239	0.700215	0.562332	NFKBIZ	1
GO:0002381	immunoglobulin production involved in immunoglobulin-mediated immune response	1/236	11/4435	0.45239	0.700215	0.562332	NFKBIZ	1
GO:0006779	porphyrin-containing compound biosynthetic process	1/236	11/4435	0.45239	0.700215	0.562332	ALAS2	1
GO:0006783	heme biosynthetic process	1/236	11/4435	0.45239	0.700215	0.562332	ALAS2	1
GO:0007622	rhythmic behavior	1/236	11/4435	0.45239	0.700215	0.562332	EGR1	1
GO:0008631	intrinsic apoptotic signaling pathway in response to oxidative stress	1/236	11/4435	0.45239	0.700215	0.562332	GPX1	1
GO:0009127	purine nucleoside monophosphate biosynthetic process	1/236	11/4435	0.45239	0.700215	0.562332	HPRT1	1
GO:0010324	membrane invagination	1/236	11/4435	0.45239	0.700215	0.562332	C3	1
GO:0010950	positive regulation of endopeptidase activity	1/236	11/4435	0.45239	0.700215	0.562332	MYC	1
GO:0014013	regulation of gliogenesis	1/236	11/4435	0.45239	0.700215	0.562332	IL6	1
GO:0016447	somatic recombination of immunoglobulin gene segments	1/236	11/4435	0.45239	0.700215	0.562332	NFKBIZ	1
GO:0021761	limbic system development	1/236	11/4435	0.45239	0.700215	0.562332	CDK5R1	1
GO:0030219	megakaryocyte differentiation	1/236	11/4435	0.45239	0.700215	0.562332	SCIN	1
GO:0032941	secretion by tissue	1/236	11/4435	0.45239	0.700215	0.562332	AQP1	1
GO:0033014	tetrapyrrole biosynthetic process	1/236	11/4435	0.45239	0.700215	0.562332	ALAS2	1
GO:0035019	somatic stem cell population maintenance	1/236	11/4435	0.45239	0.700215	0.562332	MYC	1
GO:0035050	embryonic heart tube development	1/236	11/4435	0.45239	0.700215	0.562332	EDN1	1
GO:0035282	segmentation	1/236	11/4435	0.45239	0.700215	0.562332	MYF5	1
GO:0035601	protein deacylation	1/236	11/4435	0.45239	0.700215	0.562332	TPPP	1
GO:0035914	skeletal muscle cell differentiation	1/236	11/4435	0.45239	0.700215	0.562332	HEYL	1
GO:0042044	fluid transport	1/236	11/4435	0.45239	0.700215	0.562332	AQP1	1
GO:0042743	hydrogen peroxide metabolic process	1/236	11/4435	0.45239	0.700215	0.562332	GPX1	1
GO:0043405	regulation of MAP kinase activity	1/236	11/4435	0.45239	0.700215	0.562332	PDGFA	1
GO:0043462	regulation of ATP-dependent activity	1/236	11/4435	0.45239	0.700215	0.562332	ATP2A1	1
GO:0045190	isotype switching	1/236	11/4435	0.45239	0.700215	0.562332	NFKBIZ	1
GO:0046323	glucose import	1/236	11/4435	0.45239	0.700215	0.562332	SLC2A1	1
GO:0046847	filopodium assembly	1/236	11/4435	0.45239	0.700215	0.562332	PPP1R16B	1
GO:0048512	circadian behavior	1/236	11/4435	0.45239	0.700215	0.562332	EGR1	1
GO:0048662	negative regulation of smooth muscle cell proliferation	1/236	11/4435	0.45239	0.700215	0.562332	ANG	1
GO:0051893	regulation of focal adhesion assembly	1/236	11/4435	0.45239	0.700215	0.562332	TEK	1
GO:0051898	negative regulation of phosphatidylinositol 3-kinase/protein kinase B signal transduction	1/236	11/4435	0.45239	0.700215	0.562332	SFRP5	1
GO:0051952	regulation of amine transport	1/236	11/4435	0.45239	0.700215	0.562332	DTNBP1	1
GO:0051963	regulation of synapse assembly	1/236	11/4435	0.45239	0.700215	0.562332	LRRN1	1
GO:0055090	acylglycerol homeostasis	1/236	11/4435	0.45239	0.700215	0.562332	APOA1	1
GO:0060042	retina morphogenesis in camera-type eye	1/236	11/4435	0.45239	0.700215	0.562332	TSPAN12	1
GO:0070050	neuron cellular homeostasis	1/236	11/4435	0.45239	0.700215	0.562332	CHRNA1	1
GO:0070328	triglyceride homeostasis	1/236	11/4435	0.45239	0.700215	0.562332	APOA1	1
GO:0071902	positive regulation of protein serine/threonine kinase activity	1/236	11/4435	0.45239	0.700215	0.562332	PDGFA	1
GO:0090109	regulation of cell-substrate junction assembly	1/236	11/4435	0.45239	0.700215	0.562332	TEK	1
GO:1900024	regulation of substrate adhesion-dependent cell spreading	1/236	11/4435	0.45239	0.700215	0.562332	APOA1	1
GO:1903307	positive regulation of regulated secretory pathway	1/236	11/4435	0.45239	0.700215	0.562332	ADORA2B	1
GO:1903715	regulation of aerobic respiration	1/236	11/4435	0.45239	0.700215	0.562332	ACTN3	1
GO:0198738	cell-cell signaling by wnt	5/236	83/4435	0.454853	0.703507	0.564976	CAV1/CPE/EDN1/EDNRB/SFRP5	5
GO:0032944	regulation of mononuclear cell proliferation	3/236	47/4435	0.46058	0.709243	0.569583	BMP4/HMGB1/IL6	3
GO:0033157	regulation of intracellular protein transport	3/236	47/4435	0.46058	0.709243	0.569583	BMP4/CDK5R1/INSIG1	3
GO:0045859	regulation of protein kinase activity	3/236	47/4435	0.46058	0.709243	0.569583	CHI3L1/FABP4/PDGFA	3
GO:0050670	regulation of lymphocyte proliferation	3/236	47/4435	0.46058	0.709243	0.569583	BMP4/HMGB1/IL6	3
GO:0002706	regulation of lymphocyte mediated immunity	2/236	29/4435	0.461959	0.709243	0.569583	C3/HMGB1	2
GO:0009755	hormone-mediated signaling pathway	2/236	29/4435	0.461959	0.709243	0.569583	ESR1/HEYL	2
GO:0030705	cytoskeleton-dependent intracellular transport	2/236	29/4435	0.461959	0.709243	0.569583	DTNBP1/HIF1A	2
GO:0042102	positive regulation of T cell proliferation	2/236	29/4435	0.461959	0.709243	0.569583	HMGB1/IL6	2
GO:0051962	positive regulation of nervous system development	2/236	29/4435	0.461959	0.709243	0.569583	IL6/LRRN1	2
GO:0098656	monoatomic anion transmembrane transport	2/236	29/4435	0.461959	0.709243	0.569583	SLC1A1/UCP2	2
GO:0045862	positive regulation of proteolysis	3/236	48/4435	0.474569	0.709658	0.569916	CAV1/MYC/SPON1	3
GO:0010508	positive regulation of autophagy	2/236	30/4435	0.47979	0.709658	0.569916	HMGB1/HSPB8	2
GO:0015698	inorganic anion transport	2/236	30/4435	0.47979	0.709658	0.569916	SLC1A1/UCP2	2
GO:0034308	primary alcohol metabolic process	2/236	30/4435	0.47979	0.709658	0.569916	EDNRB/RBP1	2
GO:0050921	positive regulation of chemotaxis	2/236	30/4435	0.47979	0.709658	0.569916	HMGB1/MET	2
GO:0051494	negative regulation of cytoskeleton organization	2/236	30/4435	0.47979	0.709658	0.569916	CAV3/TMOD1	2
GO:0051338	regulation of transferase activity	4/236	67/4435	0.481539	0.709658	0.569916	CHI3L1/FABP4/PDGFA/TEK	4
GO:0000266	mitochondrial fission	1/236	12/4435	0.481602	0.709658	0.569916	UCP2	1
GO:0000413	protein peptidyl-prolyl isomerization	1/236	12/4435	0.481602	0.709658	0.569916	PPID	1
GO:0001843	neural tube closure	1/236	12/4435	0.481602	0.709658	0.569916	BMP4	1
GO:0006730	one-carbon metabolic process	1/236	12/4435	0.481602	0.709658	0.569916	AHCY	1
GO:0010812	negative regulation of cell-substrate adhesion	1/236	12/4435	0.481602	0.709658	0.569916	ANGPT2	1
GO:0010866	regulation of triglyceride biosynthetic process	1/236	12/4435	0.481602	0.709658	0.569916	C3	1
GO:0010883	regulation of lipid storage	1/236	12/4435	0.481602	0.709658	0.569916	C3	1
GO:0010977	negative regulation of neuron projection development	1/236	12/4435	0.481602	0.709658	0.569916	LPAR1	1
GO:0014020	primary neural tube formation	1/236	12/4435	0.481602	0.709658	0.569916	BMP4	1
GO:0014812	muscle cell migration	1/236	12/4435	0.481602	0.709658	0.569916	PDGFA	1
GO:0014855	striated muscle cell proliferation	1/236	12/4435	0.481602	0.709658	0.569916	MYOG	1
GO:0018107	peptidyl-threonine phosphorylation	1/236	12/4435	0.481602	0.709658	0.569916	CHI3L1	1
GO:0019755	one-carbon compound transport	1/236	12/4435	0.481602	0.709658	0.569916	AQP1	1
GO:0022602	ovulation cycle process	1/236	12/4435	0.481602	0.709658	0.569916	ESR1	1
GO:0030212	hyaluronan metabolic process	1/236	12/4435	0.481602	0.709658	0.569916	ITIH5	1
GO:0030837	negative regulation of actin filament polymerization	1/236	12/4435	0.481602	0.709658	0.569916	TMOD1	1
GO:0031113	regulation of microtubule polymerization	1/236	12/4435	0.481602	0.709658	0.569916	CDK5R1	1
GO:0032147	activation of protein kinase activity	1/236	12/4435	0.481602	0.709658	0.569916	CHI3L1	1
GO:0032527	protein exit from endoplasmic reticulum	1/236	12/4435	0.481602	0.709658	0.569916	INSIG1	1
GO:0033077	T cell differentiation in thymus	1/236	12/4435	0.481602	0.709658	0.569916	BMP4	1
GO:0042092	type 2 immune response	1/236	12/4435	0.481602	0.709658	0.569916	HLX	1
GO:0042104	positive regulation of activated T cell proliferation	1/236	12/4435	0.481602	0.709658	0.569916	HMGB1	1
GO:0042149	cellular response to glucose starvation	1/236	12/4435	0.481602	0.709658	0.569916	SLC2A1	1
GO:0042446	hormone biosynthetic process	1/236	12/4435	0.481602	0.709658	0.569916	EGR1	1
GO:0042987	amyloid precursor protein catabolic process	1/236	12/4435	0.481602	0.709658	0.569916	SPON1	1
GO:0043330	response to exogenous dsRNA	1/236	12/4435	0.481602	0.709658	0.569916	CAV1	1
GO:0043525	positive regulation of neuron apoptotic process	1/236	12/4435	0.481602	0.709658	0.569916	CDK5R1	1
GO:0044458	motile cilium assembly	1/236	12/4435	0.481602	0.709658	0.569916	ENKD1	1
GO:0045744	negative regulation of G protein-coupled receptor signaling pathway	1/236	12/4435	0.481602	0.709658	0.569916	ARRB1	1
GO:0045913	positive regulation of carbohydrate metabolic process	1/236	12/4435	0.481602	0.709658	0.569916	ACTN3	1
GO:0046677	response to antibiotic	1/236	12/4435	0.481602	0.709658	0.569916	ALPL	1
GO:0050435	amyloid-beta metabolic process	1/236	12/4435	0.481602	0.709658	0.569916	SPON1	1
GO:0050891	multicellular organismal-level water homeostasis	1/236	12/4435	0.481602	0.709658	0.569916	AQP1	1
GO:0051180	vitamin transport	1/236	12/4435	0.481602	0.709658	0.569916	APOA1	1
GO:0051293	establishment of spindle localization	1/236	12/4435	0.481602	0.709658	0.569916	ENKD1	1
GO:0051588	regulation of neurotransmitter transport	1/236	12/4435	0.481602	0.709658	0.569916	DTNBP1	1
GO:0060021	roof of mouth development	1/236	12/4435	0.481602	0.709658	0.569916	INSIG1	1
GO:0060606	tube closure	1/236	12/4435	0.481602	0.709658	0.569916	BMP4	1
GO:0070098	chemokine-mediated signaling pathway	1/236	12/4435	0.481602	0.709658	0.569916	EDN1	1
GO:0070527	platelet aggregation	1/236	12/4435	0.481602	0.709658	0.569916	IL6	1
GO:0070613	regulation of protein processing	1/236	12/4435	0.481602	0.709658	0.569916	SPON1	1
GO:0071715	icosanoid transport	1/236	12/4435	0.481602	0.709658	0.569916	PLA2G3	1
GO:0090114	COPII-coated vesicle budding	1/236	12/4435	0.481602	0.709658	0.569916	INSIG1	1
GO:0090313	regulation of protein targeting to membrane	1/236	12/4435	0.481602	0.709658	0.569916	CDK5R1	1
GO:1901568	fatty acid derivative metabolic process	1/236	12/4435	0.481602	0.709658	0.569916	HPGD	1
GO:1901798	positive regulation of signal transduction by p53 class mediator	1/236	12/4435	0.481602	0.709658	0.569916	MYC	1
GO:1902807	negative regulation of cell cycle G1/S phase transition	1/236	12/4435	0.481602	0.709658	0.569916	CCL2	1
GO:1903317	regulation of protein maturation	1/236	12/4435	0.481602	0.709658	0.569916	SPON1	1
GO:1903350	response to dopamine	1/236	12/4435	0.481602	0.709658	0.569916	DTNBP1	1
GO:1903351	cellular response to dopamine	1/236	12/4435	0.481602	0.709658	0.569916	DTNBP1	1
GO:0034655	nucleobase-containing compound catabolic process	5/236	87/4435	0.496605	0.723361	0.58092	APOBEC2/HPRT1/IL6/PDE2A/RNASEH2C	5
GO:0018958	phenol-containing compound metabolic process	2/236	31/4435	0.497255	0.723361	0.58092	HPRT1/MAOA	2
GO:0044000	movement in host	2/236	31/4435	0.497255	0.723361	0.58092	CAV1/HMGB1	2
GO:0046578	regulation of Ras protein signal transduction	2/236	31/4435	0.497255	0.723361	0.58092	APOA1/LPAR1	2
GO:0060828	regulation of canonical Wnt signaling pathway	2/236	31/4435	0.497255	0.723361	0.58092	CAV1/SFRP5	2
GO:0071356	cellular response to tumor necrosis factor	2/236	31/4435	0.497255	0.723361	0.58092	APOA1/CHI3L1	2
GO:1903169	regulation of calcium ion transmembrane transport	2/236	31/4435	0.497255	0.723361	0.58092	ATP2A1/CAV1	2
GO:0032870	cellular response to hormone stimulus	6/236	106/4435	0.499205	0.723361	0.58092	AQP1/CAV1/EDN1/ESR1/HEYL/SOCS3	6
GO:0010948	negative regulation of cell cycle process	3/236	50/4435	0.502035	0.723361	0.58092	BMP4/CCL2/OVOL1	3
GO:0042113	B cell activation	3/236	50/4435	0.502035	0.723361	0.58092	HMGB1/IL6/NFKBIZ	3
GO:0110053	regulation of actin filament organization	3/236	50/4435	0.502035	0.723361	0.58092	APOA1/LPAR1/TMOD1	3
GO:0006163	purine nucleotide metabolic process	5/236	88/4435	0.506863	0.723361	0.58092	GUCY1B1/HMGCR/HPRT1/NOS3/PDE2A	5
GO:0030099	myeloid cell differentiation	5/236	88/4435	0.506863	0.723361	0.58092	BMP4/MYC/PKNOX1/SCIN/UCP2	5
GO:0003407	neural retina development	1/236	13/4435	0.509263	0.723361	0.58092	TSPAN12	1
GO:0006536	glutamate metabolic process	1/236	13/4435	0.509263	0.723361	0.58092	PRODH	1
GO:0006778	porphyrin-containing compound metabolic process	1/236	13/4435	0.509263	0.723361	0.58092	ALAS2	1
GO:0006826	iron ion transport	1/236	13/4435	0.509263	0.723361	0.58092	SCARA5	1
GO:0007229	integrin-mediated signaling pathway	1/236	13/4435	0.509263	0.723361	0.58092	APOA1	1
GO:0007595	lactation	1/236	13/4435	0.509263	0.723361	0.58092	CAV1	1
GO:0010823	negative regulation of mitochondrion organization	1/236	13/4435	0.509263	0.723361	0.58092	GPX1	1
GO:0010952	positive regulation of peptidase activity	1/236	13/4435	0.509263	0.723361	0.58092	MYC	1
GO:0015837	amine transport	1/236	13/4435	0.509263	0.723361	0.58092	DTNBP1	1
GO:0016445	somatic diversification of immunoglobulins	1/236	13/4435	0.509263	0.723361	0.58092	NFKBIZ	1
GO:0018210	peptidyl-threonine modification	1/236	13/4435	0.509263	0.723361	0.58092	CHI3L1	1
GO:0030042	actin filament depolymerization	1/236	13/4435	0.509263	0.723361	0.58092	TMOD1	1
GO:0030902	hindbrain development	1/236	13/4435	0.509263	0.723361	0.58092	CDK5R1	1
GO:0032436	positive regulation of proteasomal ubiquitin-dependent protein catabolic process	1/236	13/4435	0.509263	0.723361	0.58092	CAV1	1
GO:0032526	response to retinoic acid	1/236	13/4435	0.509263	0.723361	0.58092	AQP1	1
GO:0034103	regulation of tissue remodeling	1/236	13/4435	0.509263	0.723361	0.58092	S1PR1	1
GO:0042058	regulation of epidermal growth factor receptor signaling pathway	1/236	13/4435	0.509263	0.723361	0.58092	MMP9	1
GO:0042168	heme metabolic process	1/236	13/4435	0.509263	0.723361	0.58092	ALAS2	1
GO:0042181	ketone biosynthetic process	1/236	13/4435	0.509263	0.723361	0.58092	EGR1	1
GO:0042982	amyloid precursor protein metabolic process	1/236	13/4435	0.509263	0.723361	0.58092	SPON1	1
GO:0043242	negative regulation of protein-containing complex disassembly	1/236	13/4435	0.509263	0.723361	0.58092	TMOD1	1
GO:0043433	negative regulation of DNA-binding transcription factor activity	1/236	13/4435	0.509263	0.723361	0.58092	ESR1	1
GO:0045839	negative regulation of mitotic nuclear division	1/236	13/4435	0.509263	0.723361	0.58092	BMP4	1
GO:0045912	negative regulation of carbohydrate metabolic process	1/236	13/4435	0.509263	0.723361	0.58092	ACTN3	1
GO:0050687	negative regulation of defense response to virus	1/236	13/4435	0.509263	0.723361	0.58092	FGL2	1
GO:0051653	spindle localization	1/236	13/4435	0.509263	0.723361	0.58092	ENKD1	1
GO:0051865	protein autoubiquitination	1/236	13/4435	0.509263	0.723361	0.58092	RNF112	1
GO:0060260	regulation of transcription initiation by RNA polymerase II	1/236	13/4435	0.509263	0.723361	0.58092	HMGB1	1
GO:0060675	ureteric bud morphogenesis	1/236	13/4435	0.509263	0.723361	0.58092	BMP4	1
GO:0060760	positive regulation of response to cytokine stimulus	1/236	13/4435	0.509263	0.723361	0.58092	EDN1	1
GO:0071867	response to monoamine	1/236	13/4435	0.509263	0.723361	0.58092	DTNBP1	1
GO:0071868	cellular response to monoamine stimulus	1/236	13/4435	0.509263	0.723361	0.58092	DTNBP1	1
GO:0071869	response to catecholamine	1/236	13/4435	0.509263	0.723361	0.58092	DTNBP1	1
GO:0071870	cellular response to catecholamine stimulus	1/236	13/4435	0.509263	0.723361	0.58092	DTNBP1	1
GO:0072332	intrinsic apoptotic signaling pathway by p53 class mediator	1/236	13/4435	0.509263	0.723361	0.58092	MYC	1
GO:0140374	antiviral innate immune response	1/236	13/4435	0.509263	0.723361	0.58092	MX1	1
GO:1901992	positive regulation of mitotic cell cycle phase transition	1/236	13/4435	0.509263	0.723361	0.58092	CCND2	1
GO:1905710	positive regulation of membrane permeability	1/236	13/4435	0.509263	0.723361	0.58092	LAPTM5	1
GO:1990830	cellular response to leukemia inhibitory factor	1/236	13/4435	0.509263	0.723361	0.58092	SOCS3	1
GO:2000142	regulation of DNA-templated transcription initiation	1/236	13/4435	0.509263	0.723361	0.58092	HMGB1	1
GO:0007292	female gamete generation	2/236	32/4435	0.514344	0.727264	0.584055	EDN1/HPGD	2
GO:0045216	cell-cell junction organization	2/236	32/4435	0.514344	0.727264	0.584055	CAV1/HOPX	2
GO:0046434	organophosphate catabolic process	2/236	32/4435	0.514344	0.727264	0.584055	HPRT1/PDE2A	2
GO:0090276	regulation of peptide hormone secretion	2/236	32/4435	0.514344	0.727264	0.584055	GRP/IL6	2
GO:2001235	positive regulation of apoptotic signaling pathway	2/236	32/4435	0.514344	0.727264	0.584055	CAV1/MYC	2
GO:0002573	myeloid leukocyte differentiation	3/236	51/4435	0.515493	0.727264	0.584055	BMP4/MYC/UCP2	3
GO:0006164	purine nucleotide biosynthetic process	3/236	51/4435	0.515493	0.727264	0.584055	GUCY1B1/HPRT1/NOS3	3
GO:0016485	protein processing	3/236	51/4435	0.515493	0.727264	0.584055	CPE/CTSV/SPON1	3
GO:0042742	defense response to bacterium	3/236	51/4435	0.515493	0.727264	0.584055	AQP1/NFKBIZ/S100A14	3
GO:0051960	regulation of nervous system development	3/236	51/4435	0.515493	0.727264	0.584055	IL6/LRRN1/TPPP	3
GO:0070661	leukocyte proliferation	4/236	70/4435	0.516298	0.727907	0.584571	BMP4/HMGB1/IL6/NFKBIZ	4
GO:0034765	regulation of monoatomic ion transmembrane transport	4/236	71/4435	0.527646	0.729306	0.585695	ATP2A1/CAV1/GRP/SCN1B	4
GO:0043434	response to peptide hormone	4/236	71/4435	0.527646	0.729306	0.585695	CAV1/EDN1/IGF2/SOCS3	4
GO:0006909	phagocytosis	3/236	52/4435	0.528756	0.729306	0.585695	APOA1/C3/HMGB1	3
GO:0007249	canonical NF-kappaB signal transduction	3/236	52/4435	0.528756	0.729306	0.585695	EDN1/EDNRB/ESR1	3
GO:0002520	immune system development	2/236	33/4435	0.531047	0.729306	0.585695	HMGB1/NFKBIZ	2
GO:0002791	regulation of peptide secretion	2/236	33/4435	0.531047	0.729306	0.585695	GRP/IL6	2
GO:0006836	neurotransmitter transport	2/236	33/4435	0.531047	0.729306	0.585695	DTNBP1/SLC6A6	2
GO:0007179	transforming growth factor beta receptor signaling pathway	2/236	33/4435	0.531047	0.729306	0.585695	CAV3/HPGD	2
GO:0030041	actin filament polymerization	2/236	33/4435	0.531047	0.729306	0.585695	ANG/TMOD1	2
GO:0031047	regulatory ncRNA-mediated gene silencing	2/236	33/4435	0.531047	0.729306	0.585695	BMP4/IL6	2
GO:0051056	regulation of small GTPase mediated signal transduction	2/236	33/4435	0.531047	0.729306	0.585695	APOA1/LPAR1	2
GO:0051224	negative regulation of protein transport	2/236	33/4435	0.531047	0.729306	0.585695	HMGCR/INSIG1	2
GO:1904950	negative regulation of establishment of protein localization	2/236	33/4435	0.531047	0.729306	0.585695	HMGCR/INSIG1	2
GO:0044419	biological process involved in interspecies interaction between organisms	20/236	375/4435	0.531736	0.729306	0.585695	AQP1/ARG2/C2/C3/CA3/CAV1/CD14/CD36/CFB/ESR1/FGL2/GPX1/HMGB1/HMGB3/IL6/MX1/NFKBIZ/S100A14/TLR2/TLR4	20
GO:0010629	negative regulation of gene expression	10/236	186/4435	0.534665	0.729306	0.585695	ANG/APOA1/BMP4/ESR1/FABP4/HEYL/HMGB1/IL6/NTS/UHRF1	10
GO:0001841	neural tube formation	1/236	14/4435	0.535453	0.729306	0.585695	BMP4	1
GO:0002762	negative regulation of myeloid leukocyte differentiation	1/236	14/4435	0.535453	0.729306	0.585695	MYC	1
GO:0006405	RNA export from nucleus	1/236	14/4435	0.535453	0.729306	0.585695	SEM1	1
GO:0006953	acute-phase response	1/236	14/4435	0.535453	0.729306	0.585695	IL6	1
GO:0008089	anterograde axonal transport	1/236	14/4435	0.535453	0.729306	0.585695	DTNBP1	1
GO:0009069	serine family amino acid metabolic process	1/236	14/4435	0.535453	0.729306	0.585695	SDS	1
GO:0009309	amine biosynthetic process	1/236	14/4435	0.535453	0.729306	0.585695	SMS	1
GO:0009791	post-embryonic development	1/236	14/4435	0.535453	0.729306	0.585695	BMP4	1
GO:0015804	neutral amino acid transport	1/236	14/4435	0.535453	0.729306	0.585695	SLC1A1	1
GO:0017156	calcium-ion regulated exocytosis	1/236	14/4435	0.535453	0.729306	0.585695	SCIN	1
GO:0018208	peptidyl-proline modification	1/236	14/4435	0.535453	0.729306	0.585695	PPID	1
GO:0030032	lamellipodium assembly	1/236	14/4435	0.535453	0.729306	0.585695	S1PR1	1
GO:0033143	regulation of intracellular steroid hormone receptor signaling pathway	1/236	14/4435	0.535453	0.729306	0.585695	HEYL	1
GO:0033209	tumor necrosis factor-mediated signaling pathway	1/236	14/4435	0.535453	0.729306	0.585695	APOA1	1
GO:0033363	secretory granule organization	1/236	14/4435	0.535453	0.729306	0.585695	AQP1	1
GO:0034142	toll-like receptor 4 signaling pathway	1/236	14/4435	0.535453	0.729306	0.585695	CD14	1
GO:0035107	appendage morphogenesis	1/236	14/4435	0.535453	0.729306	0.585695	BMP4	1
GO:0035108	limb morphogenesis	1/236	14/4435	0.535453	0.729306	0.585695	BMP4	1
GO:0042116	macrophage activation	1/236	14/4435	0.535453	0.729306	0.585695	TLR4	1
GO:0042401	biogenic amine biosynthetic process	1/236	14/4435	0.535453	0.729306	0.585695	SMS	1
GO:0046006	regulation of activated T cell proliferation	1/236	14/4435	0.535453	0.729306	0.585695	HMGB1	1
GO:0048489	synaptic vesicle transport	1/236	14/4435	0.535453	0.729306	0.585695	DTNBP1	1
GO:0050873	brown fat cell differentiation	1/236	14/4435	0.535453	0.729306	0.585695	FABP4	1
GO:0051937	catecholamine transport	1/236	14/4435	0.535453	0.729306	0.585695	DTNBP1	1
GO:0060395	SMAD protein signal transduction	1/236	14/4435	0.535453	0.729306	0.585695	BMP4	1
GO:0072091	regulation of stem cell proliferation	1/236	14/4435	0.535453	0.729306	0.585695	OVOL1	1
GO:0072171	mesonephric tubule morphogenesis	1/236	14/4435	0.535453	0.729306	0.585695	BMP4	1
GO:0090277	positive regulation of peptide hormone secretion	1/236	14/4435	0.535453	0.729306	0.585695	GRP	1
GO:0090317	negative regulation of intracellular protein transport	1/236	14/4435	0.535453	0.729306	0.585695	INSIG1	1
GO:0097009	energy homeostasis	1/236	14/4435	0.535453	0.729306	0.585695	CD36	1
GO:0098732	macromolecule deacylation	1/236	14/4435	0.535453	0.729306	0.585695	TPPP	1
GO:0120009	intermembrane lipid transfer	1/236	14/4435	0.535453	0.729306	0.585695	APOA1	1
GO:0150116	regulation of cell-substrate junction organization	1/236	14/4435	0.535453	0.729306	0.585695	TEK	1
GO:1901184	regulation of ERBB signaling pathway	1/236	14/4435	0.535453	0.729306	0.585695	MMP9	1
GO:1901879	regulation of protein depolymerization	1/236	14/4435	0.535453	0.729306	0.585695	TMOD1	1
GO:1904377	positive regulation of protein localization to cell periphery	1/236	14/4435	0.535453	0.729306	0.585695	PLS1	1
GO:1990823	response to leukemia inhibitory factor	1/236	14/4435	0.535453	0.729306	0.585695	SOCS3	1
GO:0009150	purine ribonucleotide metabolic process	4/236	72/4435	0.538865	0.733475	0.589043	GUCY1B1/HMGCR/HPRT1/PDE2A	4
GO:0098655	monoatomic cation transmembrane transport	10/236	187/4435	0.541691	0.73578	0.590894	AQP1/ATP2A1/CAV1/EDN1/EDNRB/GRP/KCNMB1/SCARA5/SCN1B/UCP2	10
GO:0070663	regulation of leukocyte proliferation	3/236	53/4435	0.541816	0.73578	0.590894	BMP4/HMGB1/IL6	3
GO:0072522	purine-containing compound biosynthetic process	3/236	53/4435	0.541816	0.73578	0.590894	GUCY1B1/HPRT1/NOS3	3
GO:0006820	monoatomic anion transport	2/236	34/4435	0.547355	0.73578	0.590894	SLC1A1/UCP2	2
GO:0006885	regulation of pH	2/236	34/4435	0.547355	0.73578	0.590894	EDN1/EDNRB	2
GO:0034612	response to tumor necrosis factor	2/236	34/4435	0.547355	0.73578	0.590894	APOA1/CHI3L1	2
GO:0045834	positive regulation of lipid metabolic process	2/236	34/4435	0.547355	0.73578	0.590894	APOA1/TEK	2
GO:0051606	detection of stimulus	2/236	34/4435	0.547355	0.73578	0.590894	CAV3/TLR4	2
GO:0090087	regulation of peptide transport	2/236	34/4435	0.547355	0.73578	0.590894	GRP/IL6	2
GO:1901135	carbohydrate derivative metabolic process	11/236	207/4435	0.548062	0.73578	0.590894	APOBEC2/CTSV/EDNRB/GALNT1/GUCY1B1/HMGCR/HPRT1/ITIH5/LOC100337328/MGAT4A/PDE2A	11
GO:0032880	regulation of protein localization	9/236	169/4435	0.5495	0.73578	0.590894	ANG/BMP4/CDK5R1/HMGCR/IL6/INSIG1/MYH10/PLS1/PPID	9
GO:1901605	alpha-amino acid metabolic process	4/236	73/4435	0.549949	0.73578	0.590894	NOS3/PRODH/SDS/UCP2	4
GO:0051054	positive regulation of DNA metabolic process	3/236	54/4435	0.554667	0.73578	0.590894	HMGB1/IL6/MYC	3
GO:0051302	regulation of cell division	3/236	54/4435	0.554667	0.73578	0.590894	IGF2/MYC/PDGFA	3
GO:0009894	regulation of catabolic process	10/236	189/4435	0.555629	0.73578	0.590894	ACTN3/CAV1/CISD1/GPX1/HIF1A/HMGB1/HMGCR/HPGD/HSPB8/IL6	10
GO:0098662	inorganic cation transmembrane transport	10/236	189/4435	0.555629	0.73578	0.590894	AQP1/ATP2A1/CAV1/EDN1/EDNRB/GRP/KCNMB1/SCARA5/SCN1B/UCP2	10
GO:0000381	regulation of alternative mRNA splicing, via spliceosome	1/236	15/4435	0.560251	0.73578	0.590894	MYOD1	1
GO:0001942	hair follicle development	1/236	15/4435	0.560251	0.73578	0.590894	NSDHL	1
GO:0002639	positive regulation of immunoglobulin production	1/236	15/4435	0.560251	0.73578	0.590894	IL6	1
GO:0002793	positive regulation of peptide secretion	1/236	15/4435	0.560251	0.73578	0.590894	GRP	1
GO:0006469	negative regulation of protein kinase activity	1/236	15/4435	0.560251	0.73578	0.590894	FABP4	1
GO:0006767	water-soluble vitamin metabolic process	1/236	15/4435	0.560251	0.73578	0.590894	ALPL	1
GO:0009156	ribonucleoside monophosphate biosynthetic process	1/236	15/4435	0.560251	0.73578	0.590894	HPRT1	1
GO:0009994	oocyte differentiation	1/236	15/4435	0.560251	0.73578	0.590894	EDN1	1
GO:0015844	monoamine transport	1/236	15/4435	0.560251	0.73578	0.590894	DTNBP1	1
GO:0016239	positive regulation of macroautophagy	1/236	15/4435	0.560251	0.73578	0.590894	HSPB8	1
GO:0019432	triglyceride biosynthetic process	1/236	15/4435	0.560251	0.73578	0.590894	C3	1
GO:0022404	molting cycle process	1/236	15/4435	0.560251	0.73578	0.590894	NSDHL	1
GO:0022405	hair cycle process	1/236	15/4435	0.560251	0.73578	0.590894	NSDHL	1
GO:0030433	ubiquitin-dependent ERAD pathway	1/236	15/4435	0.560251	0.73578	0.590894	CAV1	1
GO:0032204	regulation of telomere maintenance	1/236	15/4435	0.560251	0.73578	0.590894	MYC	1
GO:0033013	tetrapyrrole metabolic process	1/236	15/4435	0.560251	0.73578	0.590894	ALAS2	1
GO:0033673	negative regulation of kinase activity	1/236	15/4435	0.560251	0.73578	0.590894	FABP4	1
GO:0042306	regulation of protein import into nucleus	1/236	15/4435	0.560251	0.73578	0.590894	BMP4	1
GO:0043331	response to dsRNA	1/236	15/4435	0.560251	0.73578	0.590894	CAV1	1
GO:0045921	positive regulation of exocytosis	1/236	15/4435	0.560251	0.73578	0.590894	ADORA2B	1
GO:0048525	negative regulation of viral process	1/236	15/4435	0.560251	0.73578	0.590894	MX1	1
GO:0048599	oocyte development	1/236	15/4435	0.560251	0.73578	0.590894	EDN1	1
GO:0048645	animal organ formation	1/236	15/4435	0.560251	0.73578	0.590894	BMP4	1
GO:0048709	oligodendrocyte differentiation	1/236	15/4435	0.560251	0.73578	0.590894	TPPP	1
GO:0050798	activated T cell proliferation	1/236	15/4435	0.560251	0.73578	0.590894	HMGB1	1
GO:0051784	negative regulation of nuclear division	1/236	15/4435	0.560251	0.73578	0.590894	BMP4	1
GO:0071479	cellular response to ionizing radiation	1/236	15/4435	0.560251	0.73578	0.590894	CCND2	1
GO:0071806	protein transmembrane transport	1/236	15/4435	0.560251	0.73578	0.590894	EDNRB	1
GO:0072028	nephron morphogenesis	1/236	15/4435	0.560251	0.73578	0.590894	BMP4	1
GO:0072078	nephron tubule morphogenesis	1/236	15/4435	0.560251	0.73578	0.590894	BMP4	1
GO:0072088	nephron epithelium morphogenesis	1/236	15/4435	0.560251	0.73578	0.590894	BMP4	1
GO:0090263	positive regulation of canonical Wnt signaling pathway	1/236	15/4435	0.560251	0.73578	0.590894	CAV1	1
GO:0097300	programmed necrotic cell death	1/236	15/4435	0.560251	0.73578	0.590894	CAV1	1
GO:1901655	cellular response to ketone	1/236	15/4435	0.560251	0.73578	0.590894	AQP1	1
GO:1903533	regulation of protein targeting	1/236	15/4435	0.560251	0.73578	0.590894	CDK5R1	1
GO:1990868	response to chemokine	1/236	15/4435	0.560251	0.73578	0.590894	EDN1	1
GO:1990869	cellular response to chemokine	1/236	15/4435	0.560251	0.73578	0.590894	EDN1	1
GO:2000060	positive regulation of ubiquitin-dependent protein catabolic process	1/236	15/4435	0.560251	0.73578	0.590894	CAV1	1
GO:2000106	regulation of leukocyte apoptotic process	1/236	15/4435	0.560251	0.73578	0.590894	BMP4	1
GO:0055086	nucleobase-containing small molecule metabolic process	7/236	132/4435	0.560292	0.73578	0.590894	APOBEC2/GUCY1B1/HMGCR/HPRT1/NOS3/PDE2A/XDH	7
GO:0098660	inorganic ion transmembrane transport	11/236	209/4435	0.56131	0.736654	0.591596	AQP1/ATP2A1/CAV1/EDN1/EDNRB/GRP/KCNMB1/SCARA5/SCN1B/SLC1A1/UCP2	11
GO:0009266	response to temperature stimulus	2/236	35/4435	0.563265	0.738291	0.592911	CKM/SCARA5	2
GO:0070507	regulation of microtubule cytoskeleton organization	2/236	35/4435	0.563265	0.738291	0.592911	CDK5R1/TPPP	2
GO:0071375	cellular response to peptide hormone stimulus	3/236	55/4435	0.567302	0.743116	0.596785	CAV1/EDN1/SOCS3	3
GO:0016032	viral process	4/236	75/4435	0.571694	0.748399	0.601029	CAV1/HMGB1/MX1/PPID	4
GO:0001649	osteoblast differentiation	2/236	36/4435	0.578772	0.752365	0.604213	BMP4/IL6	2
GO:0031346	positive regulation of cell projection organization	2/236	36/4435	0.578772	0.752365	0.604213	PLA2G3/SCN1B	2
GO:0032946	positive regulation of mononuclear cell proliferation	2/236	36/4435	0.578772	0.752365	0.604213	HMGB1/IL6	2
GO:0050671	positive regulation of lymphocyte proliferation	2/236	36/4435	0.578772	0.752365	0.604213	HMGB1/IL6	2
GO:0070085	glycosylation	2/236	36/4435	0.578772	0.752365	0.604213	GALNT1/LOC100337328	2
GO:1902904	negative regulation of supramolecular fiber organization	2/236	36/4435	0.578772	0.752365	0.604213	CAV3/TMOD1	2
GO:0010506	regulation of autophagy	3/236	56/4435	0.579716	0.752365	0.604213	CISD1/HMGB1/HSPB8	3
GO:0045444	fat cell differentiation	3/236	56/4435	0.579716	0.752365	0.604213	FABP4/GPX1/INSIG1	3
GO:0006906	vesicle fusion	1/236	16/4435	0.583731	0.752365	0.604213	STXBP6	1
GO:0007269	neurotransmitter secretion	1/236	16/4435	0.583731	0.752365	0.604213	DTNBP1	1
GO:0009124	nucleoside monophosphate biosynthetic process	1/236	16/4435	0.583731	0.752365	0.604213	HPRT1	1
GO:0031638	zymogen activation	1/236	16/4435	0.583731	0.752365	0.604213	CTSV	1
GO:0032272	negative regulation of protein polymerization	1/236	16/4435	0.583731	0.752365	0.604213	TMOD1	1
GO:0040014	regulation of multicellular organism growth	1/236	16/4435	0.583731	0.752365	0.604213	PLS1	1
GO:0042303	molting cycle	1/236	16/4435	0.583731	0.752365	0.604213	NSDHL	1
GO:0042572	retinol metabolic process	1/236	16/4435	0.583731	0.752365	0.604213	RBP1	1
GO:0042633	hair cycle	1/236	16/4435	0.583731	0.752365	0.604213	NSDHL	1
GO:0043457	regulation of cellular respiration	1/236	16/4435	0.583731	0.752365	0.604213	ACTN3	1
GO:0045453	bone resorption	1/236	16/4435	0.583731	0.752365	0.604213	S1PR1	1
GO:0071347	cellular response to interleukin-1	1/236	16/4435	0.583731	0.752365	0.604213	PLCB1	1
GO:0090174	organelle membrane fusion	1/236	16/4435	0.583731	0.752365	0.604213	STXBP6	1
GO:0097479	synaptic vesicle localization	1/236	16/4435	0.583731	0.752365	0.604213	DTNBP1	1
GO:0099643	signal release from synapse	1/236	16/4435	0.583731	0.752365	0.604213	DTNBP1	1
GO:0140895	cell surface toll-like receptor signaling pathway	1/236	16/4435	0.583731	0.752365	0.604213	CD14	1
GO:1901616	organic hydroxy compound catabolic process	1/236	16/4435	0.583731	0.752365	0.604213	MAOA	1
GO:0055082	intracellular chemical homeostasis	7/236	136/4435	0.592567	0.762612	0.612442	AQP1/ATP2A1/CAV1/HIF1A/MYC/SCARA5/UCP2	7
GO:0006109	regulation of carbohydrate metabolic process	2/236	37/4435	0.593873	0.762612	0.612442	ACTN3/HIF1A	2
GO:0018105	peptidyl-serine phosphorylation	2/236	37/4435	0.593873	0.762612	0.612442	CAV1/IL6	2
GO:0045926	negative regulation of growth	2/236	37/4435	0.593873	0.762612	0.612442	MT2A/RERG	2
GO:0090092	regulation of transmembrane receptor protein serine/threonine kinase signaling pathway	2/236	37/4435	0.593873	0.762612	0.612442	BMP4/CAV3	2
GO:1905475	regulation of protein localization to membrane	2/236	37/4435	0.593873	0.762612	0.612442	CDK5R1/PLS1	2
GO:0009896	positive regulation of catabolic process	5/236	97/4435	0.594939	0.763118	0.612849	ACTN3/CAV1/HMGB1/HSPB8/IL6	5
GO:0080135	regulation of cellular response to stress	6/236	117/4435	0.597565	0.763118	0.612849	BMP4/CAV1/CAV3/HMGB1/MYC/PLCB1	6
GO:0009259	ribonucleotide metabolic process	4/236	78/4435	0.603188	0.763118	0.612849	GUCY1B1/HMGCR/HPRT1/PDE2A	4
GO:0031331	positive regulation of cellular catabolic process	3/236	58/4435	0.603866	0.763118	0.612849	HMGB1/HSPB8/IL6	3
GO:0001657	ureteric bud development	1/236	17/4435	0.605962	0.763118	0.612849	BMP4	1
GO:0002752	cell surface pattern recognition receptor signaling pathway	1/236	17/4435	0.605962	0.763118	0.612849	CD14	1
GO:0006661	phosphatidylinositol biosynthetic process	1/236	17/4435	0.605962	0.763118	0.612849	PDGFA	1
GO:0006900	vesicle budding from membrane	1/236	17/4435	0.605962	0.763118	0.612849	INSIG1	1
GO:0007173	epidermal growth factor receptor signaling pathway	1/236	17/4435	0.605962	0.763118	0.612849	MMP9	1
GO:0008584	male gonad development	1/236	17/4435	0.605962	0.763118	0.612849	ESR1	1
GO:0021675	nerve development	1/236	17/4435	0.605962	0.763118	0.612849	EDN1	1
GO:0021987	cerebral cortex development	1/236	17/4435	0.605962	0.763118	0.612849	CDK5R1	1
GO:0032456	endocytic recycling	1/236	17/4435	0.605962	0.763118	0.612849	PLA2G3	1
GO:0032729	positive regulation of type II interferon production	1/236	17/4435	0.605962	0.763118	0.612849	CD14	1
GO:0034109	homotypic cell-cell adhesion	1/236	17/4435	0.605962	0.763118	0.612849	IL6	1
GO:0034605	cellular response to heat	1/236	17/4435	0.605962	0.763118	0.612849	SCARA5	1
GO:0035303	regulation of dephosphorylation	1/236	17/4435	0.605962	0.763118	0.612849	PPP1R16B	1
GO:0043281	regulation of cysteine-type endopeptidase activity involved in apoptotic process	1/236	17/4435	0.605962	0.763118	0.612849	MYC	1
GO:0044344	cellular response to fibroblast growth factor stimulus	1/236	17/4435	0.605962	0.763118	0.612849	CCL2	1
GO:0046546	development of primary male sexual characteristics	1/236	17/4435	0.605962	0.763118	0.612849	ESR1	1
GO:0048813	dendrite morphogenesis	1/236	17/4435	0.605962	0.763118	0.612849	CDK5R1	1
GO:0050709	negative regulation of protein secretion	1/236	17/4435	0.605962	0.763118	0.612849	HMGCR	1
GO:0050795	regulation of behavior	1/236	17/4435	0.605962	0.763118	0.612849	GRP	1
GO:0061333	renal tubule morphogenesis	1/236	17/4435	0.605962	0.763118	0.612849	BMP4	1
GO:0071677	positive regulation of mononuclear cell migration	1/236	17/4435	0.605962	0.763118	0.612849	HMGB1	1
GO:0072163	mesonephric epithelium development	1/236	17/4435	0.605962	0.763118	0.612849	BMP4	1
GO:0072164	mesonephric tubule development	1/236	17/4435	0.605962	0.763118	0.612849	BMP4	1
GO:0072524	pyridine-containing compound metabolic process	1/236	17/4435	0.605962	0.763118	0.612849	ALPL	1
GO:0140962	multicellular organismal-level chemical homeostasis	1/236	17/4435	0.605962	0.763118	0.612849	AQP1	1
GO:1901989	positive regulation of cell cycle phase transition	1/236	17/4435	0.605962	0.763118	0.612849	CCND2	1
GO:1903305	regulation of regulated secretory pathway	1/236	17/4435	0.605962	0.763118	0.612849	ADORA2B	1
GO:1990542	mitochondrial transmembrane transport	1/236	17/4435	0.605962	0.763118	0.612849	UCP2	1
GO:0002700	regulation of production of molecular mediator of immune response	2/236	38/4435	0.608568	0.763636	0.613265	APOA1/IL6	2
GO:0009101	glycoprotein biosynthetic process	2/236	38/4435	0.608568	0.763636	0.613265	GALNT1/LOC100337328	2
GO:0043467	regulation of generation of precursor metabolites and energy	2/236	38/4435	0.608568	0.763636	0.613265	ACTN3/HIF1A	2
GO:0051701	biological process involved in interaction with host	2/236	38/4435	0.608568	0.763636	0.613265	CAV1/HMGB1	2
GO:0099111	microtubule-based transport	2/236	38/4435	0.608568	0.763636	0.613265	DTNBP1/HIF1A	2
GO:1903046	meiotic cell cycle process	2/236	38/4435	0.608568	0.763636	0.613265	EDN1/OVOL1	2
GO:0019693	ribose phosphate metabolic process	4/236	79/4435	0.613372	0.769201	0.617734	GUCY1B1/HMGCR/HPRT1/PDE2A	4
GO:0120031	plasma membrane bounded cell projection assembly	6/236	119/4435	0.614337	0.769949	0.618335	CAV1/ENKD1/LPAR1/PLA2G3/PPP1R16B/S1PR1	6
GO:0030031	cell projection assembly	6/236	120/4435	0.622576	0.774309	0.621836	CAV1/ENKD1/LPAR1/PLA2G3/PPP1R16B/S1PR1	6
GO:0018209	peptidyl-serine modification	2/236	39/4435	0.622857	0.774309	0.621836	CAV1/IL6	2
GO:0033043	regulation of organelle organization	11/236	219/4435	0.62509	0.774309	0.621836	APOA1/BMP4/CAV3/CDK5R1/EDN1/GPX1/LPAR1/MMP9/MYC/TMOD1/TPPP	11
GO:0001823	mesonephros development	1/236	18/4435	0.627011	0.774309	0.621836	BMP4	1
GO:0001838	embryonic epithelial tube formation	1/236	18/4435	0.627011	0.774309	0.621836	BMP4	1
GO:0002637	regulation of immunoglobulin production	1/236	18/4435	0.627011	0.774309	0.621836	IL6	1
GO:0002709	regulation of T cell mediated immunity	1/236	18/4435	0.627011	0.774309	0.621836	HMGB1	1
GO:0006334	nucleosome assembly	1/236	18/4435	0.627011	0.774309	0.621836	HMGB1	1
GO:0030177	positive regulation of Wnt signaling pathway	1/236	18/4435	0.627011	0.774309	0.621836	CAV1	1
GO:0034340	response to type I interferon	1/236	18/4435	0.627011	0.774309	0.621836	MX1	1
GO:0043473	pigmentation	1/236	18/4435	0.627011	0.774309	0.621836	EDNRB	1
GO:0048736	appendage development	1/236	18/4435	0.627011	0.774309	0.621836	BMP4	1
GO:0050994	regulation of lipid catabolic process	1/236	18/4435	0.627011	0.774309	0.621836	HPGD	1
GO:0051348	negative regulation of transferase activity	1/236	18/4435	0.627011	0.774309	0.621836	FABP4	1
GO:0060173	limb development	1/236	18/4435	0.627011	0.774309	0.621836	BMP4	1
GO:0060993	kidney morphogenesis	1/236	18/4435	0.627011	0.774309	0.621836	BMP4	1
GO:0061077	chaperone-mediated protein folding	1/236	18/4435	0.627011	0.774309	0.621836	PPID	1
GO:0071774	response to fibroblast growth factor	1/236	18/4435	0.627011	0.774309	0.621836	CCL2	1
GO:0071900	regulation of protein serine/threonine kinase activity	1/236	18/4435	0.627011	0.774309	0.621836	PDGFA	1
GO:0090100	positive regulation of transmembrane receptor protein serine/threonine kinase signaling pathway	1/236	18/4435	0.627011	0.774309	0.621836	BMP4	1
GO:0090207	regulation of triglyceride metabolic process	1/236	18/4435	0.627011	0.774309	0.621836	C3	1
GO:1903076	regulation of protein localization to plasma membrane	1/236	18/4435	0.627011	0.774309	0.621836	PLS1	1
GO:1990138	neuron projection extension	1/236	18/4435	0.627011	0.774309	0.621836	EDN1	1
GO:2000401	regulation of lymphocyte migration	1/236	18/4435	0.627011	0.774309	0.621836	CCL2	1
GO:0044403	biological process involved in symbiotic interaction	3/236	60/4435	0.627087	0.774309	0.621836	CAV1/GPX1/HMGB1	3
GO:0002429	immune response-activating cell surface receptor signaling pathway	2/236	40/4435	0.636741	0.782528	0.628437	CD14/NFKBIZ	2
GO:0007051	spindle organization	2/236	40/4435	0.636741	0.782528	0.628437	CCDC69/TPPP	2
GO:0008406	gonad development	2/236	40/4435	0.636741	0.782528	0.628437	ANG/ESR1	2
GO:0010001	glial cell differentiation	2/236	40/4435	0.636741	0.782528	0.628437	NFIB/TPPP	2
GO:0030111	regulation of Wnt signaling pathway	2/236	40/4435	0.636741	0.782528	0.628437	CAV1/SFRP5	2
GO:0032388	positive regulation of intracellular transport	2/236	40/4435	0.636741	0.782528	0.628437	ATP2A1/CDK5R1	2
GO:0045137	development of primary sexual characteristics	2/236	40/4435	0.636741	0.782528	0.628437	ANG/ESR1	2
GO:0061136	regulation of proteasomal protein catabolic process	2/236	40/4435	0.636741	0.782528	0.628437	CAV1/GPX1	2
GO:0006310	DNA recombination	3/236	61/4435	0.638343	0.783574	0.629277	HMGB1/HMGB3/NFKBIZ	3
GO:0009165	nucleotide biosynthetic process	3/236	61/4435	0.638343	0.783574	0.629277	GUCY1B1/HPRT1/NOS3	3
GO:0002220	innate immune response activating cell surface receptor signaling pathway	1/236	19/4435	0.64694	0.788564	0.633284	CD14	1
GO:0002690	positive regulation of leukocyte chemotaxis	1/236	19/4435	0.64694	0.788564	0.633284	HMGB1	1
GO:0007416	synapse assembly	1/236	19/4435	0.64694	0.788564	0.633284	LRRN1	1
GO:0008286	insulin receptor signaling pathway	1/236	19/4435	0.64694	0.788564	0.633284	SOCS3	1
GO:0019827	stem cell population maintenance	1/236	19/4435	0.64694	0.788564	0.633284	MYC	1
GO:0032922	circadian regulation of gene expression	1/236	19/4435	0.64694	0.788564	0.633284	EGR1	1
GO:0045639	positive regulation of myeloid cell differentiation	1/236	19/4435	0.64694	0.788564	0.633284	SCIN	1
GO:0050852	T cell receptor signaling pathway	1/236	19/4435	0.64694	0.788564	0.633284	NFKBIZ	1
GO:0060041	retina development in camera-type eye	1/236	19/4435	0.64694	0.788564	0.633284	TSPAN12	1
GO:0070059	intrinsic apoptotic signaling pathway in response to endoplasmic reticulum stress	1/236	19/4435	0.64694	0.788564	0.633284	ATP2A1	1
GO:0098727	maintenance of cell number	1/236	19/4435	0.64694	0.788564	0.633284	MYC	1
GO:1900182	positive regulation of protein localization to nucleus	1/236	19/4435	0.64694	0.788564	0.633284	BMP4	1
GO:0001818	negative regulation of cytokine production	2/236	41/4435	0.650223	0.79072	0.635016	APOA1/HMGB1	2
GO:0008154	actin polymerization or depolymerization	2/236	41/4435	0.650223	0.79072	0.635016	ANG/TMOD1	2
GO:0048771	tissue remodeling	2/236	41/4435	0.650223	0.79072	0.635016	CAV1/S1PR1	2
GO:0070665	positive regulation of leukocyte proliferation	2/236	41/4435	0.650223	0.79072	0.635016	HMGB1/IL6	2
GO:0010638	positive regulation of organelle organization	5/236	104/4435	0.657048	0.797626	0.640562	APOA1/CDK5R1/EDN1/LPAR1/MMP9	5
GO:0044282	small molecule catabolic process	5/236	104/4435	0.657048	0.797626	0.640562	ACTN3/APOBEC2/NOS3/PRODH/SDS	5
GO:0051604	protein maturation	5/236	104/4435	0.657048	0.797626	0.640562	CISD1/CPE/CTSV/PPID/SPON1	5
GO:0009991	response to extracellular stimulus	4/236	84/4435	0.661821	0.798511	0.641272	ADORA2B/ALPL/NFKBIZ/SLC2A1	4
GO:0055080	monoatomic cation homeostasis	6/236	125/4435	0.662241	0.798511	0.641272	ALPL/ATP2A1/EDN1/EDNRB/MYC/SCARA5	6
GO:0002768	immune response-regulating cell surface receptor signaling pathway	2/236	42/4435	0.663306	0.798511	0.641272	CD14/NFKBIZ	2
GO:0015748	organophosphate ester transport	2/236	42/4435	0.663306	0.798511	0.641272	APOA1/ATP8A1	2
GO:0016241	regulation of macroautophagy	1/236	20/4435	0.665808	0.798511	0.641272	HSPB8	1
GO:0030307	positive regulation of cell growth	1/236	20/4435	0.665808	0.798511	0.641272	EDN1	1
GO:0031110	regulation of microtubule polymerization or depolymerization	1/236	20/4435	0.665808	0.798511	0.641272	CDK5R1	1
GO:0031398	positive regulation of protein ubiquitination	1/236	20/4435	0.665808	0.798511	0.641272	CAV1	1
GO:0033865	nucleoside bisphosphate metabolic process	1/236	20/4435	0.665808	0.798511	0.641272	HMGCR	1
GO:0033875	ribonucleoside bisphosphate metabolic process	1/236	20/4435	0.665808	0.798511	0.641272	HMGCR	1
GO:0034032	purine nucleoside bisphosphate metabolic process	1/236	20/4435	0.665808	0.798511	0.641272	HMGCR	1
GO:0034728	nucleosome organization	1/236	20/4435	0.665808	0.798511	0.641272	HMGB1	1
GO:0038127	ERBB signaling pathway	1/236	20/4435	0.665808	0.798511	0.641272	MMP9	1
GO:0046148	pigment biosynthetic process	1/236	20/4435	0.665808	0.798511	0.641272	ALAS2	1
GO:0046661	male sex differentiation	1/236	20/4435	0.665808	0.798511	0.641272	ESR1	1
GO:0048477	oogenesis	1/236	20/4435	0.665808	0.798511	0.641272	EDN1	1
GO:0048534	hematopoietic or lymphoid organ development	1/236	20/4435	0.665808	0.798511	0.641272	NFKBIZ	1
GO:0072089	stem cell proliferation	1/236	20/4435	0.665808	0.798511	0.641272	OVOL1	1
GO:0072175	epithelial tube formation	1/236	20/4435	0.665808	0.798511	0.641272	BMP4	1
GO:0072678	T cell migration	1/236	20/4435	0.665808	0.798511	0.641272	S1PR1	1
GO:2000116	regulation of cysteine-type endopeptidase activity	1/236	20/4435	0.665808	0.798511	0.641272	MYC	1
GO:0016050	vesicle organization	3/236	64/4435	0.670677	0.802967	0.644851	AQP1/INSIG1/STXBP6	3
GO:0045787	positive regulation of cell cycle	3/236	64/4435	0.670677	0.802967	0.644851	CCND2/EDN1/OVOL1	3
GO:1901293	nucleoside phosphate biosynthetic process	3/236	64/4435	0.670677	0.802967	0.644851	GUCY1B1/HPRT1/NOS3	3
GO:0009152	purine ribonucleotide biosynthetic process	2/236	43/4435	0.675995	0.808406	0.649219	GUCY1B1/HPRT1	2
GO:0034249	negative regulation of amide metabolic process	2/236	43/4435	0.675995	0.808406	0.649219	ANG/SPON1	2
GO:0050801	monoatomic ion homeostasis	6/236	127/4435	0.677364	0.808635	0.649403	ALPL/ATP2A1/EDN1/EDNRB/MYC/SCARA5	6
GO:0006260	DNA replication	3/236	65/4435	0.680976	0.808635	0.649403	MCM3/NASP/NFIB	3
GO:0048511	rhythmic process	3/236	65/4435	0.680976	0.808635	0.649403	CDK5R1/EGR1/ESR1	3
GO:1901653	cellular response to peptide	3/236	65/4435	0.680976	0.808635	0.649403	CAV1/EDN1/SOCS3	3
GO:0009117	nucleotide metabolic process	5/236	107/4435	0.681731	0.808635	0.649403	GUCY1B1/HMGCR/HPRT1/NOS3/PDE2A	5
GO:0000380	alternative mRNA splicing, via spliceosome	1/236	21/4435	0.683672	0.808635	0.649403	MYOD1	1
GO:0007040	lysosome organization	1/236	21/4435	0.683672	0.808635	0.649403	LAPTM5	1
GO:0010906	regulation of glucose metabolic process	1/236	21/4435	0.683672	0.808635	0.649403	ACTN3	1
GO:0021543	pallium development	1/236	21/4435	0.683672	0.808635	0.649403	CDK5R1	1
GO:0021782	glial cell development	1/236	21/4435	0.683672	0.808635	0.649403	TPPP	1
GO:0048167	regulation of synaptic plasticity	1/236	21/4435	0.683672	0.808635	0.649403	HMGCR	1
GO:0050769	positive regulation of neurogenesis	1/236	21/4435	0.683672	0.808635	0.649403	IL6	1
GO:0050871	positive regulation of B cell activation	1/236	21/4435	0.683672	0.808635	0.649403	IL6	1
GO:0051261	protein depolymerization	1/236	21/4435	0.683672	0.808635	0.649403	TMOD1	1
GO:0071333	cellular response to glucose stimulus	1/236	21/4435	0.683672	0.808635	0.649403	UCP2	1
GO:0080171	lytic vacuole organization	1/236	21/4435	0.683672	0.808635	0.649403	LAPTM5	1
GO:1901800	positive regulation of proteasomal protein catabolic process	1/236	21/4435	0.683672	0.808635	0.649403	CAV1	1
GO:2000243	positive regulation of reproductive process	1/236	21/4435	0.683672	0.808635	0.649403	OVOL1	1
GO:0010821	regulation of mitochondrion organization	2/236	44/4435	0.688293	0.808635	0.649403	GPX1/MMP9	2
GO:1901988	negative regulation of cell cycle phase transition	2/236	44/4435	0.688293	0.808635	0.649403	CCL2/OVOL1	2
GO:1902115	regulation of organelle assembly	2/236	44/4435	0.688293	0.808635	0.649403	CAV3/LPAR1	2
GO:0044770	cell cycle phase transition	4/236	87/4435	0.688855	0.808635	0.649403	CCL2/CCND2/MYC/OVOL1	4
GO:0044772	mitotic cell cycle phase transition	3/236	66/4435	0.691035	0.808635	0.649403	CCL2/CCND2/MYC	3
GO:1901987	regulation of cell cycle phase transition	3/236	66/4435	0.691035	0.808635	0.649403	CCL2/CCND2/OVOL1	3
GO:0071705	nitrogen compound transport	24/236	489/4435	0.698637	0.808635	0.649403	ANG/AQP1/ARRB1/ATP8A1/BMP4/CAV1/CDK5R1/CPE/DTNBP1/EDN1/EDNRB/EXOC3L1/GRP/HMGCR/IL6/INSIG1/MYH10/NASP/PPID/SEM1/SLC1A1/SLC6A6/TIMM8A/UCP2	24
GO:0010564	regulation of cell cycle process	6/236	130/4435	0.699225	0.808635	0.649403	BMP4/CCL2/CCND2/EDN1/MYC/OVOL1	6
GO:0034660	ncRNA metabolic process	6/236	130/4435	0.699225	0.808635	0.649403	ANG/BMP4/ESR1/IL6/MYC/MYOD1	6
GO:0007548	sex differentiation	2/236	45/4435	0.700207	0.808635	0.649403	ANG/ESR1	2
GO:1903050	regulation of proteolysis involved in protein catabolic process	2/236	45/4435	0.700207	0.808635	0.649403	CAV1/GPX1	2
GO:0001523	retinoid metabolic process	1/236	22/4435	0.700585	0.808635	0.649403	RBP1	1
GO:0002367	cytokine production involved in immune response	1/236	22/4435	0.700585	0.808635	0.649403	APOA1	1
GO:0002718	regulation of cytokine production involved in immune response	1/236	22/4435	0.700585	0.808635	0.649403	APOA1	1
GO:0005977	glycogen metabolic process	1/236	22/4435	0.700585	0.808635	0.649403	PYGM	1
GO:0006888	endoplasmic reticulum to Golgi vesicle-mediated transport	1/236	22/4435	0.700585	0.808635	0.649403	INSIG1	1
GO:0007030	Golgi organization	1/236	22/4435	0.700585	0.808635	0.649403	FAM174B	1
GO:0007272	ensheathment of neurons	1/236	22/4435	0.700585	0.808635	0.649403	TPPP	1
GO:0008366	axon ensheathment	1/236	22/4435	0.700585	0.808635	0.649403	TPPP	1
GO:0009581	detection of external stimulus	1/236	22/4435	0.700585	0.808635	0.649403	CAV3	1
GO:0009582	detection of abiotic stimulus	1/236	22/4435	0.700585	0.808635	0.649403	CAV3	1
GO:0016101	diterpenoid metabolic process	1/236	22/4435	0.700585	0.808635	0.649403	RBP1	1
GO:0016331	morphogenesis of embryonic epithelium	1/236	22/4435	0.700585	0.808635	0.649403	BMP4	1
GO:0021915	neural tube development	1/236	22/4435	0.700585	0.808635	0.649403	BMP4	1
GO:0030183	B cell differentiation	1/236	22/4435	0.700585	0.808635	0.649403	NFKBIZ	1
GO:0031397	negative regulation of protein ubiquitination	1/236	22/4435	0.700585	0.808635	0.649403	CAV1	1
GO:0034502	protein localization to chromosome	1/236	22/4435	0.700585	0.808635	0.649403	ESR1	1
GO:0035148	tube formation	1/236	22/4435	0.700585	0.808635	0.649403	BMP4	1
GO:0036503	ERAD pathway	1/236	22/4435	0.700585	0.808635	0.649403	CAV1	1
GO:0042158	lipoprotein biosynthetic process	1/236	22/4435	0.700585	0.808635	0.649403	APOA1	1
GO:0042440	pigment metabolic process	1/236	22/4435	0.700585	0.808635	0.649403	ALAS2	1
GO:0042552	myelination	1/236	22/4435	0.700585	0.808635	0.649403	TPPP	1
GO:0044042	glucan metabolic process	1/236	22/4435	0.700585	0.808635	0.649403	PYGM	1
GO:0046849	bone remodeling	1/236	22/4435	0.700585	0.808635	0.649403	S1PR1	1
GO:0050688	regulation of defense response to virus	1/236	22/4435	0.700585	0.808635	0.649403	FGL2	1
GO:0050851	antigen receptor-mediated signaling pathway	1/236	22/4435	0.700585	0.808635	0.649403	NFKBIZ	1
GO:0051881	regulation of mitochondrial membrane potential	1/236	22/4435	0.700585	0.808635	0.649403	UCP2	1
GO:0071326	cellular response to monosaccharide stimulus	1/236	22/4435	0.700585	0.808635	0.649403	UCP2	1
GO:0071331	cellular response to hexose stimulus	1/236	22/4435	0.700585	0.808635	0.649403	UCP2	1
GO:0090559	regulation of membrane permeability	1/236	22/4435	0.700585	0.808635	0.649403	LAPTM5	1
GO:0097581	lamellipodium organization	1/236	22/4435	0.700585	0.808635	0.649403	S1PR1	1
GO:1901796	regulation of signal transduction by p53 class mediator	1/236	22/4435	0.700585	0.808635	0.649403	MYC	1
GO:1902017	regulation of cilium assembly	1/236	22/4435	0.700585	0.808635	0.649403	LPAR1	1
GO:1903052	positive regulation of proteolysis involved in protein catabolic process	1/236	22/4435	0.700585	0.808635	0.649403	CAV1	1
GO:1905897	regulation of response to endoplasmic reticulum stress	1/236	22/4435	0.700585	0.808635	0.649403	CAV1	1
GO:0006753	nucleoside phosphate metabolic process	5/236	110/4435	0.705205	0.813518	0.653324	GUCY1B1/HMGCR/HPRT1/NOS3/PDE2A	5
GO:0045637	regulation of myeloid cell differentiation	2/236	46/4435	0.711742	0.820153	0.658653	MYC/SCIN	2
GO:1901990	regulation of mitotic cell cycle phase transition	2/236	46/4435	0.711742	0.820153	0.658653	CCL2/CCND2	2
GO:0000226	microtubule cytoskeleton organization	6/236	132/4435	0.713241	0.820315	0.658783	CAV3/CCDC69/CDK5R1/ENKD1/TPPP/TUBB3	6
GO:1903047	mitotic cell cycle process	6/236	132/4435	0.713241	0.820315	0.658783	BMP4/CCL2/CCND2/EDN1/ENKD1/MYC	6
GO:0001505	regulation of neurotransmitter levels	1/236	23/4435	0.716597	0.820315	0.658783	DTNBP1	1
GO:0002708	positive regulation of lymphocyte mediated immunity	1/236	23/4435	0.716597	0.820315	0.658783	C3	1
GO:0006112	energy reserve metabolic process	1/236	23/4435	0.716597	0.820315	0.658783	PYGM	1
GO:0006470	protein dephosphorylation	1/236	23/4435	0.716597	0.820315	0.658783	PPP1R16B	1
GO:0008037	cell recognition	1/236	23/4435	0.716597	0.820315	0.658783	CDK5R1	1
GO:0017015	regulation of transforming growth factor beta receptor signaling pathway	1/236	23/4435	0.716597	0.820315	0.658783	CAV3	1
GO:0045638	negative regulation of myeloid cell differentiation	1/236	23/4435	0.716597	0.820315	0.658783	MYC	1
GO:0048024	regulation of mRNA splicing, via spliceosome	1/236	23/4435	0.716597	0.820315	0.658783	MYOD1	1
GO:0051225	spindle assembly	1/236	23/4435	0.716597	0.820315	0.658783	CCDC69	1
GO:0071322	cellular response to carbohydrate stimulus	1/236	23/4435	0.716597	0.820315	0.658783	UCP2	1
GO:0044092	negative regulation of molecular function	3/236	69/4435	0.719783	0.823511	0.66135	ESR1/FABP4/GRP	3
GO:0032868	response to insulin	2/236	47/4435	0.722905	0.825725	0.663128	IGF2/SOCS3	2
GO:0090068	positive regulation of cell cycle process	2/236	47/4435	0.722905	0.825725	0.663128	CCND2/EDN1	2
GO:1903828	negative regulation of protein localization	2/236	47/4435	0.722905	0.825725	0.663128	HMGCR/INSIG1	2
GO:0051726	regulation of cell cycle	9/236	196/4435	0.725888	0.828679	0.6655	BMP4/CCL2/CCND2/EDN1/HPGD/MYC/MYOG/OVOL1/RNF112	9
GO:0018193	peptidyl-amino acid modification	7/236	155/4435	0.727567	0.830142	0.666675	APOA1/CAV1/CHI3L1/IL6/PPID/SOCS3/TEK	7
GO:0061024	membrane organization	8/236	176/4435	0.729217	0.830384	0.666869	APOA1/ATP8A1/C3/CAV3/CHRNB1/INSIG1/LAPTM5/STXBP6	8
GO:0007224	smoothened signaling pathway	1/236	24/4435	0.731756	0.830384	0.666869	NSDHL	1
GO:0010822	positive regulation of mitochondrion organization	1/236	24/4435	0.731756	0.830384	0.666869	MMP9	1
GO:0032434	regulation of proteasomal ubiquitin-dependent protein catabolic process	1/236	24/4435	0.731756	0.830384	0.666869	CAV1	1
GO:0043244	regulation of protein-containing complex disassembly	1/236	24/4435	0.731756	0.830384	0.666869	TMOD1	1
GO:0045931	positive regulation of mitotic cell cycle	1/236	24/4435	0.731756	0.830384	0.666869	CCND2	1
GO:0052548	regulation of endopeptidase activity	1/236	24/4435	0.731756	0.830384	0.666869	MYC	1
GO:0072527	pyrimidine-containing compound metabolic process	1/236	24/4435	0.731756	0.830384	0.666869	APOBEC2	1
GO:1903322	positive regulation of protein modification by small protein conjugation or removal	1/236	24/4435	0.731756	0.830384	0.666869	CAV1	1
GO:1903844	regulation of cellular response to transforming growth factor beta stimulus	1/236	24/4435	0.731756	0.830384	0.666869	CAV3	1
GO:0009260	ribonucleotide biosynthetic process	2/236	48/4435	0.733702	0.831689	0.667917	GUCY1B1/HPRT1	2
GO:0090287	regulation of cellular response to growth factor stimulus	2/236	48/4435	0.733702	0.831689	0.667917	BMP4/CAV3	2
GO:0051276	chromosome organization	5/236	114/4435	0.734599	0.832254	0.668371	HMGB1/HMGB3/MCM3/MCM5/MYC	5
GO:0046390	ribose phosphate biosynthetic process	2/236	49/4435	0.744141	0.840277	0.674814	GUCY1B1/HPRT1	2
GO:0000278	mitotic cell cycle	7/236	158/4435	0.745806	0.840277	0.674814	BMP4/CCL2/CCND2/EDN1/ENKD1/MYC/OVOL1	7
GO:0006606	protein import into nucleus	1/236	25/4435	0.746108	0.840277	0.674814	BMP4	1
GO:0006612	protein targeting to membrane	1/236	25/4435	0.746108	0.840277	0.674814	CDK5R1	1
GO:0007189	adenylate cyclase-activating G protein-coupled receptor signaling pathway	1/236	25/4435	0.746108	0.840277	0.674814	ADGRD1	1
GO:0017157	regulation of exocytosis	1/236	25/4435	0.746108	0.840277	0.674814	ADORA2B	1
GO:0038061	non-canonical NF-kappaB signal transduction	1/236	25/4435	0.746108	0.840277	0.674814	CHI3L1	1
GO:0042177	negative regulation of protein catabolic process	1/236	25/4435	0.746108	0.840277	0.674814	HMGCR	1
GO:0048588	developmental cell growth	1/236	25/4435	0.746108	0.840277	0.674814	EDN1	1
GO:0050731	positive regulation of peptidyl-tyrosine phosphorylation	1/236	25/4435	0.746108	0.840277	0.674814	IL6	1
GO:0051170	import into nucleus	1/236	25/4435	0.746108	0.840277	0.674814	BMP4	1
GO:0070925	organelle assembly	9/236	200/4435	0.747701	0.841617	0.67589	ACTA1/CAV3/CCDC69/EDN1/ENKD1/FITM1/LPAR1/PLA2G3/PLS1	9
GO:0071824	protein-DNA complex organization	7/236	159/4435	0.751693	0.845654	0.679132	ESR1/GPX1/HMGB1/MYC/NASP/NFKBIZ/UHRF1	7
GO:0031668	cellular response to extracellular stimulus	2/236	50/4435	0.754229	0.847805	0.68086	ADORA2B/SLC2A1	2
GO:0042176	regulation of protein catabolic process	3/236	73/4435	0.754842	0.847805	0.68086	CAV1/GPX1/HMGCR	3
GO:0000723	telomere maintenance	1/236	26/4435	0.759695	0.847805	0.68086	MYC	1
GO:0007218	neuropeptide signaling pathway	1/236	26/4435	0.759695	0.847805	0.68086	NTS	1
GO:0016358	dendrite development	1/236	26/4435	0.759695	0.847805	0.68086	CDK5R1	1
GO:0031345	negative regulation of cell projection organization	1/236	26/4435	0.759695	0.847805	0.68086	LPAR1	1
GO:0032200	telomere organization	1/236	26/4435	0.759695	0.847805	0.68086	MYC	1
GO:0032481	positive regulation of type I interferon production	1/236	26/4435	0.759695	0.847805	0.68086	HMGB1	1
GO:0043648	dicarboxylic acid metabolic process	1/236	26/4435	0.759695	0.847805	0.68086	PRODH	1
GO:0045739	positive regulation of DNA repair	1/236	26/4435	0.759695	0.847805	0.68086	HMGB1	1
GO:0050864	regulation of B cell activation	1/236	26/4435	0.759695	0.847805	0.68086	IL6	1
GO:0098876	vesicle-mediated transport to the plasma membrane	1/236	26/4435	0.759695	0.847805	0.68086	PLA2G3	1
GO:1901875	positive regulation of post-translational protein modification	1/236	26/4435	0.759695	0.847805	0.68086	CAV1	1
GO:1903531	negative regulation of secretion by cell	1/236	26/4435	0.759695	0.847805	0.68086	HMGCR	1
GO:1904375	regulation of protein localization to cell periphery	1/236	26/4435	0.759695	0.847805	0.68086	PLS1	1
GO:0006520	amino acid metabolic process	4/236	96/4435	0.760653	0.847967	0.68099	NOS3/PRODH/SDS/UCP2	4
GO:0030162	regulation of proteolysis	4/236	96/4435	0.760653	0.847967	0.68099	CAV1/GPX1/MYC/SPON1	4
GO:0016054	organic acid catabolic process	3/236	74/4435	0.763037	0.849718	0.682396	NOS3/PRODH/SDS	3
GO:0046395	carboxylic acid catabolic process	3/236	74/4435	0.763037	0.849718	0.682396	NOS3/PRODH/SDS	3
GO:0007265	Ras protein signal transduction	2/236	51/4435	0.763973	0.849854	0.682505	APOA1/LPAR1	2
GO:0032984	protein-containing complex disassembly	2/236	51/4435	0.763973	0.849854	0.682505	MYC/TMOD1	2
GO:0000041	transition metal ion transport	1/236	27/4435	0.772558	0.853944	0.68579	SCARA5	1
GO:0002705	positive regulation of leukocyte mediated immunity	1/236	27/4435	0.772558	0.853944	0.68579	C3	1
GO:0002761	regulation of myeloid leukocyte differentiation	1/236	27/4435	0.772558	0.853944	0.68579	MYC	1
GO:0006094	gluconeogenesis	1/236	27/4435	0.772558	0.853944	0.68579	SDS	1
GO:0019319	hexose biosynthetic process	1/236	27/4435	0.772558	0.853944	0.68579	SDS	1
GO:0030308	negative regulation of cell growth	1/236	27/4435	0.772558	0.853944	0.68579	RERG	1
GO:0030833	regulation of actin filament polymerization	1/236	27/4435	0.772558	0.853944	0.68579	TMOD1	1
GO:0046822	regulation of nucleocytoplasmic transport	1/236	27/4435	0.772558	0.853944	0.68579	BMP4	1
GO:0050796	regulation of insulin secretion	1/236	27/4435	0.772558	0.853944	0.68579	IL6	1
GO:0051028	mRNA transport	1/236	27/4435	0.772558	0.853944	0.68579	SEM1	1
GO:0052547	regulation of peptidase activity	1/236	27/4435	0.772558	0.853944	0.68579	MYC	1
GO:1903321	negative regulation of protein modification by small protein conjugation or removal	1/236	27/4435	0.772558	0.853944	0.68579	CAV1	1
GO:0072659	protein localization to plasma membrane	2/236	52/4435	0.773382	0.853951	0.685795	CAV3/PLS1	2
GO:1903320	regulation of protein modification by small protein conjugation or removal	2/236	52/4435	0.773382	0.853951	0.685795	CAV1/HIF1A	2
GO:0006259	DNA metabolic process	10/236	227/4435	0.778567	0.859222	0.690029	APOBEC2/HMGB1/HMGB3/IL6/MCM3/MYC/NASP/NFIB/NFKBIZ/UHRF1	10
GO:0006338	chromatin remodeling	5/236	121/4435	0.780827	0.861261	0.691666	GPX1/HMGB1/MYC/NFKBIZ/UHRF1	5
GO:0051321	meiotic cell cycle	2/236	53/4435	0.782463	0.861929	0.692202	EDN1/OVOL1	2
GO:0005976	polysaccharide metabolic process	1/236	28/4435	0.784735	0.861929	0.692202	PYGM	1
GO:0051091	positive regulation of DNA-binding transcription factor activity	1/236	28/4435	0.784735	0.861929	0.692202	ESR1	1
GO:0051650	establishment of vesicle localization	1/236	28/4435	0.784735	0.861929	0.692202	DTNBP1	1
GO:0051702	biological process involved in interaction with symbiont	1/236	28/4435	0.784735	0.861929	0.692202	GPX1	1
GO:0061912	selective autophagy	1/236	28/4435	0.784735	0.861929	0.692202	HSPB8	1
GO:0097553	calcium ion transmembrane import into cytosol	1/236	28/4435	0.784735	0.861929	0.692202	CAV1	1
GO:1901874	negative regulation of post-translational protein modification	1/236	28/4435	0.784735	0.861929	0.692202	CAV1	1
GO:0065003	protein-containing complex assembly	18/236	394/4435	0.789719	0.866947	0.696232	ANG/APOA1/CD36/CDK5R1/ESR1/HMGB1/HOMER1/HOPX/NFKBIZ/PPID/PTGER4/SCARA5/SEM1/SLC2A1/STXBP6/TLR4/TMOD1/TPPP	18
GO:1901565	organonitrogen compound catabolic process	14/236	313/4435	0.792132	0.869139	0.697993	APOBEC2/ARRB1/CAV1/CTSV/GPX1/HMGCR/HPRT1/MAOA/NOS3/PDE2A/PRODH/SDS/UHRF1/XDH	14
GO:0031667	response to nutrient levels	3/236	78/4435	0.793624	0.870014	0.698695	ALPL/NFKBIZ/SLC2A1	3
GO:0031329	regulation of cellular catabolic process	4/236	101/4435	0.794648	0.870014	0.698695	CISD1/HMGB1/HSPB8/IL6	4
GO:0001764	neuron migration	1/236	29/4435	0.796263	0.870014	0.698695	CDK5R1	1
GO:0002702	positive regulation of production of molecular mediator of immune response	1/236	29/4435	0.796263	0.870014	0.698695	IL6	1
GO:0002832	negative regulation of response to biotic stimulus	1/236	29/4435	0.796263	0.870014	0.698695	FGL2	1
GO:0042157	lipoprotein metabolic process	1/236	29/4435	0.796263	0.870014	0.698695	APOA1	1
GO:0061025	membrane fusion	1/236	29/4435	0.796263	0.870014	0.698695	STXBP6	1
GO:2000058	regulation of ubiquitin-dependent protein catabolic process	1/236	29/4435	0.796263	0.870014	0.698695	CAV1	1
GO:0007017	microtubule-based process	8/236	190/4435	0.802822	0.876722	0.704082	CAV3/CCDC69/CDK5R1/DTNBP1/ENKD1/HIF1A/TPPP/TUBB3	8
GO:0002244	hematopoietic progenitor cell differentiation	1/236	30/4435	0.807175	0.877346	0.704584	BMP4	1
GO:0007009	plasma membrane organization	1/236	30/4435	0.807175	0.877346	0.704584	CAV3	1
GO:0009749	response to glucose	1/236	30/4435	0.807175	0.877346	0.704584	UCP2	1
GO:0032479	regulation of type I interferon production	1/236	30/4435	0.807175	0.877346	0.704584	HMGB1	1
GO:0046364	monosaccharide biosynthetic process	1/236	30/4435	0.807175	0.877346	0.704584	SDS	1
GO:0048284	organelle fusion	1/236	30/4435	0.807175	0.877346	0.704584	STXBP6	1
GO:0050684	regulation of mRNA processing	1/236	30/4435	0.807175	0.877346	0.704584	MYOD1	1
GO:0051048	negative regulation of secretion	1/236	30/4435	0.807175	0.877346	0.704584	HMGCR	1
GO:1901991	negative regulation of mitotic cell cycle phase transition	1/236	30/4435	0.807175	0.877346	0.704584	CCL2	1
GO:0006325	chromatin organization	6/236	149/4435	0.814286	0.884431	0.710274	GPX1/HMGB1/MYC/NASP/NFKBIZ/UHRF1	6
GO:0008064	regulation of actin polymerization or depolymerization	1/236	31/4435	0.817506	0.884431	0.710274	TMOD1	1
GO:0009746	response to hexose	1/236	31/4435	0.817506	0.884431	0.710274	UCP2	1
GO:0030832	regulation of actin filament length	1/236	31/4435	0.817506	0.884431	0.710274	TMOD1	1
GO:0032606	type I interferon production	1/236	31/4435	0.817506	0.884431	0.710274	HMGB1	1
GO:0034284	response to monosaccharide	1/236	31/4435	0.817506	0.884431	0.710274	UCP2	1
GO:0035264	multicellular organism growth	1/236	31/4435	0.817506	0.884431	0.710274	PLS1	1
GO:0051168	nuclear export	1/236	31/4435	0.817506	0.884431	0.710274	SEM1	1
GO:1900180	regulation of protein localization to nucleus	1/236	31/4435	0.817506	0.884431	0.710274	BMP4	1
GO:0001558	regulation of cell growth	2/236	58/4435	0.823237	0.889249	0.714143	EDN1/RERG	2
GO:0032886	regulation of microtubule-based process	2/236	58/4435	0.823237	0.889249	0.714143	CDK5R1/TPPP	2
GO:1901873	regulation of post-translational protein modification	2/236	58/4435	0.823237	0.889249	0.714143	CAV1/HIF1A	2
GO:0051052	regulation of DNA metabolic process	3/236	83/4435	0.827181	0.890398	0.715066	HMGB1/IL6/MYC	3
GO:0001578	microtubule bundle formation	1/236	32/4435	0.827285	0.890398	0.715066	TPPP	1
GO:0002687	positive regulation of leukocyte migration	1/236	32/4435	0.827285	0.890398	0.715066	HMGB1	1
GO:0009267	cellular response to starvation	1/236	32/4435	0.827285	0.890398	0.715066	SLC2A1	1
GO:0009743	response to carbohydrate	1/236	32/4435	0.827285	0.890398	0.715066	UCP2	1
GO:0044272	sulfur compound biosynthetic process	1/236	32/4435	0.827285	0.890398	0.715066	CDO1	1
GO:0051262	protein tetramerization	1/236	32/4435	0.827285	0.890398	0.715066	HOMER1	1
GO:0022411	cellular component disassembly	4/236	107/4435	0.830224	0.892502	0.716755	C3/IL6/MYC/TMOD1	4
GO:0055074	calcium ion homeostasis	2/236	59/4435	0.830522	0.892502	0.716755	ALPL/ATP2A1	2
GO:0140014	mitotic nuclear division	2/236	59/4435	0.830522	0.892502	0.716755	BMP4/EDN1	2
GO:0043484	regulation of RNA splicing	1/236	33/4435	0.836543	0.897125	0.720468	MYOD1	1
GO:0045598	regulation of fat cell differentiation	1/236	33/4435	0.836543	0.897125	0.720468	INSIG1	1
GO:0051648	vesicle localization	1/236	33/4435	0.836543	0.897125	0.720468	DTNBP1	1
GO:0090316	positive regulation of intracellular protein transport	1/236	33/4435	0.836543	0.897125	0.720468	CDK5R1	1
GO:0006913	nucleocytoplasmic transport	2/236	60/4435	0.837537	0.897269	0.720584	BMP4/SEM1	2
GO:0051169	nuclear transport	2/236	60/4435	0.837537	0.897269	0.720584	BMP4/SEM1	2
GO:0033044	regulation of chromosome organization	1/236	34/4435	0.845306	0.904201	0.72615	MYC	1
GO:0045727	positive regulation of translation	1/236	34/4435	0.845306	0.904201	0.72615	IL6	1
GO:0072331	signal transduction by p53 class mediator	1/236	34/4435	0.845306	0.904201	0.72615	MYC	1
GO:0044248	cellular catabolic process	14/236	330/4435	0.850644	0.909132	0.730111	APOBEC2/CISD1/GPX1/HMGB1/HPRT1/HSPB8/IL6/MAOA/NOS3/PDE2A/PRODH/RNASEH2C/SDS/XDH	14
GO:0009895	negative regulation of catabolic process	2/236	62/4435	0.850787	0.909132	0.730111	ACTN3/HMGCR	2
GO:0032006	regulation of TOR signaling	1/236	35/4435	0.853602	0.910276	0.731029	ARMH4	1
GO:0042594	response to starvation	1/236	35/4435	0.853602	0.910276	0.731029	SLC2A1	1
GO:0097530	granulocyte migration	1/236	35/4435	0.853602	0.910276	0.731029	PTGER4	1
GO:1902850	microtubule cytoskeleton organization involved in mitosis	1/236	35/4435	0.853602	0.910276	0.731029	ENKD1	1
GO:0051668	localization within membrane	5/236	135/4435	0.854436	0.910701	0.73137	CAV3/CDK5R1/CPE/PLA2G3/PLS1	5
GO:0022402	cell cycle process	10/236	247/4435	0.85791	0.913937	0.73397	BMP4/CCDC69/CCL2/CCND2/CDK5R1/EDN1/ENKD1/MYC/OVOL1/TPPP	10
GO:1901137	carbohydrate derivative biosynthetic process	4/236	113/4435	0.860548	0.914911	0.734752	GALNT1/GUCY1B1/HPRT1/LOC100337328	4
GO:0016042	lipid catabolic process	3/236	89/4435	0.861208	0.914911	0.734752	HPGD/PLCB1/PLCB4	3
GO:0060271	cilium assembly	3/236	89/4435	0.861208	0.914911	0.734752	ENKD1/LPAR1/PLA2G3	3
GO:0050657	nucleic acid transport	1/236	36/4435	0.861454	0.914911	0.734752	SEM1	1
GO:0050658	RNA transport	1/236	36/4435	0.861454	0.914911	0.734752	SEM1	1
GO:0051236	establishment of RNA localization	1/236	36/4435	0.861454	0.914911	0.734752	SEM1	1
GO:1990778	protein localization to cell periphery	2/236	65/4435	0.86883	0.921399	0.739962	CAV3/PLS1	2
GO:0006261	DNA-templated DNA replication	1/236	37/4435	0.868887	0.921399	0.739962	MCM3	1
GO:0032869	cellular response to insulin stimulus	1/236	37/4435	0.868887	0.921399	0.739962	SOCS3	1
GO:0007264	small GTPase mediated signal transduction	2/236	66/4435	0.874386	0.926507	0.744065	APOA1/LPAR1	2
GO:0017148	negative regulation of translation	1/236	38/4435	0.875922	0.926507	0.744065	ANG	1
GO:0034250	positive regulation of amide metabolic process	1/236	38/4435	0.875922	0.926507	0.744065	IL6	1
GO:0042274	ribosomal small subunit biogenesis	1/236	38/4435	0.875922	0.926507	0.744065	NOP56	1
GO:0045732	positive regulation of protein catabolic process	1/236	38/4435	0.875922	0.926507	0.744065	CAV1	1
GO:0006790	sulfur compound metabolic process	2/236	67/4435	0.879725	0.930059	0.746917	CDO1/EDNRB	2
GO:0006282	regulation of DNA repair	1/236	39/4435	0.882582	0.931664	0.748205	HMGB1	1
GO:0030073	insulin secretion	1/236	39/4435	0.882582	0.931664	0.748205	IL6	1
GO:0050767	regulation of neurogenesis	1/236	39/4435	0.882582	0.931664	0.748205	IL6	1
GO:0033554	cellular response to stress	17/236	407/4435	0.886889	0.935703	0.751449	AQP1/ATP2A1/BMP4/CAV1/CAV3/EDN1/HIF1A/HMGB1/IL6/MMP9/MYC/NOS3/PLCB1/SCARA5/SLC2A1/SOD2/UHRF1	17
GO:0031929	TOR signaling	1/236	40/4435	0.888886	0.935703	0.751449	ARMH4	1
GO:0051090	regulation of DNA-binding transcription factor activity	1/236	40/4435	0.888886	0.935703	0.751449	ESR1	1
GO:0048285	organelle fission	3/236	95/4435	0.889235	0.935703	0.751449	BMP4/EDN1/UCP2	3
GO:0051607	defense response to virus	3/236	95/4435	0.889235	0.935703	0.751449	FGL2/IL6/MX1	3
GO:0140546	defense response to symbiont	3/236	95/4435	0.889235	0.935703	0.751449	FGL2/IL6/MX1	3
GO:0010608	post-transcriptional regulation of gene expression	4/236	120/4435	0.889993	0.935703	0.751449	ANG/BMP4/CAV1/IL6	4
GO:0072657	protein localization to membrane	4/236	120/4435	0.889993	0.935703	0.751449	CAV3/CDK5R1/CPE/PLS1	4
GO:0044782	cilium organization	3/236	96/4435	0.893383	0.938794	0.753932	ENKD1/LPAR1/PLA2G3	3
GO:0003006	developmental process involved in reproduction	7/236	192/4435	0.894728	0.93892	0.754033	ALPL/ANG/BMP4/C3/EDN1/ESR1/OVOL1	7
GO:0006119	oxidative phosphorylation	1/236	41/4435	0.894852	0.93892	0.754033	ACTN3	1
GO:0006403	RNA localization	1/236	41/4435	0.894852	0.93892	0.754033	SEM1	1
GO:0007049	cell cycle	16/236	390/4435	0.8962	0.939862	0.754789	BMP4/CCDC69/CCL2/CCND2/CDK5R1/EDN1/ENKD1/HPGD/MCM5/MYC/MYOG/NASP/OVOL1/RNF112/TPPP/UHRF1	16
GO:0001906	cell killing	1/236	42/4435	0.9005	0.943423	0.75765	C3	1
GO:0006457	protein folding	1/236	42/4435	0.9005	0.943423	0.75765	PPID	1
GO:0007281	germ cell development	2/236	72/4435	0.903419	0.946008	0.759725	BMP4/EDN1	2
GO:0007033	vacuole organization	1/236	43/4435	0.905845	0.946195	0.759875	LAPTM5	1
GO:0007623	circadian rhythm	1/236	43/4435	0.905845	0.946195	0.759875	EGR1	1
GO:0016197	endosomal transport	1/236	43/4435	0.905845	0.946195	0.759875	PLA2G3	1
GO:0043122	regulation of canonical NF-kappaB signal transduction	1/236	43/4435	0.905845	0.946195	0.759875	ESR1	1
[truncated: 90 more rows]

## Sheet: GO_MF
Supplemental Table 3. Molecular functions enriched in genes upregulated in IMF preadipocyte clones
ID	Description	GeneRatio	BgRatio	pvalue	p.adjust	qvalue	geneID	Count
GO:0005509	calcium ion binding	20/204	148/3883	7.04809e-05	0.0223424	0.0215152	ACAN/ACTN2/ACTN3/ALPL/ATP2A1/CDK5R1/MYL1/NCALD/PCDH18/PLCB1/PLCB4/PLS1/PRSS2/S100A16/SCIN/SELE/SELL/SELP/TGM3/TNNC1	20
GO:0004888	transmembrane signaling receptor activity	15/204	103/3883	0.000255387	0.0404788	0.0389801	ADGRD1/ADORA2B/CALCRL/CHRNB1/CHRND/CHRNG/EDNRB/GPRC5C/HPGD/LPAR1/PTGER4/S1PR1/SELE/TLR2/TLR4	15
GO:0038023	signaling receptor activity	16/204	132/3883	0.00129364	0.102521	0.098725	ADGRD1/ADORA2B/CALCRL/CHRNB1/CHRND/CHRNG/EDNRB/ESR1/GPRC5C/HPGD/LPAR1/PTGER4/S1PR1/SELE/TLR2/TLR4	16
GO:0060089	molecular transducer activity	16/204	132/3883	0.00129364	0.102521	0.098725	ADGRD1/ADORA2B/CALCRL/CHRNB1/CHRND/CHRNG/EDNRB/ESR1/GPRC5C/HPGD/LPAR1/PTGER4/S1PR1/SELE/TLR2/TLR4	16
GO:0050661	NADP binding	5/204	18/3883	0.0018612	0.109499	0.105445	CRYM/DHCR7/HMGCR/NOS3/TM7SF2	5
GO:0046983	protein dimerization activity	26/204	275/3883	0.00207253	0.109499	0.105445	AOX1/APOA1/ATP2A1/CAV1/CISD1/CRYAB/CRYM/HEY1/HEYL/HIF1A/HSPB8/LOC100337328/MGAT4A/MVD/MYC/MYF5/MYOD1/MYOG/MYOM1/PDGFA/S100A16/SDS/TNNC1/TPPP/UCP2/XDH	26
GO:0030246	carbohydrate binding	9/204	62/3883	0.00456729	0.199081	0.19171	ACAN/CHI3L1/GALNT1/LGALS9/OLR1/P4HA3/SELL/SELP/SLC2A3	9
GO:0042802	identical protein binding	36/204	449/3883	0.0053874	0.199081	0.19171	ACTN3/AOX1/APOA1/AQP1/ATP2A1/CAV1/CISD1/CRYAB/CRYM/DES/ESR1/FABP5/GPX3/HEYL/HPRT1/HSPB8/LOC100337328/LTC4S/MGAT4A/MMP9/MVD/MX1/MYOM1/PDGFA/S100A16/S100A2/SDS/SLC2A1/TEK/TIMM8A/TNNC1/TPPP/UCP2/UHRF1/VWF/XDH	36
GO:0042803	protein homodimerization activity	19/204	194/3883	0.00570654	0.199081	0.19171	AOX1/APOA1/ATP2A1/CISD1/CRYAB/CRYM/HEYL/HSPB8/LOC100337328/MGAT4A/MVD/MYOM1/PDGFA/S100A16/SDS/TNNC1/TPPP/UCP2/XDH	19
GO:0004930	G protein-coupled receptor activity	9/204	65/3883	0.00628015	0.199081	0.19171	ADGRD1/ADORA2B/CALCRL/EDNRB/GPRC5C/HPGD/LPAR1/PTGER4/S1PR1	9
GO:0005506	iron ion binding	7/204	46/3883	0.00927752	0.267361	0.257462	AOX1/CDO1/CYP51A1/P4HA3/SCD/TH/XDH	7
GO:0050997	quaternary ammonium group binding	3/204	3883-10-01	0.0130303	0.341431	0.328789	CHRNA1/CHRNB1/CHRND	3
GO:0050839	cell adhesion molecule binding	5/204	29/3883	0.0161171	0.341431	0.328789	CDK5R1/CPE/HMGB1/IGF2/VWF	5
GO:0015144	carbohydrate transmembrane transporter activity	3/204	3883-11-01	0.0172331	0.341431	0.328789	AQP1/SLC2A1/SLC2A3	3
GO:0043014	alpha-tubulin binding	3/204	3883-11-01	0.0172331	0.341431	0.328789	CAV3/CDK5R1/ENKD1	3
GO:0070888	E-box binding	3/204	3883-11-01	0.0172331	0.341431	0.328789	MYC/MYOD1/MYOG	3
GO:0008047	enzyme activator activity	10/204	90/3883	0.0185065	0.345091	0.332314	ALS2CL/APOA1/CAV1/CCND2/CDK5R1/FGL2/LTC4S/PLCB1/RGS10/RGS16	10
GO:0140677	molecular function activator activity	19/204	223/3883	0.0233487	0.407008	0.391938	ALS2CL/APOA1/BMP4/CAV1/CCND2/CDK5R1/EDN1/FGL2/HMGB1/IGF2/KITLG/LTC4S/MYC/NTS/PDGFA/PLCB1/RGS10/RGS16/SPP1	19
GO:0003700	DNA-binding transcription factor activity	10/204	94/3883	0.0243948	0.407008	0.391938	ESR1/HEYL/HIF1A/HLX/MYC/MYF5/MYOD1/MYOG/NFIB/OVOL1	10
GO:0051537	2 iron, 2 sulfur cluster binding	3/204	13/3883	0.0276438	0.438155	0.421932	AOX1/CISD1/XDH	3
GO:0001221	transcription coregulator binding	3/204	14/3883	0.0338518	0.477992	0.460295	ESR1/HIF1A/MYC	3
GO:0005319	lipid transporter activity	5/204	35/3883	0.0341931	0.477992	0.460295	APOA1/ATP8A1/FABP4/FABP5/SLC2A1	5
GO:0001216	DNA-binding transcription activator activity	6/204	47/3883	0.0346808	0.477992	0.460295	ESR1/HEYL/MYC/MYF5/MYOD1/MYOG	6
GO:0020037	heme binding	5/204	36/3883	0.038074	0.490118	0.471971	CYP51A1/GUCY1A1/GUCY1B1/MB/NOS3	5
GO:0000981	DNA-binding transcription factor activity, RNA polymerase II-specific	8/204	74/3883	0.0386528	0.490118	0.471971	ESR1/HEYL/HLX/MYC/MYF5/MYOG/NFIB/OVOL1	8
GO:1901682	sulfur compound transmembrane transporter activity	3/204	15/3883	0.0407181	0.496447	0.478067	SLC1A1/SLC6A6/UCP2	3
GO:0071949	FAD binding	3/204	16/3883	0.0482291	0.566245	0.54528	AOX1/PRODH/XDH	3
GO:0005102	signaling receptor binding	20/204	263/3883	0.0573332	0.59737	0.575253	ANG/APOA1/AQP1/ARRB1/BMP4/C3/CAV1/CDK5R1/CPE/EDN1/HMGB1/IGF2/IL6/KITLG/NTS/PDGFA/S1PR1/SPP1/TUBB3/VWF	20
GO:0003690	double-stranded DNA binding	9/204	95/3883	0.0599014	0.59737	0.575253	EGR1/HMGB1/HMGB3/MCM5/MYC/MYOD1/MYOG/NFKBIZ/UHRF1	9
GO:0043565	sequence-specific DNA binding	10/204	111/3883	0.064616	0.59737	0.575253	EGR1/ESR1/HIF1A/HMGB1/MCM5/MYC/MYOD1/MYOG/NFKBIZ/UHRF1	10
GO:0005178	integrin binding	3/204	18/3883	0.0651102	0.59737	0.575253	HMGB1/IGF2/VWF	3
GO:0005496	steroid binding	3/204	18/3883	0.0651102	0.59737	0.575253	APOA1/ESR1/INSIG1	3
GO:0043178	alcohol binding	3/204	18/3883	0.0651102	0.59737	0.575253	APOA1/ARRB1/RBP1	3
GO:0046906	tetrapyrrole binding	5/204	42/3883	0.06686	0.59737	0.575253	CYP51A1/GUCY1A1/GUCY1B1/MB/NOS3	5
GO:0140110	transcription regulator activity	14/204	174/3883	0.0710089	0.59737	0.575253	CRYM/ESR1/HEYL/HIF1A/HLX/HMGB1/LMCD1/MYC/MYF5/MYOD1/MYOG/NFIB/NFKBIZ/OVOL1	14
GO:0008134	transcription factor binding	8/204	84/3883	0.0719374	0.59737	0.575253	ESR1/HEY1/HIF1A/HMGB1/MYC/MYOD1/PPID/PTMA	8
GO:0140297	DNA-binding transcription factor binding	7/204	70/3883	0.0725728	0.59737	0.575253	ESR1/HEY1/HMGB1/MYC/MYOD1/PPID/PTMA	7
GO:0000987	cis-regulatory region sequence-specific DNA binding	5/204	43/3883	0.0725785	0.59737	0.575253	MYC/MYOD1/MYOG/NFKBIZ/UHRF1	5
GO:0016491	oxidoreductase activity	20/204	271/3883	0.0734935	0.59737	0.575253	AOC3/AOX1/BDH1/CDO1/CRYM/CYB561/CYP51A1/FADS2/GPX1/GPX3/HPGD/MAOA/NOS3/NSDHL/PRODH/PRXL2B/SCD/SOD2/TM7SF2/XDH	20
GO:0008289	lipid binding	14/204	177/3883	0.0793634	0.628955	0.605668	APOA1/ARRB1/ESR1/FABP4/FABP5/FITM1/HMGB1/INSIG1/LTC4S/MBP/PLCB1/RBP1/SCIN/SEC14L2	14
GO:0001228	DNA-binding transcription activator activity, RNA polymerase II-specific	5/204	45/3883	0.0847919	0.645104	0.621219	ESR1/HEYL/MYC/MYF5/MYOG	5
GO:0005096	GTPase activator activity	4/204	33/3883	0.0921213	0.645104	0.621219	ALS2CL/PLCB1/RGS10/RGS16	4
GO:0016504	peptidase activator activity	2/204	3883-10-01	0.0936113	0.645104	0.621219	CAV1/FGL2	2
GO:0016709	oxidoreductase activity, acting on paired donors, with incorporation or reduction of molecular oxygen, NAD(P)H as one donor, and incorporation of one atom of oxygen	2/204	3883-10-01	0.0936113	0.645104	0.621219	CYP51A1/NOS3	2
GO:0043539	protein serine/threonine kinase activator activity	2/204	3883-10-01	0.0936113	0.645104	0.621219	CCND2/CDK5R1	2
GO:0050840	extracellular matrix binding	2/204	3883-10-01	0.0936113	0.645104	0.621219	BCAM/THSD1	2
GO:0098772	molecular function regulator activity	27/204	400/3883	0.0998982	0.673781	0.648835	ALS2CL/APOA1/BMP4/C3/CAV1/CAV3/CCND2/CDK5R1/EDN1/FGL2/HMGB1/HMGCR/HOPX/IGF2/ITIH5/KITLG/LTC4S/MYC/NTS/PDGFA/PLCB1/RERG/RGS10/RGS16/SCN1B/SOCS3/SPP1	27
GO:0015171	amino acid transmembrane transporter activity	3/204	22/3883	0.105624	0.684032	0.658706	SLC1A1/SLC6A6/UCP2	3
GO:0005546	phosphatidylinositol-4,5-bisphosphate binding	2/204	3883-11-01	0.110584	0.684032	0.658706	PLCB1/SCIN	2
GO:0072341	modified amino acid binding	2/204	3883-11-01	0.110584	0.684032	0.658706	HMGB1/SCIN	2
GO:0003714	transcription corepressor activity	3/204	23/3883	0.116993	0.684032	0.658706	CRYM/HMGB1/LMCD1	3
GO:0031072	heat shock protein binding	3/204	23/3883	0.116993	0.684032	0.658706	APOA1/MVD/PPID	3
GO:1990837	sequence-specific double-stranded DNA binding	7/204	79/3883	0.119105	0.684032	0.658706	HMGB1/MCM5/MYC/MYOD1/MYOG/NFKBIZ/UHRF1	7
GO:0000978	RNA polymerase II cis-regulatory region sequence-specific DNA binding	4/204	37/3883	0.126862	0.684032	0.658706	MYC/MYOD1/MYOG/NFKBIZ	4
GO:0016799	hydrolase activity, hydrolyzing N-glycosyl compounds	2/204	3883-12-01	0.12828	0.684032	0.658706	TLR2/TLR4	2
GO:0015108	chloride transmembrane transporter activity	3/204	24/3883	0.128796	0.684032	0.658706	SLC1A1/SLC6A6/UCP2	3
GO:0046914	transition metal ion binding	20/204	294/3883	0.136202	0.684032	0.658706	ANG/AOX1/CA3/CDO1/CPE/CYP51A1/EGR1/ESR1/GALNT1/LMCD1/MMP9/MT2A/P4HA3/RNF144B/S100A2/SCD/SOD2/TH/UHRF1/XDH	20
GO:0001227	DNA-binding transcription repressor activity, RNA polymerase II-specific	3/204	25/3883	0.141001	0.684032	0.658706	HEYL/MYC/OVOL1	3
GO:0051287	NAD binding	3/204	25/3883	0.141001	0.684032	0.658706	AHCY/AOX1/HPGD	3
GO:0004252	serine-type endopeptidase activity	4/204	39/3883	0.146019	0.684032	0.658706	C2/CFB/PRSS2/PRSS23	4
GO:0008483	transaminase activity	2/204	13/3883	0.146578	0.684032	0.658706	CISD1/MGAT4A	2
GO:0016645	oxidoreductase activity, acting on the CH-NH group of donors	2/204	13/3883	0.146578	0.684032	0.658706	CRYM/PRODH	2
GO:0030544	Hsp70 protein binding	2/204	13/3883	0.146578	0.684032	0.658706	MVD/PPID	2
GO:0030594	neurotransmitter receptor activity	2/204	13/3883	0.146578	0.684032	0.658706	CHRNB1/CHRNG	2
GO:1990841	promoter-specific chromatin binding	2/204	13/3883	0.146578	0.684032	0.658706	EGR1/MYOD1	2
GO:0051015	actin filament binding	3/204	26/3883	0.153577	0.684032	0.658706	CDK5R1/SCIN/TNNC1	3
GO:0016758	hexosyltransferase activity	4/204	40/3883	0.155998	0.684032	0.658706	GALNT1/MGAT4A/PYGM/SEC1	4
GO:0016757	glycosyltransferase activity	5/204	55/3883	0.160235	0.684032	0.658706	GALNT1/HPRT1/MGAT4A/PYGM/SEC1	5
GO:0030234	enzyme regulator activity	15/204	216/3883	0.160477	0.684032	0.658706	ALS2CL/APOA1/C3/CAV1/CCND2/CDK5R1/FGL2/HMGCR/HOPX/ITIH5/LTC4S/PLCB1/RGS10/RGS16/SOCS3	15
GO:0005518	collagen binding	2/204	14/3883	0.165366	0.684032	0.658706	PDGFA/VWF	2
GO:0016769	transferase activity, transferring nitrogenous groups	2/204	14/3883	0.165366	0.684032	0.658706	CISD1/MGAT4A	2
GO:0001217	DNA-binding transcription repressor activity	3/204	27/3883	0.166491	0.684032	0.658706	HEYL/MYC/OVOL1	3
GO:0016209	antioxidant activity	3/204	27/3883	0.166491	0.684032	0.658706	GPX1/GPX3/SOD2	3
GO:0000976	transcription cis-regulatory region binding	6/204	72/3883	0.1752	0.684032	0.658706	HMGB1/MYC/MYOD1/MYOG/NFKBIZ/UHRF1	6
GO:0001067	transcription regulatory region nucleic acid binding	6/204	72/3883	0.1752	0.684032	0.658706	HMGB1/MYC/MYOD1/MYOG/NFKBIZ/UHRF1	6
GO:0050660	flavin adenine dinucleotide binding	3/204	28/3883	0.179711	0.684032	0.658706	AOX1/PRODH/XDH	3
GO:1902936	phosphatidylinositol bisphosphate binding	2/204	15/3883	0.184542	0.684032	0.658706	PLCB1/SCIN	2
GO:0004175	endopeptidase activity	7/204	89/3883	0.184992	0.684032	0.658706	C2/CFB/CTSV/MMP9/PRSS2/PRSS23/PSMB9	7
GO:0008236	serine-type peptidase activity	4/204	43/3883	0.187361	0.684032	0.658706	C2/CFB/PRSS2/PRSS23	4
GO:0016705	oxidoreductase activity, acting on paired donors, with incorporation or reduction of molecular oxygen	4/204	43/3883	0.187361	0.684032	0.658706	CYP51A1/FADS2/NOS3/SCD	4
GO:0017171	serine hydrolase activity	4/204	43/3883	0.187361	0.684032	0.658706	C2/CFB/PRSS2/PRSS23	4
GO:0008509	monoatomic anion transmembrane transporter activity	3/204	29/3883	0.193205	0.684032	0.658706	SLC1A1/SLC6A6/UCP2	3
GO:0015103	inorganic anion transmembrane transporter activity	3/204	29/3883	0.193205	0.684032	0.658706	SLC1A1/SLC6A6/UCP2	3
GO:0051087	protein-folding chaperone binding	3/204	29/3883	0.193205	0.684032	0.658706	MVD/PPID/VWF	3
GO:0061629	RNA polymerase II-specific DNA-binding transcription factor binding	4/204	44/3883	0.198241	0.684032	0.658706	ESR1/HEY1/HMGB1/PPID	4
GO:0048018	receptor ligand activity	9/204	124/3883	0.202261	0.684032	0.658706	APOA1/BMP4/EDN1/HMGB1/IGF2/KITLG/NTS/PDGFA/SPP1	9
GO:0004601	peroxidase activity	2/204	16/3883	0.204016	0.684032	0.658706	GPX1/GPX3	2
GO:0005501	retinoid binding	2/204	16/3883	0.204016	0.684032	0.658706	FABP5/RBP1	2
GO:0016684	oxidoreductase activity, acting on peroxide as acceptor	2/204	16/3883	0.204016	0.684032	0.658706	GPX1/GPX3	2
GO:0019840	isoprenoid binding	2/204	16/3883	0.204016	0.684032	0.658706	FABP5/RBP1	2
GO:0030295	protein kinase activator activity	2/204	16/3883	0.204016	0.684032	0.658706	CCND2/CDK5R1	2
GO:0043621	protein self-association	2/204	16/3883	0.204016	0.684032	0.658706	RNF112/SLC2A1	2
GO:0044325	transmembrane transporter binding	2/204	16/3883	0.204016	0.684032	0.658706	ACTN3/HOMER1	2
GO:0016829	lyase activity	6/204	76/3883	0.207741	0.684032	0.658706	GUCY1B1/HACD4/HMGB1/LTC4S/MVD/SDS	6
GO:0030546	signaling receptor activator activity	9/204	125/3883	0.208716	0.684032	0.658706	APOA1/BMP4/EDN1/HMGB1/IGF2/KITLG/NTS/PDGFA/SPP1	9
GO:0000977	RNA polymerase II transcription regulatory region sequence-specific DNA binding	4/204	45/3883	0.209309	0.684032	0.658706	MYC/MYOD1/MYOG/NFKBIZ	4
GO:0061134	peptidase regulator activity	4/204	45/3883	0.209309	0.684032	0.658706	C3/CAV1/FGL2/ITIH5	4
GO:0003779	actin binding	6/204	77/3883	0.216199	0.686507	0.661089	ANG/CDK5R1/NCALD/SCIN/TMOD1/TNNC1	6
GO:0015081	sodium ion transmembrane transporter activity	3/204	31/3883	0.220895	0.686507	0.661089	SCN1B/SLC1A1/SLC6A6	3
GO:0030170	pyridoxal phosphate binding	3/204	31/3883	0.220895	0.686507	0.661089	ALAS2/CISD1/SDS	3
GO:0070279	vitamin B6 binding	3/204	31/3883	0.220895	0.686507	0.661089	ALAS2/CISD1/SDS	3
GO:1901981	phosphatidylinositol phosphate binding	3/204	31/3883	0.220895	0.686507	0.661089	ARRB1/PLCB1/SCIN	3
GO:0015179	L-amino acid transmembrane transporter activity	2/204	17/3883	0.223702	0.688481	0.662991	SLC1A1/UCP2	2
GO:0030545	signaling receptor regulator activity	9/204	128/3883	0.228571	0.696702	0.670907	APOA1/BMP4/EDN1/HMGB1/IGF2/KITLG/NTS/PDGFA/SPP1	9
GO:0019842	vitamin binding	5/204	63/3883	0.234565	0.702874	0.676851	ALAS2/CISD1/P4HA3/RBP1/SDS	5
GO:0042393	histone binding	3/204	32/3883	0.235031	0.702874	0.676851	HMGB1/NASP/UHRF1	3
GO:0044877	protein-containing complex binding	18/204	286/3883	0.241866	0.714794	0.688329	APOA1/ARMH4/ARRB1/CAV1/CAV3/CDK5R1/EGR1/ESR1/HMGB1/IGF2/MYC/MYOD1/ORC1/PDGFA/PKNOX1/SCIN/TNNC1/VWF	18
GO:0019209	kinase activator activity	2/204	18/3883	0.243526	0.714794	0.688329	CCND2/CDK5R1	2
GO:0016247	channel regulator activity	3/204	33/3883	0.249322	0.718499	0.691897	CAV1/CAV3/SCN1B	3
GO:0099106	ion channel regulator activity	3/204	33/3883	0.249322	0.718499	0.691897	CAV1/CAV3/SCN1B	3
GO:0015370	solute:sodium symporter activity	2/204	19/3883	0.263419	0.723242	0.696464	SLC1A1/SLC6A6	2
GO:0030145	manganese ion binding	2/204	19/3883	0.263419	0.723242	0.696464	GALNT1/SOD2	2
GO:0033293	monocarboxylic acid binding	2/204	19/3883	0.263419	0.723242	0.696464	FABP4/FABP5	2
GO:0015631	tubulin binding	5/204	66/3883	0.264659	0.723242	0.696464	CAV3/CDK5R1/ENKD1/NCALD/TPPP	5
GO:0030695	GTPase regulator activity	5/204	66/3883	0.264659	0.723242	0.696464	ALS2CL/HMGCR/PLCB1/RGS10/RGS16	5
GO:0060589	nucleoside-triphosphatase regulator activity	5/204	66/3883	0.264659	0.723242	0.696464	ALS2CL/HMGCR/PLCB1/RGS10/RGS16	5
GO:0005516	calmodulin binding	4/204	50/3883	0.266938	0.723242	0.696464	MBP/MYH10/MYH7/NOS3	4
GO:0008528	G protein-coupled peptide receptor activity	2/204	20/3883	0.28332	0.761122	0.732941	CALCRL/EDNRB	2
GO:0016922	nuclear receptor binding	2/204	21/3883	0.303172	0.797449	0.767923	ESR1/PPID	2
GO:0051117	ATPase binding	2/204	21/3883	0.303172	0.797449	0.767923	CAV1/ESR1	2
GO:0005342	organic acid transmembrane transporter activity	3/204	38/3883	0.322176	0.797449	0.767923	SLC1A1/SLC6A6/UCP2	3
GO:0019887	protein kinase regulator activity	3/204	38/3883	0.322176	0.797449	0.767923	CCND2/CDK5R1/SOCS3	3
GO:0046943	carboxylic acid transmembrane transporter activity	3/204	38/3883	0.322176	0.797449	0.767923	SLC1A1/SLC6A6/UCP2	3
GO:0051536	iron-sulfur cluster binding	3/204	38/3883	0.322176	0.797449	0.767923	AOX1/CISD1/XDH	3
GO:0051540	metal cluster binding	3/204	38/3883	0.322176	0.797449	0.767923	AOX1/CISD1/XDH	3
GO:0001653	peptide receptor activity	2/204	22/3883	0.322927	0.797449	0.767923	CALCRL/EDNRB	2
GO:0048029	monosaccharide binding	2/204	22/3883	0.322927	0.797449	0.767923	P4HA3/SLC2A3	2
GO:0070851	growth factor receptor binding	2/204	22/3883	0.322927	0.797449	0.767923	IL6/PDGFA	2
GO:0005543	phospholipid binding	6/204	89/3883	0.324979	0.797449	0.767923	APOA1/ARRB1/HMGB1/MBP/PLCB1/SCIN	6
GO:0016616	oxidoreductase activity, acting on the CH-OH group of donors, NAD or NADP as acceptor	4/204	55/3883	0.327029	0.797449	0.767923	BDH1/HPGD/NSDHL/PRXL2B	4
GO:0008092	cytoskeletal protein binding	10/204	160/3883	0.330872	0.80066	0.771015	ANG/CAV3/CDK5R1/DES/ENKD1/NCALD/SCIN/TMOD1/TNNC1/TPPP	10
GO:0008514	organic anion transmembrane transporter activity	4/204	56/3883	0.339189	0.814568	0.784409	SLC1A1/SLC2A1/SLC6A6/UCP2	4
GO:0008194	UDP-glycosyltransferase activity	2/204	23/3883	0.34254	0.81643	0.786202	GALNT1/MGAT4A	2
GO:0031406	carboxylic acid binding	3/204	41/3883	0.366149	0.816833	0.78659	FABP4/FABP5/P4HA3	3
GO:0043177	organic acid binding	3/204	41/3883	0.366149	0.816833	0.78659	FABP4/FABP5/P4HA3	3
GO:0017111	ribonucleoside triphosphate phosphatase activity	10/204	166/3883	0.373859	0.816833	0.78659	ALPL/ATP2A1/ATP8A1/MCM3/MCM5/ORC1/RERG/RNF112/TPPP/TUBB3	10
GO:0015294	solute:monoatomic cation symporter activity	2/204	25/3883	0.381186	0.816833	0.78659	SLC1A1/SLC6A6	2
GO:0016887	ATP hydrolysis activity	6/204	95/3883	0.382225	0.816833	0.78659	ALPL/ATP2A1/ATP8A1/MCM3/MCM5/ORC1	6
GO:0016614	oxidoreductase activity, acting on CH-OH group of donors	4/204	60/3883	0.387877	0.816833	0.78659	BDH1/HPGD/NSDHL/PRXL2B	4
GO:0046873	metal ion transmembrane transporter activity	5/204	78/3883	0.390837	0.816833	0.78659	AQP1/ATP2A1/SCN1B/SLC1A1/SLC6A6	5
GO:0019207	kinase regulator activity	3/204	43/3883	0.395225	0.816833	0.78659	CCND2/CDK5R1/SOCS3	3
GO:0002020	protease binding	2/204	26/3883	0.400153	0.816833	0.78659	CDK5R1/VWF	2
GO:0004497	monooxygenase activity	2/204	26/3883	0.400153	0.816833	0.78659	CYP51A1/NOS3	2
GO:0008081	phosphoric diester hydrolase activity	2/204	26/3883	0.400153	0.816833	0.78659	PDE2A/PLCB1	2
GO:0140104	molecular carrier activity	2/204	26/3883	0.400153	0.816833	0.78659	MB/NASP	2
GO:0016462	pyrophosphatase activity	11/204	188/3883	0.400521	0.816833	0.78659	ALPL/ATP2A1/ATP8A1/FITM1/MCM3/MCM5/ORC1/RERG/RNF112/TPPP/TUBB3	11
GO:0016817	hydrolase activity, acting on acid anhydrides	11/204	188/3883	0.400521	0.816833	0.78659	ALPL/ATP2A1/ATP8A1/FITM1/MCM3/MCM5/ORC1/RERG/RNF112/TPPP/TUBB3	11
GO:0016818	hydrolase activity, acting on acid anhydrides, in phosphorus-containing anhydrides	11/204	188/3883	0.400521	0.816833	0.78659	ALPL/ATP2A1/ATP8A1/FITM1/MCM3/MCM5/ORC1/RERG/RNF112/TPPP/TUBB3	11
GO:0008083	growth factor activity	3/204	44/3883	0.409639	0.816833	0.78659	BMP4/KITLG/PDGFA	3
GO:0042277	peptide binding	3/204	44/3883	0.409639	0.816833	0.78659	APOA1/EDNRB/PPID	3
GO:0004112	cyclic-nucleotide phosphodiesterase activity	1/204	3883-10-01	0.417435	0.816833	0.78659	PDE2A	1
GO:0004623	phospholipase A2 activity	1/204	3883-10-01	0.417435	0.816833	0.78659	PLA2G3	1
GO:0008200	ion channel inhibitor activity	1/204	3883-10-01	0.417435	0.816833	0.78659	CAV1	1
GO:0015459	potassium channel regulator activity	1/204	3883-10-01	0.417435	0.816833	0.78659	CAV1	1
GO:0016018	cyclosporin A binding	1/204	3883-10-01	0.417435	0.816833	0.78659	PPID	1
GO:0016248	channel inhibitor activity	1/204	3883-10-01	0.417435	0.816833	0.78659	CAV1	1
GO:0016646	oxidoreductase activity, acting on the CH-NH group of donors, NAD or NADP as acceptor	1/204	3883-10-01	0.417435	0.816833	0.78659	CRYM	1
GO:0016866	intramolecular transferase activity	1/204	3883-10-01	0.417435	0.816833	0.78659	LSS	1
GO:0016918	retinal binding	1/204	3883-10-01	0.417435	0.816833	0.78659	RBP1	1
GO:0035198	miRNA binding	1/204	3883-10-01	0.417435	0.816833	0.78659	SOCS3	1
GO:0051879	Hsp90 protein binding	1/204	3883-10-01	0.417435	0.816833	0.78659	PPID	1
GO:0071855	neuropeptide receptor binding	1/204	3883-10-01	0.417435	0.816833	0.78659	NTS	1
GO:0015276	ligand-gated monoatomic ion channel activity	2/204	28/3883	0.437242	0.826619	0.796013	AQP1/CHRNG	2
GO:0022834	ligand-gated channel activity	2/204	28/3883	0.437242	0.826619	0.796013	AQP1/CHRNG	2
GO:0005246	calcium channel regulator activity	1/204	3883-11-01	0.44812	0.826619	0.796013	CAV3	1
GO:0008028	monocarboxylic acid transmembrane transporter activity	1/204	3883-11-01	0.44812	0.826619	0.796013	SLC6A6	1
GO:0015175	neutral L-amino acid transmembrane transporter activity	1/204	3883-11-01	0.44812	0.826619	0.796013	SLC1A1	1
GO:0033764	steroid dehydrogenase activity, acting on the CH-OH group of donors, NAD or NADP as acceptor	1/204	3883-11-01	0.44812	0.826619	0.796013	NSDHL	1
GO:0045309	protein phosphorylated amino acid binding	1/204	3883-11-01	0.44812	0.826619	0.796013	SOCS3	1
GO:0140313	molecular sequestering activity	1/204	3883-11-01	0.44812	0.826619	0.796013	INSIG1	1
GO:0001664	G protein-coupled receptor binding	3/204	48/3883	0.466111	0.826619	0.796013	C3/NTS/S1PR1	3
GO:0004620	phospholipase activity	2/204	30/3883	0.473059	0.826619	0.796013	PLA2G3/PLCB1	2
GO:0016779	nucleotidyltransferase activity	2/204	30/3883	0.473059	0.826619	0.796013	LOC100337328/MAB21L1	2
GO:0004222	metalloendopeptidase activity	1/204	3883-12-01	0.477196	0.826619	0.796013	MMP9	1
GO:0005184	neuropeptide hormone activity	1/204	3883-12-01	0.477196	0.826619	0.796013	NTS	1
GO:0005504	fatty acid binding	1/204	3883-12-01	0.477196	0.826619	0.796013	FABP4	1
GO:0005548	phospholipid transporter activity	1/204	3883-12-01	0.477196	0.826619	0.796013	ATP8A1	1
GO:0016229	steroid dehydrogenase activity	1/204	3883-12-01	0.477196	0.826619	0.796013	NSDHL	1
GO:0038024	cargo receptor activity	1/204	3883-12-01	0.477196	0.826619	0.796013	SCARA5	1
GO:0048487	beta-tubulin binding	1/204	3883-12-01	0.477196	0.826619	0.796013	CDK5R1	1
GO:0061980	regulatory RNA binding	1/204	3883-12-01	0.477196	0.826619	0.796013	SOCS3	1
GO:0120013	lipid transfer activity	1/204	3883-12-01	0.477196	0.826619	0.796013	APOA1	1
GO:0160041	neuropeptide activity	1/204	3883-12-01	0.477196	0.826619	0.796013	NTS	1
GO:0035091	phosphatidylinositol binding	3/204	49/3883	0.479869	0.82673	0.796121	ARRB1/PLCB1/SCIN	3
GO:0016798	hydrolase activity, acting on glycosyl bonds	2/204	31/3883	0.49045	0.840393	0.809277	TLR2/TLR4	2
GO:0005230	extracellular ligand-gated monoatomic ion channel activity	1/204	13/3883	0.504748	0.84181	0.810642	CHRNG	1
GO:0030551	cyclic nucleotide binding	1/204	13/3883	0.504748	0.84181	0.810642	PDE2A	1
GO:0090482	vitamin transmembrane transporter activity	1/204	13/3883	0.504748	0.84181	0.810642	SLC2A1	1
GO:0004866	endopeptidase inhibitor activity	2/204	32/3883	0.507478	0.84181	0.810642	C3/ITIH5	2
GO:0005125	cytokine activity	2/204	32/3883	0.507478	0.84181	0.810642	EDN1/SPP1	2
GO:0015293	symporter activity	2/204	33/3883	0.524133	0.84181	0.810642	SLC1A1/SLC6A6	2
GO:0016298	lipase activity	2/204	33/3883	0.524133	0.84181	0.810642	PLA2G3/PLCB1	2
GO:0140030	modification-dependent protein binding	2/204	33/3883	0.524133	0.84181	0.810642	LAPTM5/UHRF1	2
GO:0000287	magnesium ion binding	4/204	72/3883	0.528744	0.84181	0.810642	ATP8A1/ENO3/HPRT1/TPPP	4
GO:0001098	basal transcription machinery binding	1/204	14/3883	0.530854	0.84181	0.810642	ESR1	1
GO:0001099	basal RNA polymerase II transcription machinery binding	1/204	14/3883	0.530854	0.84181	0.810642	ESR1	1
GO:0003684	damaged DNA binding	1/204	14/3883	0.530854	0.84181	0.810642	HMGB1	1
GO:0016628	oxidoreductase activity, acting on the CH-CH group of donors, NAD or NADP as acceptor	1/204	14/3883	0.530854	0.84181	0.810642	TM7SF2	1
GO:1901618	organic hydroxy compound transmembrane transporter activity	1/204	14/3883	0.530854	0.84181	0.810642	AQP1	1
GO:0030554	adenyl nucleotide binding	23/204	437/3883	0.53111	0.84181	0.810642	ACTA1/ACTC1/AHCY/AOX1/ATP2A1/ATP8A1/CKM/CRYM/DHCR7/HMGCR/HPGD/MCM3/MCM5/MET/MVD/MYH10/MYH7/NOS3/ORC1/PFKFB3/TEK/TIE1/TM7SF2	23
GO:0061135	endopeptidase regulator activity	2/204	34/3883	0.540408	0.843759	0.812519	C3/ITIH5	2
GO:0061630	ubiquitin protein ligase activity	2/204	34/3883	0.540408	0.843759	0.812519	RNF112/UHRF1	2
GO:0022836	gated channel activity	3/204	54/3883	0.545981	0.843759	0.812519	AQP1/CHRNG/SCN1B	3
GO:0022839	monoatomic ion gated channel activity	3/204	54/3883	0.545981	0.843759	0.812519	AQP1/CHRNG/SCN1B	3
GO:0003924	GTPase activity	4/204	74/3883	0.550767	0.843759	0.812519	RERG/RNF112/TPPP/TUBB3	4
GO:0003677	DNA binding	16/204	307/3883	0.553503	0.843759	0.812519	ANG/EGR1/ESR1/HIF1A/HMGB1/HMGB3/HOPX/MCM5/MYC/MYOD1/MYOG/NFIB/NFKBIZ/ORC1/UHRF1/ZBED5	16
GO:0016831	carboxy-lyase activity	1/204	15/3883	0.555591	0.843759	0.812519	MVD	1
GO:0019955	cytokine binding	1/204	15/3883	0.555591	0.843759	0.812519	HMGB1	1
GO:0030414	peptidase inhibitor activity	2/204	35/3883	0.556295	0.843759	0.812519	C3/ITIH5	2
GO:0022853	active monoatomic ion transmembrane transporter activity	3/204	56/3883	0.571033	0.861988	0.830073	ATP2A1/SLC1A1/SLC6A6	3
GO:0099094	ligand-gated monoatomic cation channel activity	1/204	16/3883	0.579029	0.865328	0.833289	AQP1	1
GO:0033218	amide binding	3/204	57/3883	0.583237	0.865328	0.833289	APOA1/EDNRB/PPID	3
GO:0022890	inorganic cation transmembrane transporter activity	6/204	117/3883	0.585156	0.865328	0.833289	AQP1/ATP2A1/SCN1B/SLC1A1/SLC6A6/UCP2	6
GO:1901702	salt transmembrane transporter activity	6/204	117/3883	0.585156	0.865328	0.833289	AQP1/ATP2A1/SCN1B/SLC1A1/SLC6A6/UCP2	6
GO:0061659	ubiquitin-like protein ligase activity	2/204	37/3883	0.586894	0.865328	0.833289	RNF112/UHRF1	2
GO:0008324	monoatomic cation transmembrane transporter activity	6/204	118/3883	0.593636	0.871215	0.838959	AQP1/ATP2A1/SCN1B/SLC1A1/SLC6A6/UCP2	6
GO:0001540	amyloid-beta binding	1/204	17/3883	0.601237	0.873365	0.841029	APOA1	1
GO:0004860	protein kinase inhibitor activity	1/204	17/3883	0.601237	0.873365	0.841029	SOCS3	1
GO:0003712	transcription coregulator activity	4/204	79/3883	0.603366	0.873365	0.841029	CRYM/HMGB1/LMCD1/NFKBIZ	4
GO:0003682	chromatin binding	5/204	100/3883	0.611138	0.875285	0.842878	EGR1/ESR1/MYOD1/ORC1/PKNOX1	5
GO:0005539	glycosaminoglycan binding	3/204	60/3883	0.618511	0.875285	0.842878	ACAN/ANG/BMP4	3
GO:0005215	transporter activity	14/204	280/3883	0.61952	0.875285	0.842878	APOA1/AQP1/ATP2A1/ATP8A1/CHRNB1/CHRNG/FABP4/FABP5/SCN1B/SLC1A1/SLC2A1/SLC2A3/SLC6A6/UCP2	14
GO:0015085	calcium ion transmembrane transporter activity	1/204	18/3883	0.622279	0.875285	0.842878	ATP2A1	1
GO:0016836	hydro-lyase activity	1/204	18/3883	0.622279	0.875285	0.842878	HACD4	1
GO:0019829	ATPase-coupled monoatomic cation transmembrane transporter activity	1/204	18/3883	0.622279	0.875285	0.842878	ATP2A1	1
GO:0003755	peptidyl-prolyl cis-trans isomerase activity	1/204	19/3883	0.642215	0.875285	0.842878	PPID	1
GO:0003925	G protein activity	1/204	19/3883	0.642215	0.875285	0.842878	RERG	1
GO:0004867	serine-type endopeptidase inhibitor activity	1/204	19/3883	0.642215	0.875285	0.842878	ITIH5	1
GO:0017124	SH3 domain binding	1/204	19/3883	0.642215	0.875285	0.842878	GPX1	1
GO:0019210	kinase inhibitor activity	1/204	19/3883	0.642215	0.875285	0.842878	SOCS3	1
GO:0051219	phosphoprotein binding	1/204	19/3883	0.642215	0.875285	0.842878	SOCS3	1
GO:0140597	protein carrier chaperone	1/204	19/3883	0.642215	0.875285	0.842878	NASP	1
GO:0008017	microtubule binding	2/204	41/3883	0.643349	0.875285	0.842878	ENKD1/TPPP	2
GO:0008233	peptidase activity	7/204	145/3883	0.647686	0.877421	0.844935	C2/CFB/CTSV/MMP9/PRSS2/PRSS23/PSMB9	7
GO:0016755	aminoacyltransferase activity	4/204	84/3883	0.652102	0.879644	0.847076	GGT7/RNF112/TGM3/UHRF1	4
GO:0016830	carbon-carbon lyase activity	1/204	20/3883	0.661105	0.880547	0.847945	MVD	1
GO:0016859	cis-trans isomerase activity	1/204	20/3883	0.661105	0.880547	0.847945	PPID	1
GO:0016903	oxidoreductase activity, acting on the aldehyde or oxo group of donors	1/204	20/3883	0.661105	0.880547	0.847945	AOX1	1
GO:0008270	zinc ion binding	10/204	210/3883	0.675064	0.893617	0.860531	CA3/CDO1/CPE/EGR1/ESR1/LMCD1/MMP9/MT2A/RNF144B/UHRF1	10
GO:0005267	potassium channel activity	1/204	21/3883	0.679001	0.893617	0.860531	AQP1	1
GO:0042578	phosphoric ester hydrolase activity	4/204	87/3883	0.679374	0.893617	0.860531	ALPL/PDE2A/PFKFB3/PLCB1	4
GO:0015075	monoatomic ion transmembrane transporter activity	7/204	151/3883	0.689609	0.897238	0.864018	AQP1/ATP2A1/CHRNG/SCN1B/SLC1A1/SLC6A6/UCP2	7
GO:0015291	secondary active transmembrane transporter activity	3/204	67/3883	0.692735	0.897238	0.864018	SLC1A1/SLC6A6/UCP2	3
GO:0016410	N-acyltransferase activity	1/204	22/3883	0.695957	0.897238	0.864018	ALAS2	1
GO:0016765	transferase activity, transferring alkyl or aryl (other than methyl) groups	1/204	22/3883	0.695957	0.897238	0.864018	FDPS	1
GO:0005198	structural molecule activity	7/204	152/3883	0.69628	0.897238	0.864018	BFSP2/CLDN11/COL4A4/CRYAB/KRT14/MYL1/TUBB3	7
GO:0140678	molecular function inhibitor activity	4/204	90/3883	0.705134	0.901378	0.868004	C3/CAV1/ITIH5/SOCS3	4
GO:0005261	monoatomic cation channel activity	2/204	46/3883	0.705179	0.901378	0.868004	AQP1/SCN1B	2
GO:0004197	cysteine-type endopeptidase activity	1/204	23/3883	0.712022	0.902843	0.869416	CTSV	1
GO:0042626	ATPase-coupled transmembrane transporter activity	1/204	23/3883	0.712022	0.902843	0.869416	ATP2A1	1
GO:0008201	heparin binding	2/204	47/3883	0.716422	0.904804	0.871304	ANG/BMP4	2
GO:0005507	copper ion binding	1/204	24/3883	0.727241	0.90762	0.874016	ANG	1
GO:0016835	carbon-oxygen lyase activity	1/204	24/3883	0.727241	0.90762	0.874016	HACD4	1
GO:0051213	dioxygenase activity	1/204	24/3883	0.727241	0.90762	0.874016	CDO1	1
GO:0015267	channel activity	4/204	94/3883	0.737118	0.908247	0.874619	AQP1/CHRNB1/CHRNG/SCN1B	4
GO:0022803	passive transmembrane transporter activity	4/204	94/3883	0.737118	0.908247	0.874619	AQP1/CHRNB1/CHRNG/SCN1B	4
GO:0015079	potassium ion transmembrane transporter activity	1/204	25/3883	0.74166	0.908247	0.874619	AQP1	1
GO:0019001	guanyl nucleotide binding	6/204	138/3883	0.742069	0.908247	0.874619	GUCY1A1/GUCY1B1/MX1/PDE2A/RNF112/TUBB3	6
GO:0032561	guanyl ribonucleotide binding	6/204	138/3883	0.742069	0.908247	0.874619	GUCY1A1/GUCY1B1/MX1/PDE2A/RNF112/TUBB3	6
GO:0005179	hormone activity	2/204	50/3883	0.748017	0.912005	0.878239	IGF2/NTS	2
GO:0140657	ATP-dependent activity	6/204	141/3883	0.760604	0.919015	0.884989	ALPL/ATP2A1/ATP8A1/MCM3/MCM5/ORC1	6
GO:0004857	enzyme inhibitor activity	3/204	75/3883	0.763695	0.919015	0.884989	C3/ITIH5/SOCS3	3
GO:0005216	monoatomic ion channel activity	3/204	75/3883	0.763695	0.919015	0.884989	AQP1/CHRNG/SCN1B	3
GO:0015318	inorganic molecular entity transmembrane transporter activity	6/204	142/3883	0.766563	0.919015	0.884989	AQP1/ATP2A1/SCN1B/SLC1A1/SLC6A6/UCP2	6
GO:0016627	oxidoreductase activity, acting on the CH-CH group of donors	1/204	27/3883	0.768262	0.919015	0.884989	TM7SF2	1
GO:0003697	single-stranded DNA binding	1/204	29/3883	0.792136	0.933484	0.898922	HMGB1	1
GO:0004540	RNA nuclease activity	1/204	29/3883	0.792136	0.933484	0.898922	ANG	1
GO:0005244	voltage-gated monoatomic ion channel activity	1/204	29/3883	0.792136	0.933484	0.898922	SCN1B	1
GO:0022832	voltage-gated channel activity	1/204	29/3883	0.792136	0.933484	0.898922	SCN1B	1
GO:0005525	GTP binding	5/204	128/3883	0.812466	0.951657	0.916422	GUCY1A1/GUCY1B1/MX1/RNF112/TUBB3	5
GO:0008237	metallopeptidase activity	1/204	31/3883	0.813562	0.951657	0.916422	MMP9	1
GO:0016853	isomerase activity	2/204	58/3883	0.817881	0.953192	0.917901	LSS/PPID	2
GO:0016791	phosphatase activity	2/204	60/3883	0.832411	0.964879	0.929155	ALPL/PFKFB3	2
GO:0022804	active transmembrane transporter activity	4/204	109/3883	0.833996	0.964879	0.929155	ATP2A1/SLC1A1/SLC6A6/UCP2	4
GO:0019904	protein domain specific binding	4/204	111/3883	0.844361	0.973318	0.937281	GPX1/HEYL/NFKBIZ/SPON1	4
GO:0019901	protein kinase binding	3/204	89/3883	0.855604	0.981889	0.945535	CCND2/ESR1/TUBA4A	3
GO:0004519	endonuclease activity	1/204	36/3883	0.857991	0.981889	0.945535	ANG	1
GO:0015297	antiporter activity	1/204	37/3883	0.865522	0.983502	0.947088	UCP2	1
GO:1901681	sulfur compound binding	2/204	66/3883	0.869951	0.983502	0.947088	ANG/BMP4	2
GO:0022857	transmembrane transporter activity	10/204	258/3883	0.882878	0.983502	0.947088	AQP1/ATP2A1/CHRNB1/CHRNG/SCN1B/SLC1A1/SLC2A1/SLC2A3/SLC6A6/UCP2	10
GO:0015399	primary active transmembrane transporter activity	1/204	40/3883	0.885811	0.983502	0.947088	ATP2A1	1
GO:0016741	transferase activity, transferring one-carbon groups	2/204	70/3883	0.890527	0.983502	0.947088	GATM/SMS	2
GO:0031267	small GTPase binding	1/204	42/3883	0.897614	0.983502	0.947088	CAV1	1
GO:0019900	kinase binding	3/204	99/3883	0.9006	0.983502	0.947088	CCND2/ESR1/TUBA4A	3
GO:0015078	proton transmembrane transporter activity	1/204	43/3883	0.903052	0.983502	0.947088	UCP2	1
GO:0052689	carboxylic ester hydrolase activity	1/204	43/3883	0.903052	0.983502	0.947088	PLA2G3	1
GO:0004842	ubiquitin-protein transferase activity	2/204	73/3883	0.903939	0.983502	0.947088	RNF112/UHRF1	2
GO:0032559	adenyl ribonucleotide binding	16/204	399/3883	0.906081	0.983502	0.947088	ACTA1/ACTC1/ATP2A1/ATP8A1/CKM/HMGCR/MCM3/MCM5/MET/MVD/MYH10/MYH7/ORC1/PFKFB3/TEK/TIE1	16
GO:0016772	transferase activity, transferring phosphorus-containing groups	6/204	175/3883	0.906959	0.983502	0.947088	CDK5R1/CKM/LOC100337328/MAB21L1/PFKFB3/TEK	6
GO:0016746	acyltransferase activity	5/204	151/3883	0.907089	0.983502	0.947088	ALAS2/GGT7/RNF112/TGM3/UHRF1	5
GO:0051020	GTPase binding	1/204	46/3883	0.9177	0.983502	0.947088	CAV1	1
GO:0140993	histone modifying activity	1/204	46/3883	0.9177	0.983502	0.947088	UHRF1	1
GO:0016740	transferase activity	20/204	492/3883	0.918934	0.983502	0.947088	ALAS2/CDK5R1/CISD1/CKM/FDPS/GALNT1/GATM/GGT7/HPRT1/LOC100337328/MAB21L1/MGAT4A/PFKFB3/PYGM/RNF112/SEC1/SMS/TEK/TGM3/UHRF1	20
GO:0019787	ubiquitin-like protein transferase activity	2/204	77/3883	0.919453	0.983502	0.947088	RNF112/UHRF1	2
GO:0019899	enzyme binding	13/204	341/3883	0.920837	0.983502	0.947088	APOA1/BTG1/CAV1/CCND2/CDK5R1/ESR1/HACD4/HMGB1/LAPTM5/PLCB1/SELE/TUBA4A/VWF	13
GO:0008234	cysteine-type peptidase activity	1/204	47/3883	0.922076	0.983502	0.947088	CTSV	1
GO:0005126	cytokine receptor binding	1/204	48/3883	0.92622	0.983502	0.947088	IL6	1
GO:0046982	protein heterodimerization activity	2/204	80/3883	0.929514	0.983502	0.947088	CAV1/HIF1A	2
GO:0003729	mRNA binding	1/204	49/3883	0.930144	0.983502	0.947088	MYH10	1
GO:0005524	ATP binding	15/204	391/3883	0.930801	0.983502	0.947088	ACTA1/ACTC1/ATP2A1/ATP8A1/CKM/MCM3/MCM5/MET/MVD/MYH10/MYH7/ORC1/PFKFB3/TEK/TIE1	15
GO:0003713	transcription coactivator activity	1/204	50/3883	0.933861	0.983502	0.947088	HMGB1	1
GO:0016301	kinase activity	4/204	140/3883	0.94303	0.987483	0.950922	CDK5R1/CKM/PFKFB3/TEK	4
GO:0031625	ubiquitin protein ligase binding	1/204	53/3883	0.943872	0.987483	0.950922	LAPTM5	1
GO:0016788	hydrolase activity, acting on ester bonds	6/204	196/3883	0.952043	0.989844	0.953195	ALPL/ANG/PDE2A/PFKFB3/PLA2G3/PLCB1	6
GO:0044389	ubiquitin-like protein ligase binding	1/204	56/3883	0.952373	0.989844	0.953195	LAPTM5	1
GO:0004518	nuclease activity	1/204	58/3883	0.957316	0.991172	0.954474	ANG	1
GO:0008757	S-adenosylmethionine-dependent methyltransferase activity	1/204	61/3883	0.96379	0.991172	0.954474	SMS	1
GO:0060090	molecular adaptor activity	2/204	95/3883	0.964368	0.991172	0.954474	ARRB1/CAV1	2
GO:0008168	methyltransferase activity	1/204	64/3883	0.969285	0.991172	0.954474	SMS	1
GO:0016747	acyltransferase activity, transferring groups other than amino-acyl groups	1/204	64/3883	0.969285	0.991172	0.954474	ALAS2	1
GO:0030674	protein-macromolecule adaptor activity	1/204	67/3883	0.97395	0.99274	0.955984	CAV1	1
GO:0016773	phosphotransferase activity, alcohol group as acceptor	2/204	124/3883	0.990993	0.999982	0.962958	PFKFB3/TEK	2
GO:0140098	catalytic activity, acting on RNA	1/204	97/3883	0.995021	0.999982	0.962958	ANG	1
GO:0004672	protein kinase activity	1/204	100/3883	0.995783	0.999982	0.962958	TEK	1
GO:0140096	catalytic activity, acting on a protein	14/204	489/3883	0.997697	0.999982	0.962958	C2/CFB/CTSV/GALNT1/MGAT4A/MMP9/PPID/PRSS2/PRSS23/PSMB9/RNF112/TEK/TGM3/UHRF1	14
GO:0140640	catalytic activity, acting on a nucleic acid	1/204	143/3883	0.999616	0.999982	0.962958	ANG	1
GO:0003723	RNA binding	2/204	245/3883	0.999982	0.999982	0.962958	MYH10/SOCS3	2

## Sheet: GO_CC
Table S3. Cellular components enriched in genes upregulated in IMF preadipocyte clones
ID	Description	GeneRatio	BgRatio	pvalue	p.adjust	qvalue	geneID	Count
GO:0031594	neuromuscular junction	6/214	14/4754	1.7206e-05	0.00246429	0.00209681	CDK5R1/CHRNA1/CHRNB1/CHRND/CHRNG/DES	6
GO:0045121	membrane raft	13/214	77/4754	3.08036e-05	0.00246429	0.00209681	AQP1/CAV1/CAV3/CD14/CD36/NOS3/OLR1/PECAM1/S1PR1/SELE/SLC2A1/TEK/TLR2	13
GO:0098857	membrane microdomain	13/214	77/4754	3.08036e-05	0.00246429	0.00209681	AQP1/CAV1/CAV3/CD14/CD36/NOS3/OLR1/PECAM1/S1PR1/SELE/SLC2A1/TEK/TLR2	13
GO:0043292	contractile fiber	10/214	49/4754	4.85951e-05	0.00291571	0.00248091	ACTA1/CDK5R1/DES/HOMER1/MYH7/MYL1/MYL2/MYOM1/TMOD1/TNNC1	10
GO:0005576	extracellular region	40/214	488/4754	9.84292e-05	0.0047246	0.00402006	ACAN/ALPL/ANG/AOC3/APOA1/AQP1/C3H1orf54/CD14/CHI3L1/CKM/COL4A4/CRYAB/CTSV/FABP5/FGL1/GALNT1/GPX3/GRP/HMGB1/IGF2/IL6/ITIH5/KITLG/LGALS9/MGAT4A/MMP9/NTS/OLR1/PAG1/PDGFA/PLA2G3/PLAU/PRSS2/PRSS23/SBSN/SPON1/SPP1/TEK/VWF/XDH	40
GO:0030016	myofibril	9/214	47/4754	0.000196089	0.00784357	0.00667392	ACTA1/DES/HOMER1/MYH7/MYL1/MYL2/MYOM1/TMOD1/TNNC1	9
GO:0005938	cell cortex	10/214	59/4754	0.000250228	0.00857925	0.00729989	BFSP1/BFSP2/CAV1/EXOC3L1/MYH10/PLS1/SCIN/SELE/SLC2A1/TMOD1	10
GO:0030017	sarcomere	8/214	42/4754	0.000463838	0.0139151	0.0118401	ACTA1/DES/HOMER1/MYH7/MYL2/MYOM1/TMOD1/TNNC1	8
GO:0099572	postsynaptic specialization	7/214	37/4754	0.00110107	0.0293619	0.0249833	CDK5R1/CHRNA1/CHRNB1/CHRND/DTNBP1/FABP5/RNF112	7
GO:0005901	caveola	5/214	24/4754	0.0037161	0.0779783	0.06635	AQP1/CAV1/CAV3/NOS3/SELE	5
GO:0015629	actin cytoskeleton	10/214	83/4754	0.00376975	0.0779783	0.06635	ACTA1/AFAP1L1/MYH10/MYL2/PLS1/SCIN/SLC2A1/TEK/TMOD1/TNNC1	10
GO:0009986	cell surface	11/214	97/4754	0.00389892	0.0779783	0.06635	BCAM/C3/CD14/CHRNA1/FGL2/HMGB1/LPAR1/PDGFA/S1PR1/SCARA5/TEK	11
GO:0030863	cortical cytoskeleton	4/214	16/4754	0.00473807	0.0874721	0.074428	PLS1/SELE/SLC2A1/TMOD1	4
GO:0098794	postsynapse	11/214	101/4754	0.00532255	0.0908869	0.0773336	CDK5R1/CHRNA1/CHRNB1/CHRND/CHRNG/DTNBP1/FABP5/HOMER1/PALMD/RNF112/TPPP	11
GO:0005903	brush border	4/214	17/4754	0.00598055	0.0908869	0.0773336	ACTN3/AQP1/CD36/PLS1	4
GO:0044297	cell body	9/214	75/4754	0.00605913	0.0908869	0.0773336	ACTA1/ACTC1/ANG/CDK5R1/RNF112/SCN1B/SLC2A3/TMEM100/TUBB3	9
GO:0044853	plasma membrane raft	5/214	28/4754	0.00742289	0.096094	0.0817642	AQP1/CAV1/CAV3/NOS3/SELE	5
GO:0030054	cell junction	29/214	405/4754	0.00750612	0.096094	0.0817642	ACTN3/ADORA2B/AFAP1L1/CDH1/CDH5/CDK5R1/CHRNA1/CHRNB1/CHRND/CHRNG/DES/DTNBP1/FABP5/GRAP/GUCY1B1/HOMER1/PALMD/PDE2A/PECAM1/RGS10/RNF112/SCIN/SCN1B/SLC1A1/SLC2A1/TEK/TH/THSD1/TPPP	29
GO:0043235	receptor complex	6/214	40/4754	0.00825077	0.096094	0.0817642	CALCRL/CD14/CHRNA1/CHRNB1/CHRND/TLR4	6
GO:0030667	secretory granule membrane	5/214	29/4754	0.00864806	0.096094	0.0817642	AQP1/ATP8A1/CAV1/CPE/CYB561	5
GO:0043197	dendritic spine	4/214	19/4754	0.00907589	0.096094	0.0817642	CDK5R1/DTNBP1/HOMER1/PALMD	4
GO:0044309	neuron spine	4/214	19/4754	0.00907589	0.096094	0.0817642	CDK5R1/DTNBP1/HOMER1/PALMD	4
GO:0005615	extracellular space	19/214	236/4754	0.009209	0.096094	0.0817642	ANG/AOC3/APOA1/AQP1/CHI3L1/CKM/CTSV/FABP5/GPX3/GRP/HMGB1/IGF2/IL6/MMP9/PAG1/PDGFA/PLAU/PRSS2/XDH	19
GO:0099081	supramolecular polymer	18/214	223/4754	0.0108646	0.108646	0.0924448	ACTA1/BFSP1/BFSP2/CDK5R1/COL4A4/DES/ENKD1/HOMER1/KRT14/MYH10/MYH7/MYL1/MYL2/MYOM1/TEK/TMOD1/TNNC1/TPPP	18
GO:0042383	sarcolemma	5/214	32/4754	0.0131481	0.112077	0.0953637	AQP1/CAV1/CAV3/DES/SCN1B	5
GO:0030141	secretory granule	9/214	85/4754	0.0134885	0.112077	0.0953637	AQP1/ATP8A1/CAV1/CPE/CTSV/CYB561/EXOC3L1/GRP/VWF	9
GO:0043025	neuronal cell body	7/214	58/4754	0.0144687	0.112077	0.0953637	ANG/CDK5R1/RNF112/SCN1B/SLC2A3/TMEM100/TUBB3	7
GO:0001725	stress fiber	3/214	4754-12-01	0.0146356	0.112077	0.0953637	ACTA1/MYH10/TEK	3
GO:0042641	actomyosin	3/214	4754-12-01	0.0146356	0.112077	0.0953637	ACTA1/MYH10/TEK	3
GO:0097517	contractile actin filament bundle	3/214	4754-12-01	0.0146356	0.112077	0.0953637	ACTA1/MYH10/TEK	3
GO:0099634	postsynaptic specialization membrane	3/214	4754-12-01	0.0146356	0.112077	0.0953637	CHRNA1/CHRNB1/CHRND	3
GO:0043204	perikaryon	5/214	33/4754	0.0149436	0.112077	0.0953637	CDK5R1/RNF112/SCN1B/SLC2A3/TMEM100	5
GO:0099503	secretory vesicle	12/214	134/4754	0.0167778	0.12202	0.103824	AQP1/ATP8A1/CAV1/CPE/CTSV/CYB561/DTNBP1/EXOC3L1/GRP/RNF112/TH/VWF	12
GO:0032432	actin filament bundle	3/214	13/4754	0.0184051	0.129918	0.110545	ACTA1/MYH10/TEK	3
GO:0099512	supramolecular fiber	17/214	221/4754	0.0203514	0.139552	0.118742	ACTA1/BFSP1/BFSP2/CDK5R1/DES/ENKD1/HOMER1/KRT14/MYH10/MYH7/MYL1/MYL2/MYOM1/TEK/TMOD1/TNNC1/TPPP	17
GO:0098797	plasma membrane protein complex	8/214	77/4754	0.0215036	0.139575	0.118761	ARRB1/CAV1/CAV3/CHRNA1/CHRNB1/CHRND/HMGB1/SCN1B	8
GO:0098858	actin-based cell projection	6/214	49/4754	0.0215179	0.139575	0.118761	ACTA1/ACTC1/KITLG/PLS1/TEK/TUBB3	6
GO:0036477	somatodendritic compartment	10/214	111/4754	0.0268469	0.168567	0.14343	ANG/CDK5R1/DTNBP1/HOMER1/PALMD/RNF112/SCN1B/SLC2A3/TMEM100/TUBB3	10
GO:0098862	cluster of actin-based cell projections	4/214	26/4754	0.0273921	0.168567	0.14343	ACTN3/AQP1/CD36/PLS1	4
GO:0045202	synapse	20/214	285/4754	0.0303105	0.181863	0.154743	ADORA2B/CDK5R1/CHRNA1/CHRNB1/CHRND/CHRNG/DES/DTNBP1/FABP5/GRAP/GUCY1B1/HOMER1/PALMD/PDE2A/RGS10/RNF112/SLC1A1/SLC2A1/TH/TPPP	20
GO:0005884	actin filament	3/214	16/4754	0.032638	0.191052	0.162561	ACTA1/TEK/TMOD1	3
GO:0030175	filopodium	4/214	28/4754	0.034995	0.199971	0.170151	ACTA1/ACTC1/KITLG/TUBB3	4
GO:0005882	intermediate filament	4/214	30/4754	0.0437034	0.233085	0.198327	BFSP1/BFSP2/DES/KRT14	4
GO:0030426	growth cone	4/214	30/4754	0.0437034	0.233085	0.198327	ANG/CDK5R1/DTNBP1/TUBB3	4
GO:0030427	site of polarized growth	4/214	30/4754	0.0437034	0.233085	0.198327	ANG/CDK5R1/DTNBP1/TUBB3	4
GO:0097060	synaptic membrane	6/214	58/4754	0.0447192	0.233318	0.198525	CHRNA1/CHRNB1/CHRND/CHRNG/DTNBP1/PDE2A	6
GO:0014069	postsynaptic density	4/214	32/4754	0.0535202	0.273295	0.23254	CDK5R1/DTNBP1/FABP5/RNF112	4
GO:0032279	asymmetric synapse	4/214	33/4754	0.0588411	0.294205	0.250333	CDK5R1/DTNBP1/FABP5/RNF112	4
GO:0042583	chromaffin granule	3/214	21/4754	0.0658215	0.315943	0.268829	ATP8A1/CTSV/CYB561	3
GO:0098802	plasma membrane signaling receptor complex	3/214	21/4754	0.0658215	0.315943	0.268829	CHRNA1/CHRNB1/CHRND	3
GO:0045111	intermediate filament cytoskeleton	4/214	35/4754	0.0702947	0.323893	0.275593	BFSP1/BFSP2/DES/KRT14	4
GO:0014704	intercalated disc	2/214	4754-10-01	0.0715263	0.323893	0.275593	DES/SCN1B	2
GO:0042584	chromaffin granule membrane	2/214	4754-10-01	0.0715263	0.323893	0.275593	ATP8A1/CYB561	2
GO:0005667	transcription regulator complex	6/214	66/4754	0.074984	0.333262	0.283565	CEBPD/ESR1/HMGB1/MYC/MYOD1/PKNOX1	6
GO:0030424	axon	9/214	118/4754	0.0829379	0.361911	0.307942	ANG/AQP1/CDK5R1/DTNBP1/HIF1A/HOMER1/NFIB/SCN1B/TUBB3	9
GO:0030027	lamellipodium	5/214	53/4754	0.0882982	0.376602	0.320442	ACTA1/ACTC1/KITLG/MYH10/TUBB3	5
GO:0098984	neuron to neuron synapse	4/214	38/4754	0.089443	0.376602	0.320442	CDK5R1/DTNBP1/FABP5/RNF112	4
GO:0017053	transcription repressor complex	2/214	4754-12-01	0.098952	0.395808	0.336784	HMGB1/MYC	2
GO:0030864	cortical actin cytoskeleton	2/214	4754-12-01	0.098952	0.395808	0.336784	PLS1/SLC2A1	2
GO:0033017	sarcoplasmic reticulum membrane	2/214	4754-12-01	0.098952	0.395808	0.336784	ATP2A1/JSRP1	2
GO:0005777	peroxisome	4/214	40/4754	0.103458	0.400483	0.340761	HMGCR/IDI1/MGAT4A/XDH	4
GO:0042579	microbody	4/214	40/4754	0.103458	0.400483	0.340761	HMGCR/IDI1/MGAT4A/XDH	4
GO:0000228	nuclear chromosome	4/214	41/4754	0.110821	0.40093	0.341142	GINS1/MCM3/MCM5/ORC1	4
GO:0099080	supramolecular complex	19/214	314/4754	0.112184	0.40093	0.341142	ACTA1/BFSP1/BFSP2/CDK5R1/COL4A4/DES/ENKD1/HOMER1/KRT14/MYH10/MYH7/MYL1/MYL2/MYOM1/NFKBIZ/TEK/TMOD1/TNNC1/TPPP	19
GO:0000307	cyclin-dependent protein kinase holoenzyme complex	2/214	13/4754	0.113597	0.40093	0.341142	CCND2/CDK5R1	2
GO:0005604	basement membrane	2/214	13/4754	0.113597	0.40093	0.341142	ANG/COL4A4	2
GO:0042734	presynaptic membrane	2/214	13/4754	0.113597	0.40093	0.341142	DTNBP1/PDE2A	2
GO:0044291	cell-cell contact zone	2/214	13/4754	0.113597	0.40093	0.341142	DES/SCN1B	2
GO:0150034	distal axon	4/214	43/4754	0.126221	0.43903	0.37356	ANG/CDK5R1/DTNBP1/TUBB3	4
GO:0098590	plasma membrane region	17/214	284/4754	0.137416	0.456907	0.388772	AQP1/ARRB1/CAV1/CAV3/CD36/CHRNA1/CHRNB1/CHRND/CHRNG/CTSV/DTNBP1/MYH10/NOS3/PDE2A/SELE/SLC1A1/TEK	17
GO:0031965	nuclear membrane	6/214	78/4754	0.137562	0.456907	0.388772	AQP1/CCND2/DHCR7/LTC4S/MX1/PLCB1	6
GO:0048471	perinuclear region of cytoplasm	12/214	188/4754	0.138802	0.456907	0.388772	CDK5R1/CHI3L1/GALNT1/LAPTM5/MCM3/MX1/PDE2A/PPP1R16B/SELE/TH/TMEM100/TPPP	12
GO:0070161	anchoring junction	9/214	132/4754	0.138976	0.456907	0.388772	ACTN3/AFAP1L1/CDH1/DES/PECAM1/SCIN/SCN1B/TEK/THSD1	9
GO:0005758	mitochondrial intermembrane space	3/214	30/4754	0.150502	0.481166	0.409413	ALPL/GATM/TIMM8A	3
GO:0030312	external encapsulating structure	5/214	63/4754	0.152369	0.481166	0.409413	ALPL/ANG/COL4A4/MMP9/VWF	5
GO:0031012	extracellular matrix	5/214	63/4754	0.152369	0.481166	0.409413	ALPL/ANG/COL4A4/MMP9/VWF	5
GO:0045211	postsynaptic membrane	4/214	47/4754	0.15949	0.497113	0.422982	CHRNA1/CHRNB1/CHRND/CHRNG	4
GO:0031252	cell leading edge	6/214	84/4754	0.175818	0.540977	0.460305	ACTA1/ACTC1/KITLG/MYH10/TLR4/TUBB3	6
GO:0030133	transport vesicle	7/214	103/4754	0.180475	0.548277	0.466517	CPE/DTNBP1/EXOC3L1/LAPTM5/NTS/RNF112/TH	7
GO:0031970	organelle envelope lumen	3/214	33/4754	0.183973	0.55192	0.469616	ALPL/GATM/TIMM8A	3
GO:0032993	protein-DNA complex	9/214	142/4754	0.188476	0.558448	0.47517	CCND2/ESR1/GINS1/HMGB1/MCM3/MCM5/MYC/MYOG/UHRF1	9
GO:0005905	clathrin-coated pit	2/214	19/4754	0.209758	0.59859	0.509327	ARRB1/SELE	2
GO:0016529	sarcoplasmic reticulum	2/214	19/4754	0.209758	0.59859	0.509327	ATP2A1/JSRP1	2
GO:0098552	side of membrane	6/214	89/4754	0.21064	0.59859	0.509327	ALPL/BDH1/CD14/LY6D/S1PR1/SOCS3	6
GO:0043005	neuron projection	14/214	245/4754	0.212001	0.59859	0.509327	ANG/AQP1/CDK5R1/DTNBP1/GRP/HIF1A/HOMER1/NFIB/PALMD/PLS1/RNF112/SCN1B/SLC1A1/TUBB3	14
GO:0062023	collagen-containing extracellular matrix	3/214	36/4754	0.21918	0.611666	0.520452	ANG/COL4A4/VWF	3
GO:1990351	transporter complex	7/214	110/4754	0.225323	0.617969	0.525816	ATP8A1/CHRNA1/CHRNB1/CHRND/SCN1B/SLC2A1/TIMM8A	7
GO:1904115	axon cytoplasm	2/214	20/4754	0.226589	0.617969	0.525816	DTNBP1/HIF1A	2
GO:0030425	dendrite	5/214	74/4754	0.239148	0.637729	0.542629	CDK5R1/DTNBP1/HOMER1/PALMD/TUBB3	5
GO:0097447	dendritic tree	5/214	74/4754	0.239148	0.637729	0.542629	CDK5R1/DTNBP1/HOMER1/PALMD/TUBB3	5
GO:0005925	focal adhesion	3/214	39/4754	0.255618	0.672218	0.571975	ACTN3/TEK/THSD1	3
GO:0016528	sarcoplasm	2/214	22/4754	0.260485	0.672218	0.571975	ATP2A1/JSRP1	2
GO:0120111	neuron projection cytoplasm	2/214	22/4754	0.260485	0.672218	0.571975	DTNBP1/HIF1A	2
GO:0098793	presynapse	7/214	116/4754	0.266527	0.67694	0.575993	ADORA2B/DTNBP1/GRAP/PDE2A/RNF112/SLC2A1/TH	7
GO:0030055	cell-substrate junction	3/214	40/4754	0.267955	0.67694	0.575993	ACTN3/TEK/THSD1	3
GO:0034702	monoatomic ion channel complex	4/214	59/4754	0.273854	0.684634	0.58254	CHRNA1/CHRNB1/CHRND/SCN1B	4
GO:0032580	Golgi cisterna membrane	2/214	23/4754	0.277469	0.686522	0.584146	GALNT1/SEC1	2
GO:0045177	apical part of cell	6/214	99/4754	0.28638	0.70134	0.596754	AQP1/CD36/CTSV/HOMER1/SLC1A1/TEK	6
GO:1902554	serine/threonine protein kinase complex	2/214	24/4754	0.29443	0.71377	0.607331	CCND2/CDK5R1	2
GO:1902911	protein kinase complex	2/214	25/4754	0.311336	0.747205	0.63578	CCND2/CDK5R1	2
GO:0099513	polymeric cytoskeletal fiber	9/214	165/4754	0.324697	0.771556	0.656499	ACTA1/BFSP1/BFSP2/DES/ENKD1/KRT14/TEK/TMOD1/TPPP	9
GO:0030018	Z disc	2/214	26/4754	0.328156	0.772131	0.656989	DES/HOMER1	2
GO:0016324	apical plasma membrane	5/214	85/4754	0.336039	0.777627	0.661665	AQP1/CD36/CTSV/SLC1A1/TEK	5
GO:0005635	nuclear envelope	6/214	106/4754	0.342506	0.777627	0.661665	AQP1/CCND2/DHCR7/LTC4S/MX1/PLCB1	6
GO:0043230	extracellular organelle	2/214	27/4754	0.344864	0.777627	0.661665	ALPL/AQP1	2
GO:0065010	extracellular membrane-bounded organelle	2/214	27/4754	0.344864	0.777627	0.661665	ALPL/AQP1	2
GO:0009897	external side of plasma membrane	2/214	28/4754	0.361437	0.777627	0.661665	CD14/S1PR1	2
GO:0031674	I band	2/214	28/4754	0.361437	0.777627	0.661665	DES/HOMER1	2
GO:0005789	endoplasmic reticulum membrane	16/214	319/4754	0.362562	0.777627	0.661665	ATP2A1/CYP51A1/DHCR7/DTNBP1/FADS2/FDFT1/FITM1/HACD4/JSRP1/LSS/LTC4S/MGST1/MX1/NSDHL/SCD/TM7SF2	16
GO:0098827	endoplasmic reticulum subcompartment	16/214	319/4754	0.362562	0.777627	0.661665	ATP2A1/CYP51A1/DHCR7/DTNBP1/FADS2/FDFT1/FITM1/HACD4/JSRP1/LSS/LTC4S/MGST1/MX1/NSDHL/SCD/TM7SF2	16
GO:0002080	acrosomal membrane	1/214	4754-10-01	0.369373	0.777627	0.661665	CAV1	1
GO:0016234	inclusion body	1/214	4754-10-01	0.369373	0.777627	0.661665	GPX1	1
GO:0019774	proteasome core complex, beta-subunit complex	1/214	4754-10-01	0.369373	0.777627	0.661665	PSMB9	1
GO:0032420	stereocilium	1/214	4754-10-01	0.369373	0.777627	0.661665	PLS1	1
GO:0005811	lipid droplet	2/214	29/4754	0.377853	0.781765	0.665186	NSDHL/RBP1	2
GO:0031985	Golgi cisterna	2/214	29/4754	0.377853	0.781765	0.665186	GALNT1/SEC1	2
GO:0120025	plasma membrane bounded cell projection	24/214	496/4754	0.384491	0.7887	0.671086	ACTA1/ACTC1/ANG/AQP1/ARRB1/CAV1/CD36/CDK5R1/DTNBP1/ENKD1/GRP/HIF1A/HOMER1/KITLG/MYH10/NFIB/PALMD/PLS1/RNF112/SCN1B/SLC1A1/TEK/TLR4/TUBB3	24
GO:0005768	endosome	12/214	239/4754	0.390304	0.789065	0.671397	CAV1/CDH1/DTNBP1/HMGB1/LPAR1/PLA2G3/RNF112/S1PR1/SLC1A1/THSD1/TLR4/TSPAN15	12
GO:0042175	nuclear outer membrane-endoplasmic reticulum membrane network	16/214	325/4754	0.391547	0.789065	0.671397	ATP2A1/CYP51A1/DHCR7/DTNBP1/FADS2/FDFT1/FITM1/HACD4/JSRP1/LSS/LTC4S/MGST1/MX1/NSDHL/SCD/TM7SF2	16
GO:0016459	myosin complex	1/214	4754-11-01	0.39782	0.789065	0.671397	MYL2	1
GO:0032421	stereocilium bundle	1/214	4754-11-01	0.39782	0.789065	0.671397	PLS1	1
GO:0008021	synaptic vesicle	3/214	52/4754	0.417232	0.820784	0.698387	DTNBP1/RNF112/TH	3
GO:0098685	Schaffer collateral - CA1 synapse	1/214	4754-12-01	0.42499	0.824187	0.701282	ADORA2B	1
GO:0031968	organelle outer membrane	4/214	74/4754	0.428687	0.824187	0.701282	DHCR7/LTC4S/MAOA/MGST1	4
GO:0070382	exocytic vesicle	3/214	53/4754	0.429396	0.824187	0.701282	DTNBP1/RNF112/TH	3
GO:0031984	organelle subcompartment	18/214	377/4754	0.432698	0.824187	0.701282	ATP2A1/CYP51A1/DHCR7/DTNBP1/FADS2/FDFT1/FITM1/GALNT1/HACD4/JSRP1/LSS/LTC4S/MGST1/MX1/NSDHL/SCD/SEC1/TM7SF2	18
GO:0019867	outer membrane	4/214	75/4754	0.438886	0.829391	0.70571	DHCR7/LTC4S/MAOA/MGST1	4
GO:0034451	centriolar satellite	1/214	13/4754	0.450939	0.833383	0.709107	TEK	1
GO:0005795	Golgi stack	2/214	34/4754	0.456965	0.833383	0.709107	GALNT1/SEC1	2
GO:0005911	cell-cell junction	4/214	77/4754	0.459123	0.833383	0.709107	CDH1/DES/SCN1B/TEK	4
GO:0005778	peroxisomal membrane	1/214	14/4754	0.475723	0.833383	0.709107	HMGCR	1
GO:0030118	clathrin coat	1/214	14/4754	0.475723	0.833383	0.709107	ARRB1	1
GO:0030670	phagocytic vesicle membrane	1/214	14/4754	0.475723	0.833383	0.709107	TLR2	1
GO:0031903	microbody membrane	1/214	14/4754	0.475723	0.833383	0.709107	HMGCR	1
GO:0032994	protein-lipid complex	1/214	14/4754	0.475723	0.833383	0.709107	APOA1	1
GO:0034358	plasma lipoprotein particle	1/214	14/4754	0.475723	0.833383	0.709107	APOA1	1
GO:1990777	lipoprotein particle	1/214	14/4754	0.475723	0.833383	0.709107	APOA1	1
GO:0030139	endocytic vesicle	2/214	38/4754	0.515935	0.887835	0.755438	APOA1/TLR2	2
GO:0098978	glutamatergic synapse	2/214	38/4754	0.515935	0.887835	0.755438	ADORA2B/HOMER1	2
GO:0009898	cytoplasmic side of plasma membrane	1/214	16/4754	0.521999	0.887835	0.755438	SOCS3	1
GO:0043073	germ cell nucleus	1/214	16/4754	0.521999	0.887835	0.755438	SLC2A1	1
GO:0005814	centriole	2/214	39/4754	0.530007	0.887835	0.755438	ENKD1/PLA2G3	2
GO:0005657	replication fork	1/214	17/4754	0.543589	0.887835	0.755438	UHRF1	1
GO:0005839	proteasome core complex	1/214	17/4754	0.543589	0.887835	0.755438	PSMB9	1
GO:0030666	endocytic vesicle membrane	1/214	17/4754	0.543589	0.887835	0.755438	TLR2	1
GO:0072686	mitotic spindle	2/214	40/4754	0.543799	0.887835	0.755438	TPPP/TUBB3	2
GO:0090575	RNA polymerase II transcription regulator complex	2/214	40/4754	0.543799	0.887835	0.755438	CEBPD/MYC	2
GO:0022624	proteasome accessory complex	1/214	18/4754	0.564208	0.914931	0.778494	SEM1	1
GO:0030496	midbody	3/214	66/4754	0.576839	0.929137	0.790581	CCDC69/MYH10/SLC2A1	3
GO:0000502	proteasome complex	2/214	43/4754	0.58347	0.933553	0.794339	PSMB9/SEM1	2
GO:0055037	recycling endosome	2/214	44/4754	0.59612	0.947475	0.806185	PLA2G3/SLC1A1	2
GO:0005902	microvillus	1/214	20/4754	0.602705	0.950782	0.808999	TEK	1
GO:0005794	Golgi apparatus	16/214	370/4754	0.60665	0.950782	0.808999	CAV1/CAV3/CD14/CD36/CDH1/CPE/ESR1/FAM174B/GALNT1/MGAT4A/NOS3/PDE2A/SEC1/SLC2A1/TLR2/TPPP	16
GO:0001650	fibrillar center	1/214	21/4754	0.620665	0.950782	0.808999	RERG	1
GO:0055038	recycling endosome membrane	1/214	21/4754	0.620665	0.950782	0.808999	SLC1A1	1
GO:0070062	extracellular exosome	1/214	21/4754	0.620665	0.950782	0.808999	AQP1	1
GO:0000785	chromatin	5/214	119/4754	0.627549	0.950782	0.808999	CCND2/ESR1/HMGB1/MYC/UHRF1	5
GO:1905369	endopeptidase complex	2/214	47/4754	0.632339	0.950782	0.808999	PSMB9/SEM1	2
GO:0001917	photoreceptor inner segment	1/214	22/4754	0.637816	0.950782	0.808999	SLC2A1	1
GO:0005844	polysome	1/214	22/4754	0.637816	0.950782	0.808999	MYH10	1
GO:0032154	cleavage furrow	1/214	22/4754	0.637816	0.950782	0.808999	MYH10	1
GO:0005819	spindle	5/214	121/4754	0.642326	0.951594	0.80969	CCDC69/ENKD1/MYC/TPPP/TUBB3	5
GO:0032153	cell division site	1/214	23/4754	0.654196	0.958615	0.815664	MYH10	1
GO:0031902	late endosome membrane	2/214	49/4754	0.655054	0.958615	0.815664	SLC1A1/TSPAN15	2
GO:0045171	intercellular bridge	1/214	24/4754	0.669838	0.96844	0.824023	TUBB3	1
GO:1903561	extracellular vesicle	1/214	24/4754	0.669838	0.96844	0.824023	AQP1	1
GO:0045335	phagocytic vesicle	1/214	25/4754	0.684775	0.984108	0.837355	TLR2	1
GO:1902495	transmembrane transporter complex	4/214	104/4754	0.696455	0.984164	0.837403	CHRNA1/CHRNB1/CHRND/SCN1B	4
GO:0016363	nuclear matrix	1/214	26/4754	0.69904	0.984164	0.837403	UHRF1	1
GO:1905368	peptidase complex	2/214	54/4754	0.706951	0.984164	0.837403	PSMB9/SEM1	2
GO:0016323	basolateral plasma membrane	2/214	55/4754	0.716517	0.984164	0.837403	AQP1/TEK	2
GO:0042470	melanosome	2/214	55/4754	0.716517	0.984164	0.837403	AHCY/DTNBP1	2
GO:0048770	pigment granule	2/214	55/4754	0.716517	0.984164	0.837403	AHCY/DTNBP1	2
GO:0005793	endoplasmic reticulum-Golgi intermediate compartment	1/214	28/4754	0.72567	0.984164	0.837403	HMGB1	1
GO:0034703	cation channel complex	1/214	28/4754	0.72567	0.984164	0.837403	SCN1B	1
GO:0098562	cytoplasmic side of membrane	1/214	28/4754	0.72567	0.984164	0.837403	SOCS3	1
GO:0009925	basal plasma membrane	2/214	56/4754	0.725821	0.984164	0.837403	AQP1/TEK	2
GO:0045178	basal part of cell	2/214	57/4754	0.734867	0.988555	0.841139	AQP1/TEK	2
GO:0005730	nucleolus	8/214	210/4754	0.738176	0.988555	0.841139	ANG/CCND2/MYC/NOP56/PPID/RERG/S100A16/SCD	8
GO:0005581	collagen trimer	1/214	31/4754	0.761282	0.988555	0.841139	COL4A4	1
GO:0032040	small-subunit processome	1/214	31/4754	0.761282	0.988555	0.841139	NOP56	1
GO:0034399	nuclear periphery	1/214	31/4754	0.761282	0.988555	0.841139	UHRF1	1
GO:0005788	endoplasmic reticulum lumen	1/214	32/4754	0.772098	0.988555	0.841139	P4HA3	1
GO:0030117	membrane coat	1/214	32/4754	0.772098	0.988555	0.841139	ARRB1	1
GO:0030684	preribosome	1/214	32/4754	0.772098	0.988555	0.841139	NOP56	1
GO:0048475	coated membrane	1/214	32/4754	0.772098	0.988555	0.841139	ARRB1	1
GO:0001669	acrosomal vesicle	1/214	33/4754	0.782426	0.988555	0.841139	CAV1	1
GO:0030658	transport vesicle membrane	2/214	63/4754	0.783964	0.988555	0.841139	CPE/DTNBP1	2
GO:0061695	transferase complex, transferring phosphorus-containing groups	2/214	64/4754	0.791327	0.988555	0.841139	CCND2/CDK5R1	2
GO:0098791	Golgi apparatus subcompartment	2/214	64/4754	0.791327	0.988555	0.841139	GALNT1/SEC1	2
GO:0030659	cytoplasmic vesicle membrane	10/214	273/4754	0.795906	0.988555	0.841139	AQP1/ATP8A1/CAV1/CPE/CYB561/DTNBP1/SLC1A1/THSD1/TLR2/TSPAN15	10
GO:0005741	mitochondrial outer membrane	2/214	65/4754	0.79847	0.988555	0.841139	MAOA/MGST1	2
GO:0030672	synaptic vesicle membrane	1/214	35/4754	0.801706	0.988555	0.841139	DTNBP1	1
GO:0099501	exocytic vesicle membrane	1/214	35/4754	0.801706	0.988555	0.841139	DTNBP1	1
GO:0012506	vesicle membrane	10/214	275/4754	0.803201	0.988555	0.841139	AQP1/ATP8A1/CAV1/CPE/CYB561/DTNBP1/SLC1A1/THSD1/TLR2/TSPAN15	10
GO:0016607	nuclear speck	3/214	97/4754	0.820285	0.999974	0.850855	HIF1A/NFKBIZ/PPP1R16B	3
GO:0001726	ruffle	1/214	38/4754	0.827484	0.999974	0.850855	TLR4	1
GO:0098796	membrane protein complex	11/214	311/4754	0.839205	0.999974	0.850855	AQP1/ARRB1/CAV1/CAV3/CD14/CHRNA1/CHRNB1/CHRND/HMGB1/SCN1B/TLR4	11
GO:0031253	cell projection membrane	2/214	73/4754	0.848229	0.999974	0.850855	AQP1/CD36	2
GO:0010008	endosome membrane	4/214	131/4754	0.8493	0.999974	0.850855	DTNBP1/SLC1A1/THSD1/TSPAN15	4
GO:0036064	ciliary basal body	1/214	43/4754	0.863245	0.999974	0.850855	ENKD1	1
GO:0005694	chromosome	10/214	296/4754	0.868549	0.999974	0.850855	CCND2/ESR1/GINS1/HMGB1/HMGB3/MCM3/MCM5/MYC/ORC1/UHRF1	10
GO:0016604	nuclear body	5/214	164/4754	0.869532	0.999974	0.850855	HIF1A/MYC/NFKBIZ/PPP1R16B/RNF112	5
GO:0032838	plasma membrane bounded cell projection cytoplasm	2/214	78/4754	0.873395	0.999974	0.850855	DTNBP1/HIF1A	2
GO:0000922	spindle pole	1/214	45/4754	0.875388	0.999974	0.850855	ENKD1	1
GO:0031901	early endosome membrane	1/214	45/4754	0.875388	0.999974	0.850855	SLC1A1	1
GO:0097731	9+0 non-motile cilium	1/214	45/4754	0.875388	0.999974	0.850855	ENKD1	1
GO:0005881	cytoplasmic microtubule	1/214	47/4754	0.886458	0.999974	0.850855	ENKD1	1
GO:0005770	late endosome	2/214	81/4754	0.886599	0.999974	0.850855	SLC1A1/TSPAN15	2
GO:0099568	cytoplasmic region	2/214	81/4754	0.886599	0.999974	0.850855	DTNBP1/HIF1A	2
GO:0030136	clathrin-coated vesicle	1/214	48/4754	0.89162	0.999974	0.850855	VWF	1
GO:0005813	centrosome	3/214	114/4754	0.894411	0.999974	0.850855	ENKD1/MCM3/TEK	3
GO:0097730	non-motile cilium	1/214	50/4754	0.901254	0.999974	0.850855	ENKD1	1
GO:0036464	cytoplasmic ribonucleoprotein granule	1/214	54/4754	0.918038	0.999974	0.850855	NFKBIZ	1
GO:0005769	early endosome	2/214	91/4754	0.921962	0.999974	0.850855	SLC1A1/TLR4	2
GO:0000139	Golgi membrane	4/214	156/4754	0.927382	0.999974	0.850855	CAV1/CAV3/MGAT4A/SLC2A1	4
GO:0035770	ribonucleoprotein granule	1/214	58/4754	0.931981	0.999974	0.850855	NFKBIZ	1
GO:0000793	condensed chromosome	1/214	62/4754	0.943561	0.999974	0.850855	HMGB1	1
GO:0140513	nuclear protein-containing complex	7/214	254/4754	0.946371	0.999974	0.850855	CEBPD/GINS1/MCM3/MCM5/MYC/ORC1/TMOD1	7
GO:0005759	mitochondrial matrix	5/214	196/4754	0.946372	0.999974	0.850855	ALAS2/BDH1/FABP3/PRODH/SOD2	5
GO:1990204	oxidoreductase complex	1/214	64/4754	0.948593	0.999974	0.850855	XDH	1
GO:0030135	coated vesicle	1/214	66/4754	0.953177	0.999974	0.850855	VWF	1
GO:0031967	organelle envelope	15/214	492/4754	0.966149	0.999974	0.850855	ALAS2/ALPL/AQP1/BDH1/CCND2/DHCR7/GATM/LTC4S/MAOA/MGST1/MX1/PLCB1/RNF144B/TIMM8A/UCP2	15
GO:0031975	envelope	15/214	492/4754	0.966149	0.999974	0.850855	ALAS2/ALPL/AQP1/BDH1/CCND2/DHCR7/GATM/LTC4S/MAOA/MGST1/MX1/PLCB1/RNF144B/TIMM8A/UCP2	15
GO:0005874	microtubule	2/214	119/4754	0.973774	0.999974	0.850855	ENKD1/TPPP	2
GO:0005815	microtubule organizing center	4/214	191/4754	0.976359	0.999974	0.850855	ENKD1/MCM3/PLA2G3/TEK	4
GO:0000323	lytic vacuole	3/214	168/4754	0.983876	0.999974	0.850855	CALCRL/CRYAB/CTSV	3
GO:0005764	lysosome	3/214	168/4754	0.983876	0.999974	0.850855	CALCRL/CRYAB/CTSV	3
GO:0031966	mitochondrial membrane	9/214	373/4754	0.989816	0.999974	0.850855	ALAS2/ALPL/BDH1/GATM/MAOA/MGST1/RNF144B/TIMM8A/UCP2	9
GO:0015630	microtubule cytoskeleton	8/214	351/4754	0.991944	0.999974	0.850855	CCDC69/ENKD1/MCM3/MYC/PLA2G3/TEK/TPPP/TUBB3	8
GO:0005740	mitochondrial envelope	9/214	390/4754	0.993758	0.999974	0.850855	ALAS2/ALPL/BDH1/GATM/MAOA/MGST1/RNF144B/TIMM8A/UCP2	9
GO:0005773	vacuole	3/214	209/4754	0.996614	0.999974	0.850855	CALCRL/CRYAB/CTSV	3
GO:0140535	intracellular protein-containing complex	4/214	249/4754	0.996955	0.999974	0.850855	DTNBP1/PSMB9/RNASEH2C/SEM1	4
GO:0005743	mitochondrial inner membrane	5/214	286/4754	0.997135	0.999974	0.850855	ALAS2/BDH1/GATM/TIMM8A/UCP2	5
GO:0019866	organelle inner membrane	5/214	307/4754	0.998649	0.999974	0.850855	ALAS2/BDH1/GATM/TIMM8A/UCP2	5
GO:1990234	transferase complex	2/214	196/4754	0.998948	0.999974	0.850855	CCND2/CDK5R1	2
GO:0005929	cilium	2/214	225/4754	0.999704	0.999974	0.850855	CAV1/ENKD1	2
GO:0098798	mitochondrial protein-containing complex	1/214	177/4754	0.999754	0.999974	0.850855	TIMM8A	1
GO:1990904	ribonucleoprotein complex	2/214	251/4754	0.999907	0.999974	0.850855	MYH10/NOP56	2
GO:1902494	catalytic complex	7/214	485/4754	0.999974	0.999974	0.850855	CCND2/CDK5R1/GUCY1B1/PSMB9/RNASEH2C/SEM1/XDH	7
