# Supplementary material for: Single-Cell Cloning and Transcriptomic Analysis Support a Myogenic Origin of Bovine Intramuscular Adipocytes
Source: Cells. 2025 Nov 18;14(22):1807. doi: 10.3390/cells14221807 (PMC12650837; doi:10.3390/cells14221807)
Supplement: Supplementary file 1 [file cells-14-01807-s001.zip › Table S4.csv]

Table S4. KEGG pathways enriched in genes upregulated in IMF preadipocyte clones
category	subcategory	ID	Description	GeneRatio	BgRatio	pvalue	p.adjust	qvalue	geneID	Count
NA	NA	bta04820	Cytoskeleton in muscle cells	51/445	232/9762	1.03E-21	3.10E-19	2.57E-19	ACTA1/ACTC1/ACTN2/ACTN3/AMPD3/ANK3/ANKRD2/ATP1B1/CKM/COL4A4/COL5A3/COL6A5/DES/ENO3/ITGA2/ITGA6/ITGA7/ITGA8/ITGB4/ITGB8/LAMA1/LAMA2/LMNB1/LMOD3/MYBPH/MYH10/MYH11/MYH15/MYH3/MYH7/MYL1/MYL2/MYOM1/MYOM2/MYOM3/MYPN/NEB/PDLIM3/PKP2/SGCA/TMOD1/TNNC1/TNNC2/TNNI1/TNNI2/TNNT1/TNNT2/TNNT3/TRIM55/TTN/XIRP1	51
Human Diseases	Cardiovascular disease	bta05410	Hypertrophic cardiomyopathy	22/445	103/9762	9.20E-10	1.39E-07	1.15E-07	ACTC1/ATP2A1/CACNA1S/CAV3/DES/EDN1/IL6/ITGA2/ITGA6/ITGA7/ITGA8/ITGB4/ITGB8/LAMA1/LAMA2/MYH7/MYL2/SGCA/SLC8A3/TNNC1/TNNT2/TTN	22
Metabolism	Lipid metabolism	bta00100	Steroid biosynthesis	10/445	20/9762	4.30E-09	4.31E-07	3.57E-07	CYP51A1/DHCR24/DHCR7/EBP/FDFT1/LSS/MSMO1/NSDHL/SQLE/TM7SF2	10
Human Diseases	Cardiovascular disease	bta05414	Dilated cardiomyopathy	20/445	110/9762	9.59E-08	7.22E-06	5.98E-06	ACTC1/ATP2A1/CACNA1S/CAV3/DES/ITGA2/ITGA6/ITGA7/ITGA8/ITGB4/ITGB8/LAMA1/LAMA2/MYH7/MYL2/SGCA/SLC8A3/TNNC1/TNNT2/TTN	20
Cellular Processes	Cellular community - eukaryotes	bta04510	Focal adhesion	28/445	204/9762	1.55E-07	9.10E-06	7.54E-06	CAV1/CAV3/CCND2/CCND3/COL4A4/COL6A5/EMP1/FLT4/ITGA2/ITGA6/ITGA7/ITGA8/ITGB4/ITGB8/KDR/LAMA1/LAMA2/LAMA5/MET/MYL10/MYL2/PARVB/PDGFA/PDGFB/PIK3CB/PIK3R3/SPP1/VWF	28
Environmental Information Processing	Signal transduction	bta04151	PI3K-Akt signaling pathway	42/445	392/9762	1.81E-07	9.10E-06	7.54E-06	ANGPT2/BCL2L11/CCND2/CCND3/COL4A4/COL6A5/ERBB3/EREG/FGFR4/FLT4/GNG11/GNG7/IGF2/IL3RA/IL6/IL7R/ITGA2/ITGA6/ITGA7/ITGA8/ITGB4/ITGB8/KDR/KITLG/LAMA1/LAMA2/LAMA5/LPAR1/MET/MYB/MYC/NOS3/OSMR/PDGFA/PDGFB/PIK3CB/PIK3R3/SPP1/TEK/TLR2/TLR4/VWF	42
Human Diseases	Cardiovascular disease	bta05412	Arrhythmogenic right ventricular cardiomyopathy	17/445	86/9762	2.54E-07	1.09E-05	9.04E-06	ACTN2/ACTN3/ATP2A1/CACNA1S/CAV3/DES/ITGA2/ITGA6/ITGA7/ITGA8/ITGB4/ITGB8/LAMA1/LAMA2/PKP2/SGCA/SLC8A3	17
Environmental Information Processing	Signaling molecules and interaction	bta04512	ECM-receptor interaction	17/445	89/9762	4.26E-07	1.60E-05	1.33E-05	CD36/COL4A4/COL6A5/FRAS1/GP9/ITGA2/ITGA6/ITGA7/ITGA8/ITGB4/ITGB8/LAMA1/LAMA2/LAMA5/SPP1/SV2B/VWF	17
Cellular Processes	Cell motility	bta04814	Motor proteins	27/445	205/9762	6.00E-07	2.01E-05	1.66E-05	ACTA1/ACTC1/DNAH5/KIF21A/KIF26A/KIF26B/KIFAP3/MYH10/MYH11/MYH15/MYH3/MYH7/MYL1/MYL10/MYL2/MYL6B/MYO18B/MYO5C/TNNC1/TNNC2/TNNI1/TNNI2/TNNT1/TNNT2/TNNT3/TUBA4A/TUBB3	27
Human Diseases	Cancer: overview	bta05202	Transcriptional misregulation in cancer	25/445	199/9762	3.77E-06	0.000113463	9.40E-05	CCND2/CD14/ERG/EYA1/FCGR1A/GADD45G/GRIA3/HHEX/HMGA2/HOXA10/HOXA9/HPGD/IL6/LMO2/MET/MLLT3/MMP9/MYC/NFKBIZ/PAX3/PDGFA/PLAU/PROM1/TSPAN7/ZBTB16	25
Human Diseases	Cancer: overview	bta05205	Proteoglycans in cancer	24/445	205/9762	1.97E-05	0.000539888	0.000447468	ANK3/CAV1/CAV3/CTSL/CTSV/ERBB3/ESR1/HBEGF/HIF1A/IGF2/ITGA2/KDR/MET/MMP9/MYC/PIK3CB/PIK3R3/PLAU/PLCG2/RRAS2/TFAP4/TLR2/TLR4/WNT2B	24
Environmental Information Processing	Signaling molecules and interaction	bta04514	Cell adhesion molecules	21/445	169/9762	2.66E-05	0.000668396	0.000553978	CADM3/CD34/CDH1/CDH15/CDH5/CLDN11/ESAM/F11R/ITGA6/ITGA8/ITGB8/JSP.1/L1CAM/LOC616254/NCAM1/PECAM1/PTPRD/PVR/SELE/SELL/SELP	21
Human Diseases	Cardiovascular disease	bta05418	Fluid shear stress and atherosclerosis	19/445	150/9762	4.92E-05	0.001138358	0.00094349	BMP4/CAV1/CAV3/CCL2/CDH5/CTSL/CTSV/EDN1/GSTM3/KDR/MGST1/MMP9/NOS3/PDGFA/PDGFB/PECAM1/PIK3CB/PIK3R3/SELE	19
Metabolism	Amino acid metabolism	bta00330	Arginine and proline metabolism	10/445	51/9762	8.31E-05	0.001787008	0.001481102	ARG2/CARNS1/CKM/GATM/LOC534520/MAOA/NOS3/P4HA3/PRODH/SMS	10
Metabolism	Metabolism of terpenoids and polyketides	bta00900	Terpenoid backbone biosynthesis	6/445	21/9762	0.000262176	0.005260996	0.004360399	ACAT2/FDPS/HMGCR/HMGCS1/IDI1/MVD	6
Organismal Systems	Endocrine system	bta03320	PPAR signaling pathway	12/445	84/9762	0.000395713	0.007179141	0.005950188	ACSL3/ACSL6/APOA1/CD36/FABP3/FABP4/FABP5/FABP7/FADS2/HMGCS1/OLR1/SCD	12
Environmental Information Processing	Signal transduction	bta04020	Calcium signaling pathway	25/445	264/9762	0.000419078	0.007179141	0.005950188	ADORA2B/ATP2A1/CACNA1S/CASQ2/EDNRB/ERBB3/FGFR4/FLT4/GRIN2C/KDR/MET/NOS3/P2RX2/P2RX7/PDGFA/PDGFB/PLCB1/PLCB4/PLCG2/RYR1/RYR3/SLC8A3/SPHK1/TNNC1/TNNC2	25
Organismal Systems	Endocrine system	bta04924	Renin secretion	11/445	73/9762	0.000430044	0.007179141	0.005950188	ADORA1/AQP1/CACNA1S/CLCA3/EDN1/GUCY1A1/GUCY1B1/PDE3B/PLCB1/PLCB4/PTGER4	11
Organismal Systems	Immune system	bta04640	Hematopoietic cell lineage	14/445	110/9762	0.000453168	0.007179141	0.005950188	CD14/CD34/CD36/CD37/CD55/FCGR1A/GP9/IL3RA/IL6/IL7R/ITGA2/ITGA6/KITLG/MME	14
Environmental Information Processing	Signal transduction	bta04066	HIF-1 signaling pathway	14/445	112/9762	0.000545453	0.008209068	0.006803808	ANGPT2/EDN1/EGLN3/ENO3/HIF1A/IL6/NOS3/PFKFB3/PIK3CB/PIK3R3/PLCG2/SLC2A1/TEK/TLR4	14
Human Diseases	Infectious disease: parasitic	bta05144	Malaria	9/445	57/9762	0.001003237	0.013740945	0.011388718	CCL2/CD36/IL6/MET/PECAM1/SELE/SELP/TLR2/TLR4	9
Human Diseases	Infectious disease: parasitic	bta05146	Amoebiasis	14/445	119/9762	0.001004322	0.013740945	0.011388718	ARG2/CD14/COL4A4/IL6/LAMA1/LAMA2/LAMA5/PIK3CB/PIK3R3/PLCB1/PLCB4/SERPINB9/TLR2/TLR4	14
Human Diseases	Drug resistance: antineoplastic	bta01521	EGFR tyrosine kinase inhibitor resistance	11/445	82/9762	0.001171148	0.015326757	0.012703065	BCL2L11/ERBB3/GAS6/IL6/KDR/MET/PDGFA/PDGFB/PIK3CB/PIK3R3/PLCG2	11
Organismal Systems	Development and regeneration	bta04360	Axon guidance	18/445	181/9762	0.001512051	0.018963635	0.015717368	ABLIM2/EPHB4/L1CAM/MET/NTN4/PIK3CB/PIK3R3/PLCG2/PLXNA2/PLXNA4/SEMA3G/SEMA4B/SEMA4D/SEMA5B/SEMA6B/SEMA6D/SLIT3/UNC5B	18
Human Diseases	Cancer: specific types	bta05222	Small cell lung cancer	12/445	99/9762	0.001747842	0.021044016	0.017441622	COL4A4/GADD45G/ITGA2/ITGA6/LAMA1/LAMA2/LAMA5/MYC/NFKBIA/PIK3CB/PIK3R3/SKP2	12
Organismal Systems	Circulatory system	bta04270	Vascular smooth muscle contraction	15/445	142/9762	0.002023933	0.023430916	0.019419923	ADORA2B/CACNA1S/CALCRL/EDN1/GUCY1A1/GUCY1B1/KCNMB1/KCNMB4/MYH10/MYH11/MYL6B/PLA2G3/PLCB1/PLCB4/PRKCH	15
Environmental Information Processing	Signal transduction	bta04371	Apelin signaling pathway	15/445	143/9762	0.002169287	0.024183532	0.020043703	CDH1/EGR1/GNG11/GNG7/MYL2/NOS3/PDE3B/PLCB1/PLCB4/RRAS2/RYR1/RYR3/SLC8A3/SPHK1/SPP1	15
Human Diseases	Endocrine and metabolic disease	bta04933	AGE-RAGE signaling pathway in diabetic complications	12/445	102/9762	0.002259089	0.024285204	0.020127971	CCL2/COL4A4/EDN1/EGR1/IL6/NOS3/PIK3CB/PIK3R3/PLCB1/PLCB4/PLCG2/SELE	12
Organismal Systems	Endocrine system	bta04919	Thyroid hormone signaling pathway	13/445	122/9762	0.003649931	0.037883768	0.031398682	ATP1B1/ATP2A1/BMP4/ESR1/HIF1A/MYC/MYH7/PIK3CB/PIK3R3/PLCB1/PLCB4/PLCG2/SLC2A1	13
Metabolism	Global and overview maps	bta01212	Fatty acid metabolism	8/445	59/9762	0.005027817	0.050445766	0.04181027	ACAT2/ACSL3/ACSL6/ELOVL6/FADS1/FADS2/HACD4/SCD	8
Environmental Information Processing	Signal transduction	bta04022	cGMP-PKG signaling pathway	16/445	172/9762	0.005240716	0.050885661	0.042174862	ADORA1/ATP1B1/ATP2A1/CACNA1S/EDNRB/GUCY1A1/GUCY1B1/KCNMB1/KCNMB4/MYH7/NOS3/PDE2A/PDE3B/PLCB1/PLCB4/SLC8A3	16
Human Diseases	Infectious disease: viral	bta05165	Human papillomavirus infection	27/445	354/9762	0.005991056	0.055986174	0.04640225	CCND2/CCND3/COL4A4/COL6A5/HES6/HEY1/HEY2/HEYL/ITGA2/ITGA6/ITGA7/ITGA8/ITGB4/ITGB8/JSP.1/LAMA1/LAMA2/LAMA5/MAML3/MFNG/MX1/PIK3CB/PIK3R3/PTGER4/SPP1/VWF/WNT2B	27
Organismal Systems	Environmental adaptation	bta04713	Circadian entrainment	11/445	101/9762	0.006138019	0.055986174	0.04640225	GNG11/GNG7/GRIA3/GRIN2C/GUCY1A1/GUCY1B1/PER1/PLCB1/PLCB4/RYR1/RYR3	11
Human Diseases	Cardiovascular disease	bta05417	Lipid and atherosclerosis	20/445	241/9762	0.006989609	0.061107836	0.050647166	APOA1/CCL2/CD14/CD36/CYP1A1/IL6/LYN/MMP9/NFKBIA/NOS3/OLR1/PIK3CB/PIK3R3/PLCB1/PLCB4/SELE/SELP/SOD2/TLR2/TLR4	20
Organismal Systems	Endocrine system	bta04926	Relaxin signaling pathway	13/445	132/9762	0.007105562	0.061107836	0.050647166	ARRB1/COL4A4/EDN1/EDNRB/GNG11/GNG7/MMP9/NFKBIA/NOS3/PIK3CB/PIK3R3/PLCB1/PLCB4	13
Metabolism	Metabolism of other amino acids	bta00480	Glutathione metabolism	8/445	65/9762	0.009032136	0.073115143	0.060599017	GGT7/GPX1/GPX2/GPX3/GSTM3/LOC534520/MGST1/SMS	8
Organismal Systems	Endocrine system	bta04929	GnRH secretion	8/445	65/9762	0.009032136	0.073115143	0.060599017	ARRB1/CACNA1S/KCNN3/PIK3CB/PIK3R3/PLCB1/PLCB4/SPP1	8
Cellular Processes	Transport and catabolism	bta04148	Efferocytosis	15/445	167/9762	0.009230483	0.073115143	0.060599017	ARG2/ATP2A1/ATP8A1/CD36/DUSP4/DUSP5/ELMO1/GAS6/HIF1A/PECAM1/PTGER4/S1PR1/SLC2A1/SPHK1/STAB1	15
Organismal Systems	Immune system	bta04611	Platelet activation	12/445	122/9762	0.009599131	0.073719398	0.061099833	GP9/GUCY1A1/GUCY1B1/ITGA2/LYN/NOS3/PIK3CB/PIK3R3/PLCB1/PLCB4/PLCG2/VWF	12
Environmental Information Processing	Signal transduction	bta04015	Rap1 signaling pathway	18/445	216/9762	0.009796598	0.073719398	0.061099833	ADORA2B/ANGPT2/ARAP3/CDH1/FGFR4/FLT4/KDR/KITLG/LPAR1/MET/PDGFA/PDGFB/PIK3CB/PIK3R3/PLCB1/PLCB4/RASGRP3/TEK	18
Environmental Information Processing	Signal transduction	bta04010	MAPK signaling pathway	23/445	300/9762	0.010133495	0.07439468	0.061659518	ANGPT2/ARRB1/CACNA1S/CD14/DUSP4/DUSP5/ERBB3/EREG/FGFR4/FLT4/GADD45G/IGF2/KDR/KITLG/MAP3K9/MECOM/MET/MYC/PDGFA/PDGFB/RASGRP3/RRAS2/TEK	23
Metabolism	Lipid metabolism	bta01040	Biosynthesis of unsaturated fatty acids	5/445	30/9762	0.010673539	0.076493695	0.063399215	ELOVL6/FADS1/FADS2/HACD4/SCD	5
Organismal Systems	Digestive system	bta04974	Protein digestion and absorption	12/445	129/9762	0.014562188	0.101935314	0.084485642	ATP1B1/COL13A1/COL25A1/COL4A4/COL5A3/COL6A5/MME/PAG1/PRSS2/SLC1A1/SLC7A8/SLC8A3	12
Human Diseases	Infectious disease: bacterial	bta05134	Legionellosis	7/445	59/9762	0.017183679	0.117551983	0.097428991	C3/CD14/IL6/NAIP/NFKBIA/TLR2/TLR4	7
Environmental Information Processing	Signal transduction	bta04014	Ras signaling pathway	19/445	247/9762	0.01784985	0.119395665	0.098957064	ANGPT2/FGFR4/FLT4/GNG11/GNG7/IGF2/KDR/KITLG/MET/PDGFA/PDGFB/PIK3CB/PIK3R3/PLA2G3/PLCG2/RALGAPA2/RASGRP3/RRAS2/TEK	19
Organismal Systems	Immune system	bta04670	Leukocyte transendothelial migration	11/445	118/9762	0.018609031	0.121327081	0.100557853	CDH5/CLDN11/ESAM/F11R/MMP9/MYL10/MYL2/PECAM1/PIK3CB/PIK3R3/PLCG2	11
Cellular Processes	Cell motility	bta04810	Regulation of actin cytoskeleton	18/445	232/9762	0.019229451	0.121327081	0.100557853	FGFR4/ITGA2/ITGA6/ITGA7/ITGA8/ITGB4/ITGB8/LPAR1/MYH10/MYH11/MYL10/MYL2/PDGFA/PDGFB/PIK3CB/PIK3R3/RRAS2/SCIN	18
Cellular Processes	Transport and catabolism	bta04145	Phagosome	14/445	166/9762	0.01934784	0.121327081	0.100557853	C3/CD14/CD36/CTSL/CTSV/FCGR1A/ITGA2/JSP.1/MRC1/OLR1/TLR2/TLR4/TUBA4A/TUBB3	14
Environmental Information Processing	Signal transduction	bta04068	FoxO signaling pathway	12/445	135/9762	0.02019367	0.122465774	0.101501621	BCL2L11/CCND2/FOXO6/GADD45G/HOMER1/IL6/IL7R/PIK3CB/PIK3R3/S1PR1/SKP2/SOD2	12
Environmental Information Processing	Signal transduction	bta04330	Notch signaling pathway	7/445	61/9762	0.020343152	0.122465774	0.101501621	DLL1/HEY1/HEY2/HEYL/JAG2/MAML3/MFNG	7
Organismal Systems	Circulatory system	bta04260	Cardiac muscle contraction	10/445	106/9762	0.022481378	0.132684211	0.109970827	ACTC1/ATP1B1/ATP2A1/CACNA1S/CASQ2/MYH7/MYL2/SLC8A3/TNNC1/TNNT2	10
Organismal Systems	Nervous system	bta04730	Long-term depression	7/445	63/9762	0.023886472	0.13631114	0.112976884	GRIA3/GUCY1A1/GUCY1B1/LYN/PLCB1/PLCB4/RYR1	7
Cellular Processes	Cellular community - eukaryotes	bta04540	Gap junction	9/445	92/9762	0.024001629	0.13631114	0.112976884	GUCY1A1/GUCY1B1/LPAR1/PDGFA/PDGFB/PLCB1/PLCB4/TUBA4A/TUBB3	9
Organismal Systems	Endocrine system	bta04915	Estrogen signaling pathway	12/445	139/9762	0.02475918	0.138009501	0.114384514	ESR1/FKBP5/GREB1/HBEGF/KRT13/KRT14/MMP9/NOS3/PIK3CB/PIK3R3/PLCB1/PLCB4	12
Organismal Systems	Circulatory system	bta04261	Adrenergic signaling in cardiomyocytes	13/445	158/9762	0.028300992	0.154883608	0.128370048	ACTC1/ATP1B1/ATP2A1/BVES/CACNA1S/MYH7/MYL2/PLCB1/PLCB4/SCN1B/SLC8A3/TNNC1/TNNT2	13
Metabolism	Carbohydrate metabolism	bta00650	Butanoate metabolism	4/445	27/9762	0.032553671	0.174975981	0.145022932	AACS/ACAT2/BDH1/HMGCS1	4
Human Diseases	Cardiovascular disease	bta05416	Viral myocarditis	8/445	83/9762	0.0349163	0.184382567	0.152819264	CAV1/CAV3/CD55/JSP.1/LAMA1/LAMA2/MYH7/SGCA	8
Human Diseases	Cancer: overview	bta05230	Central carbon metabolism in cancer	7/445	69/9762	0.037002464	0.192030029	0.159157604	HIF1A/MET/MYC/PIK3CB/PIK3R3/SLC16A3/SLC2A1	7
Organismal Systems	Endocrine system	bta04911	Insulin secretion	8/445	85/9762	0.039421098	0.201114415	0.16668689	ATP1B1/CACNA1S/KCNMB1/KCNMB4/KCNN3/PLCB1/PLCB4/SLC2A1	8
Human Diseases	Cancer: specific types	bta05224	Breast cancer	12/445	151/9762	0.042956119	0.215496532	0.178607022	DLL1/ESR1/FLT4/GADD45G/HEY1/HEY2/HEYL/JAG2/MYC/PIK3CB/PIK3R3/WNT2B	12
Human Diseases	Infectious disease: parasitic	bta05143	African trypanosomiasis	5/445	43/9762	0.044637045	0.216705655	0.179609164	APOA1/IL6/PLCB1/PLCB4/SELE	5
Human Diseases	Cancer: specific types	bta05219	Bladder cancer	5/445	43/9762	0.044637045	0.216705655	0.179609164	CDH1/DAPK2/HBEGF/MMP9/MYC	5
Organismal Systems	Digestive system	bta04973	Carbohydrate digestion and absorption	5/445	44/9762	0.048554273	0.229421397	0.190148176	ATP1B1/PIK3CB/PIK3R3/PLCB1/PLCB4	5
Human Diseases	Infectious disease: parasitic	bta05142	Chagas disease	10/445	121/9762	0.049278378	0.229421397	0.190148176	C3/CCL2/IL6/NFKBIA/PIK3CB/PIK3R3/PLCB1/PLCB4/TLR2/TLR4	10
Human Diseases	Cancer: specific types	bta05211	Renal cell carcinoma	7/445	74/9762	0.050999759	0.229421397	0.190148176	EGLN3/HIF1A/MET/PDGFB/PIK3CB/PIK3R3/SLC2A1	7
Human Diseases	Cancer: specific types	bta05218	Melanoma	7/445	74/9762	0.050999759	0.229421397	0.190148176	CDH1/GADD45G/MET/PDGFA/PDGFB/PIK3CB/PIK3R3	7
Environmental Information Processing	Signal transduction	bta04370	VEGF signaling pathway	6/445	59/9762	0.051067221	0.229421397	0.190148176	KDR/NOS3/PIK3CB/PIK3R3/PLCG2/SPHK1	6
Organismal Systems	Immune system	bta04062	Chemokine signaling pathway	14/445	191/9762	0.053870585	0.23845656	0.197636666	ARRB1/CCL16/CCL2/CCL26/ELMO1/GNG11/GNG7/LYN/NFKBIA/PIK3CB/PIK3R3/PLCB1/PLCB4/PLCG2	14
Metabolism	Glycan biosynthesis and metabolism	bta00514	Other types of O-glycan biosynthesis	5/445	46/9762	0.05697888	0.246905331	0.204639145	GALNT1/GALNT18/GXYLT2/MFNG/ST6GAL1	5
Human Diseases	Infectious disease: bacterial	bta05100	Bacterial invasion of epithelial cells	7/445	76/9762	0.057419845	0.246905331	0.204639145	CAV1/CAV3/CDH1/ELMO1/MET/PIK3CB/PIK3R3	7
Environmental Information Processing	Signal transduction	bta04071	Sphingolipid signaling pathway	10/445	125/9762	0.0590104	0.25017085	0.20734566	ADORA1/NOS3/PIK3CB/PIK3R3/PLCB1/PLCB4/S1PR1/S1PR3/S1PR5/SPHK1	10
Organismal Systems	Immune system	bta04610	Complement and coagulation cascades	8/445	93/9762	0.061248129	0.256051204	0.212219393	C2/C3/CD55/CFB/PLAU/SERPING1/TFPI/VWF	8
Human Diseases	Endocrine and metabolic disease	bta04931	Insulin resistance	9/445	110/9762	0.063370347	0.261294172	0.21656485	CD36/IL6/NFKBIA/NOS3/PIK3CB/PIK3R3/PYGM/SLC2A1/SOCS3	9
Organismal Systems	Immune system	bta04662	B cell receptor signaling pathway	8/445	94/9762	0.06441915	0.262029245	0.21717409	BANK1/LOC101907857/LYN/NFKBIA/PIK3CB/PIK3R3/PLCG2/RASGRP3	8
Metabolism	Amino acid metabolism	bta00260	Glycine, serine and threonine metabolism	5/445	48/9762	0.066190024	0.26564263	0.220168922	ALAS2/AOC3/GATM/MAOA/SDS	5
Organismal Systems	Nervous system	bta04724	Glutamatergic synapse	9/445	114/9762	0.075728105	0.298043721	0.247023472	GNG11/GNG7/GRIA3/GRIN2C/HOMER1/PLCB1/PLCB4/SHANK3/SLC1A1	9
Organismal Systems	Excretory system	bta04964	Proximal tubule bicarbonate reclamation	3/445	22/9762	0.076243742	0.298043721	0.247023472	AQP1/ATP1B1/SLC25A10	3
Organismal Systems	Immune system	bta04666	Fc gamma R-mediated phagocytosis	8/445	98/9762	0.078108465	0.300202854	0.248812997	BIN1/FCGR1A/LYN/PIK3CB/PIK3R3/PLCG2/SCIN/SPHK1	8
Genetic Information Processing	Replication and repair	bta03030	DNA replication	4/445	36/9762	0.079632572	0.300202854	0.248812997	MCM3/MCM5/PRIM1/RNASEH2C	4
Human Diseases	Infectious disease: viral	bta05167	Kaposi sarcoma-associated herpesvirus infection	15/445	221/9762	0.080104722	0.300202854	0.248812997	ANGPT2/C3/CLEC2B/GNG11/GNG7/HIF1A/IL6/JSP.1/LYN/MYC/NFKBIA/PDGFB/PIK3CB/PIK3R3/PLCG2	15
Organismal Systems	Excretory system	bta04961	Endocrine and other factor-regulated calcium reabsorption	5/445	51/9762	0.081466202	0.300202854	0.248812997	ATP1B1/ESR1/PLCB1/PLCB4/SLC8A3	5
Human Diseases	Cancer: specific types	bta05215	Prostate cancer	8/445	99/9762	0.081782837	0.300202854	0.248812997	ERG/MMP9/NFKBIA/PDGFA/PDGFB/PIK3CB/PIK3R3/PLAU	8
Human Diseases	Neurodegenerative disease	bta05017	Spinocerebellar ataxia	11/445	151/9762	0.083916817	0.304324841	0.252229366	ATP2A1/GRIA3/GRIN2C/MYOD1/NOP56/PIK3CB/PIK3R3/PLCB1/PLCB4/RYR1/SEM1	11
Metabolism	Amino acid metabolism	bta00350	Tyrosine metabolism	4/445	38/9762	0.093086886	0.328052836	0.271895514	AOC3/AOX1/MAOA/TH	4
Environmental Information Processing	Signal transduction	bta04072	Phospholipase D signaling pathway	11/445	154/9762	0.093272593	0.328052836	0.271895514	KITLG/LPAR1/PDGFA/PDGFB/PIK3CB/PIK3R3/PLCB1/PLCB4/PLCG2/RRAS2/SPHK1	11
Human Diseases	Cancer: specific types	bta05221	Acute myeloid leukemia	6/445	69/9762	0.093729382	0.328052836	0.271895514	CD14/FCGR1A/MYC/PIK3CB/PIK3R3/ZBTB16	6
Environmental Information Processing	Signal transduction	bta04012	ErbB signaling pathway	7/445	86/9762	0.09672794	0.33295913	0.275961929	ERBB3/EREG/HBEGF/MYC/PIK3CB/PIK3R3/PLCG2	7
Organismal Systems	Digestive system	bta04972	Pancreatic secretion	8/445	103/9762	0.097485365	0.33295913	0.275961929	ATP1B1/ATP2A1/CLCA3/PLA2G3/PLCB1/PLCB4/PRSS2/SLC12A2	8
Metabolism	Amino acid metabolism	bta00270	Cysteine and methionine metabolism	5/445	54/9762	0.098449709	0.33295913	0.275961929	AHCY/CDO1/LOC534520/SDS/SMS	5
Environmental Information Processing	Signal transduction	bta04024	cAMP signaling pathway	16/445	251/9762	0.110040095	0.368022986	0.305023422	ADORA1/ARAP3/ATP1B1/ATP2A1/BVES/CACNA1S/EDN1/GRIA3/GRIN2C/LOC528412/NFKBIA/PDE3B/PDE4B/PIK3CB/PIK3R3/RRAS2	16
Organismal Systems	Endocrine system	bta04920	Adipocytokine signaling pathway	6/445	73/9762	0.114888454	0.380015654	0.314963141	ACSL3/ACSL6/CD36/NFKBIA/SLC2A1/SOCS3	6
Human Diseases	Infectious disease: viral	bta05169	Epstein-Barr virus infection	15/445	236/9762	0.121069995	0.390123344	0.323340558	BCL2L11/CCND2/CCND3/GADD45G/IL6/JSP.1/LYN/MYC/NFKBIA/PIK3CB/PIK3R3/PLCG2/SEM1/SKP2/TLR2	15
Organismal Systems	Digestive system	bta04977	Vitamin digestion and absorption	3/445	27/9762	0.122940398	0.390123344	0.323340558	APOA1/FOLH1B/LOC100337457	3
Human Diseases	Cancer: overview	bta05207	Chemical carcinogenesis - receptor activation	14/445	218/9762	0.123388233	0.390123344	0.323340558	ARRB1/CACNA1S/CCND3/CDC6/CYP1A1/DLL1/ESR1/GSTM3/KLF5/MGST1/MIRLET7I/MYC/PIK3CB/PIK3R3	14
Human Diseases	Substance dependence	bta05032	Morphine addiction	7/445	92/9762	0.12598059	0.390123344	0.323340558	ADORA1/ARRB1/GNG11/GNG7/PDE2A/PDE3B/PDE4B	7
Genetic Information Processing	Information processing in viruses	bta03250	Viral life cycle - HIV-1	6/445	75/9762	0.12629747	0.390123344	0.323340558	APOBEC3H/FEZ1/LOC100298356/LOC112441507/MLLT3/MX1	6
Environmental Information Processing	Signaling molecules and interaction	bta04080	Neuroactive ligand-receptor interaction	23/445	392/9762	0.127811007	0.390123344	0.323340558	ADORA1/ADORA2B/C3/CALCRL/CHRNA1/CHRNB1/CHRND/CHRNG/EDN1/EDNRB/GRIA3/GRIN2C/GRP/LPAR1/NPW/NTS/P2RX2/P2RX7/PRSS2/PTGER4/S1PR1/S1PR3/S1PR5	23
Cellular Processes	Cell growth and death	bta04110	Cell cycle	11/445	164/9762	0.128808606	0.390123344	0.323340558	CCND2/CCND3/CDC6/CDT1/GADD45G/MAD2L1/MCM3/MCM5/MYC/ORC1/SKP2	11
Organismal Systems	Endocrine system	bta04923	Regulation of lipolysis in adipocytes	5/445	59/9762	0.130334176	0.390123344	0.323340558	ADORA1/FABP4/PDE3B/PIK3CB/PIK3R3	5
Cellular Processes	Cellular community - eukaryotes	bta04520	Adherens junction	7/445	93/9762	0.131249512	0.390123344	0.323340558	CDH1/CDH5/MET/MYL10/MYL2/PTPRB/RASIP1	7
Genetic Information Processing	Information processing in viruses	bta03265	Virion - Ebolavirus, Lyssavirus and Morbillivirus	2/445	14/9762	0.131555348	0.390123344	0.323340558	CHRNA1/NCAM1	2
Organismal Systems	Endocrine system	bta04918	Thyroid hormone synthesis	6/445	76/9762	0.132201266	0.390123344	0.323340558	ATP1B1/GPX1/GPX2/GPX3/PLCB1/PLCB4	6
Cellular Processes	Cell growth and death	bta04210	Apoptosis	10/445	147/9762	0.133889933	0.391270579	0.324291405	BCL2L11/CTSL/CTSV/GADD45G/IL3RA/LMNB1/NFKBIA/PIK3CB/PIK3R3/TUBA4A	10
Human Diseases	Cancer: specific types	bta05213	Endometrial cancer	5/445	60/9762	0.137213489	0.397127503	0.329145718	CDH1/GADD45G/MYC/PIK3CB/PIK3R3	5
Human Diseases	Drug resistance: antineoplastic	bta01522	Endocrine resistance	7/445	95/9762	0.14211023	0.402431546	0.333541795	DLL1/ESR1/HBEGF/JAG2/MMP9/PIK3CB/PIK3R3	7
Metabolism	Glycan biosynthesis and metabolism	bta00601	Glycosphingolipid biosynthesis - lacto and neolacto series	3/445	29/9762	0.143938431	0.402431546	0.333541795	A4GALT/B3GALT2/SEC1	3
Human Diseases	Infectious disease: bacterial	bta05133	Pertussis	6/445	78/9762	0.144394043	0.402431546	0.333541795	C2/C3/CD14/IL6/SERPING1/TLR4	6
Human Diseases	Cancer: specific types	bta05214	Glioma	6/445	78/9762	0.144394043	0.402431546	0.333541795	GADD45G/PDGFA/PDGFB/PIK3CB/PIK3R3/PLCG2	6
Environmental Information Processing	Signal transduction	bta04064	NF-kappa B signaling pathway	8/445	114/9762	0.148699251	0.408593185	0.338648662	CARD10/CD14/GADD45G/LYN/NFKBIA/PLAU/PLCG2/TLR4	8
Metabolism	Xenobiotics biodegradation and metabolism	bta00983	Drug metabolism - other enzymes	6/445	79/9762	0.150677221	0.408593185	0.338648662	DUT/GSTM3/HPRT1/MGST1/NAT1/XDH	6
Human Diseases	Cancer: specific types	bta05220	Chronic myeloid leukemia	6/445	79/9762	0.150677221	0.408593185	0.338648662	GADD45G/MECOM/MYC/NFKBIA/PIK3CB/PIK3R3	6
Organismal Systems	Nervous system	bta04725	Cholinergic synapse	8/445	115/9762	0.153907921	0.412651886	0.342012579	CACNA1S/GNG11/GNG7/KCNQ4/PIK3CB/PIK3R3/PLCB1/PLCB4	8
Metabolism	Amino acid metabolism	bta00380	Tryptophan metabolism	4/445	46/9762	0.156286761	0.412651886	0.342012579	ACAT2/AOX1/CYP1A1/MAOA	4
Human Diseases	Endocrine and metabolic disease	bta04930	Type II diabetes mellitus	4/445	46/9762	0.156286761	0.412651886	0.342012579	MAFA/PIK3CB/PIK3R3/SOCS3	4
Environmental Information Processing	Signal transduction	bta04668	TNF signaling pathway	9/445	134/9762	0.15794345	0.413399812	0.342632472	CCL2/EDN1/IL6/MMP9/NFKBIA/PIK3CB/PIK3R3/SELE/SOCS3	9
Organismal Systems	Nervous system	bta04728	Dopaminergic synapse	9/445	136/9762	0.167932405	0.435755637	0.361161343	ARRB1/GNG11/GNG7/GRIA3/MAOA/PLCB1/PLCB4/SCN1A/TH	9
Human Diseases	Substance dependence	bta05030	Cocaine addiction	4/445	48/9762	0.174097709	0.447892396	0.371220485	CDK5R1/GRIN2C/MAOA/TH	4
Organismal Systems	Digestive system	bta04970	Salivary secretion	7/445	102/9762	0.183300073	0.46671123	0.386817841	ATP1B1/GUCY1A1/GUCY1B1/PLCB1/PLCB4/RYR3/SLC12A2	7
Organismal Systems	Endocrine system	bta04917	Prolactin signaling pathway	6/445	85/9762	0.190788308	0.46671123	0.386817841	CCND2/ESR1/PIK3CB/PIK3R3/SOCS3/TH	6
Organismal Systems	Immune system	bta04621	NOD-like receptor signaling pathway	12/445	198/9762	0.192909907	0.46671123	0.386817841	CCL2/GBP4/IL6/LOC511531/LOC783604/NAIP/NFKBIA/P2RX7/PLCB1/PLCB4/PSTPIP1/TLR4	12
Environmental Information Processing	Signal transduction	bta04310	Wnt signaling pathway	11/445	179/9762	0.193971319	0.46671123	0.386817841	CCND2/CCND3/MCC/MYC/NOTUM/PLCB1/PLCB4/SFRP4/SFRP5/SOX17/WNT2B	11
Human Diseases	Cancer: overview	bta05206	MicroRNAs in cancer	17/445	296/9762	0.194025992	0.46671123	0.386817841	ABCB1/BCL2L11/CCND2/ERBB3/FSCN1/HMGA2/MET/MIRLET7I/MMP9/MYC/PDGFA/PDGFB/PIK3CB/PIK3R3/PLAU/PLCG2/SOX4	17
Environmental Information Processing	Signal transduction	bta04630	JAK-STAT signaling pathway	13/445	218/9762	0.195744119	0.46671123	0.386817841	AOX1/CCND2/CCND3/IL3RA/IL6/IL7R/MYC/OSMR/PDGFA/PDGFB/PIK3CB/PIK3R3/SOCS3	13
Human Diseases	Immune disease	bta05323	Rheumatoid arthritis	7/445	104/9762	0.195900471	0.46671123	0.386817841	CCL2/CTSL/CTSV/IL6/TEK/TLR2/TLR4	7
Metabolism	Lipid metabolism	bta00061	Fatty acid biosynthesis	2/445	18/9762	0.196918027	0.46671123	0.386817841	ACSL3/ACSL6	2
Metabolism	Glycan biosynthesis and metabolism	bta00603	Glycosphingolipid biosynthesis - globo and isoglobo series	2/445	18/9762	0.196918027	0.46671123	0.386817841	A4GALT/SEC1	2
Metabolism	Energy metabolism	bta00910	Nitrogen metabolism	2/445	18/9762	0.196918027	0.46671123	0.386817841	CA12/CA3	2
Organismal Systems	Immune system	bta04620	Toll-like receptor signaling pathway	8/445	123/9762	0.198543505	0.466887461	0.386963904	CD14/IL6/NFKBIA/PIK3CB/PIK3R3/SPP1/TLR2/TLR4	8
Organismal Systems	Digestive system	bta04975	Fat digestion and absorption	4/445	51/9762	0.202019899	0.468463947	0.388270521	ACAT2/APOA1/CD36/PLA2G3	4
Human Diseases	Infectious disease: bacterial	bta05150	Staphylococcus aureus infection	7/445	105/9762	0.202326622	0.468463947	0.388270521	C2/C3/CFB/FCGR1A/KRT13/KRT14/SELP	7
Cellular Processes	Cell growth and death	bta04115	p53 signaling pathway	6/445	87/9762	0.204993007	0.471014466	0.390384433	CCND2/CCND3/CD82/GADD45G/PERP/SESN3	6
Metabolism	Amino acid metabolism	bta00280	Valine, leucine and isoleucine degradation	4/445	52/9762	0.211609821	0.479806831	0.397671687	AACS/ACAT2/AOX1/HMGCS1	4
Metabolism	Glycan biosynthesis and metabolism	bta00512	Mucin type O-glycan biosynthesis	3/445	35/9762	0.212736796	0.479806831	0.397671687	GALNT1/GALNT18/ST6GALNAC2	3
Organismal Systems	Immune system	bta04613	Neutrophil extracellular trap formation	14/445	242/9762	0.214912908	0.479806831	0.397671687	C3/CLCN4/FCGR1A/H2B/HMGB1/PIK3CB/PIK3R3/PLCB1/PLCB4/PLCG2/SELP/TLR2/TLR4/VWF	14
Cellular Processes	Cell growth and death	bta04218	Cellular senescence	10/445	164/9762	0.215195755	0.479806831	0.397671687	CCND2/CCND3/GADD45G/IL6/JSP.1/MYC/PIK3CB/PIK3R3/PPID/RRAS2	10
Environmental Information Processing	Membrane transport	bta02010	ABC transporters	5/445	71/9762	0.222108645	0.491578693	0.407428398	ABCA10/ABCA6/ABCA9/ABCB1/LOC528412	5
Human Diseases	Infectious disease: bacterial	bta05132	Salmonella infection	15/445	265/9762	0.228573012	0.50003379	0.414436119	CD14/ELMO1/IL6/MYC/MYL10/MYL2/NAIP/NFKBIA/PIK3CB/PODXL/RHOJ/TLR2/TLR4/TUBA4A/TUBB3	15
Metabolism	Amino acid metabolism	bta00360	Phenylalanine metabolism	2/445	20/9762	0.230912614	0.50003379	0.414436119	AOC3/MAOA	2
Metabolism	Metabolism of other amino acids	bta00430	Taurine and hypotaurine metabolism	2/445	20/9762	0.230912614	0.50003379	0.414436119	CDO1/GGT7	2
Organismal Systems	Sensory system	bta04750	Inflammatory mediator regulation of TRP channels	7/445	110/9762	0.235605851	0.506079412	0.419446829	PIK3CB/PIK3R3/PLCB1/PLCB4/PLCG2/PRKCH/PTGER4	7
Organismal Systems	Excretory system	bta04960	Aldosterone-regulated sodium reabsorption	3/445	37/9762	0.2370671	0.506079412	0.419446829	ATP1B1/PIK3CB/PIK3R3	3
Human Diseases	Cancer: specific types	bta05210	Colorectal cancer	6/445	92/9762	0.242040884	0.513058494	0.425231205	BCL2L11/EREG/GADD45G/MYC/PIK3CB/PIK3R3	6
Human Diseases	Cancer: specific types	bta05223	Non-small cell lung cancer	5/445	74/9762	0.247609752	0.517737149	0.42910895	GADD45G/MET/PIK3CB/PIK3R3/PLCG2	5
Metabolism	Amino acid metabolism	bta00220	Arginine biosynthesis	2/445	21/9762	0.248055222	0.517737149	0.42910895	ARG2/NOS3	2
Metabolism	Metabolism of cofactors and vitamins	bta00790	Folate biosynthesis	3/445	38/9762	0.249408261	0.517737149	0.42910895	ALPL/LOC616199/TH	3
Organismal Systems	Development and regeneration	bta04380	Osteoclast differentiation	9/445	152/9762	0.257249325	0.530356485	0.43956806	ATP2A1/FCGR1A/LOC101907857/NFKBIA/PIK3CB/PIK3R3/PLCG2/SOCS3/TEC	9
Metabolism	Nucleotide metabolism	bta00230	Purine metabolism	8/445	133/9762	0.260649906	0.533711712	0.442348927	AMPD3/GUCY1A1/GUCY1B1/HPRT1/PDE2A/PDE3B/PDE4B/XDH	8
Human Diseases	Cancer: overview	bta05235	PD-L1 expression and PD-1 checkpoint pathway in cancer	6/445	95/9762	0.265161631	0.535813069	0.444090566	HIF1A/NFKBIA/PIK3CB/PIK3R3/TLR2/TLR4	6
Metabolism	Amino acid metabolism	bta00340	Histidine metabolism	2/445	22/9762	0.26523637	0.535813069	0.444090566	CARNS1/MAOA	2
Organismal Systems	Endocrine system	bta04921	Oxytocin signaling pathway	9/445	156/9762	0.281702883	0.562428246	0.466149657	CACNA1S/GUCY1A1/GUCY1B1/MYL6B/NOS3/PLCB1/PLCB4/RYR1/RYR3	9
Human Diseases	Cancer: specific types	bta05225	Hepatocellular carcinoma	10/445	176/9762	0.282148389	0.562428246	0.466149657	GADD45G/GSTM3/IGF2/MET/MGST1/MYC/PIK3CB/PIK3R3/PLCG2/WNT2B	10
Human Diseases	Infectious disease: parasitic	bta05145	Toxoplasmosis	7/445	117/9762	0.284878236	0.564133874	0.467563309	ITGA6/LAMA1/LAMA2/LAMA5/NFKBIA/TLR2/TLR4	7
Human Diseases	Infectious disease: viral	bta05164	Influenza A	11/445	197/9762	0.287482628	0.565570398	0.468753923	CCL2/CCND3/FDPS/IL6/MX1/NFKBIA/PIK3CB/PIK3R3/PRSS2/SOCS3/TLR4	11
Human Diseases	Infectious disease: parasitic	bta05140	Leishmaniasis	5/445	79/9762	0.291600264	0.569945971	0.472380469	C3/FCGR1A/NFKBIA/TLR2/TLR4	5
Human Diseases	Cancer: specific types	bta05216	Thyroid cancer	3/445	42/9762	0.299539081	0.58168557	0.482110439	CDH1/GADD45G/MYC	3
Organismal Systems	Aging	bta04213	Longevity regulating pathway - multiple species	4/445	61/9762	0.302384226	0.583446488	0.483569916	CRYAB/PIK3CB/PIK3R3/SOD2	4
Human Diseases	Cancer: overview	bta05231	Choline metabolism in cancer	6/445	100/9762	0.304825386	0.584329648	0.484301894	HIF1A/PDGFA/PDGFB/PIK3CB/PIK3R3/SLC22A4	6
Organismal Systems	Endocrine system	bta04935	Growth hormone synthesis, secretion and action	7/445	120/9762	0.306724533	0.584329648	0.484301894	CACNA1S/PIK3CB/PIK3R3/PLCB1/PLCB4/PLCG2/SOCS3	7
Organismal Systems	Digestive system	bta04978	Mineral absorption	4/445	62/9762	0.312794271	0.59214513	0.490779492	ATP1B1/HEPH/MT2A/SLC8A3	4
Human Diseases	Infectious disease: viral	bta05162	Measles	9/445	162/9762	0.319494777	0.601049548	0.498159619	CCND2/CCND3/IL6/MX1/NFKBIA/PIK3CB/PIK3R3/TLR2/TLR4	9
Metabolism	Xenobiotics biodegradation and metabolism	bta00982	Drug metabolism - cytochrome P450	4/445	63/9762	0.323236294	0.604311332	0.500863038	AOX1/GSTM3/MAOA/MGST1	4
Organismal Systems	Endocrine system	bta04916	Melanogenesis	6/445	103/9762	0.329119507	0.611512171	0.50683121	EDN1/EDNRB/KITLG/PLCB1/PLCB4/WNT2B	6
Human Diseases	Infectious disease: viral	bta05170	Human immunodeficiency virus 1 infection	13/445	246/9762	0.331614976	0.612307518	0.507490406	AP1S3/APOBEC3H/GNG11/GNG7/JSP.1/LOC100298356/LOC112441507/NFKBIA/PIK3CB/PIK3R3/PLCG2/TLR2/TLR4	13
Human Diseases	Endocrine and metabolic disease	bta04950	Maturity onset diabetes of the young	2/445	26/9762	0.333616056	0.612307518	0.507490406	HHEX/MAFA	2
Metabolism	Lipid metabolism	bta00071	Fatty acid degradation	3/445	45/9762	0.337494825	0.615672377	0.510279257	ACAT2/ACSL3/ACSL6	3
Organismal Systems	Immune system	bta04625	C-type lectin receptor signaling pathway	6/445	106/9762	0.353651796	0.639257859	0.529827286	IL6/NFKBIA/PIK3CB/PIK3R3/PLCG2/RRAS2	6
Human Diseases	Cancer: overview	bta05204	Chemical carcinogenesis - DNA adducts	4/445	66/9762	0.354671304	0.639257859	0.529827286	CYP1A1/GSTM3/MGST1/NAT1	4
Metabolism	Global and overview maps	bta01232	Nucleotide metabolism	5/445	88/9762	0.373389879	0.6689902	0.554469933	AMPD3/CMPK2/DUT/HPRT1/XDH	5
Organismal Systems	Digestive system	bta04976	Bile secretion	6/445	109/9762	0.378316484	0.671955694	0.556927783	ABCB1/AQP1/ATP1B1/HMGCR/LOC528412/SLC2A1	6
Human Diseases	Cardiovascular disease	bta05415	Diabetic cardiomyopathy	12/445	234/9762	0.37950986	0.671955694	0.556927783	ATP2A1/CD36/MMP9/ND3/NOS3/PDK3/PDK4/PIK3CB/PIK3R3/PLCB1/PLCB4/SLC2A1	12
Metabolism	Lipid metabolism	bta00062	Fatty acid elongation	2/445	29/9762	0.383712049	0.674825952	0.559306699	ELOVL6/HACD4	2
Human Diseases	Substance dependence	bta05031	Amphetamine addiction	4/445	69/9762	0.386104943	0.674825952	0.559306699	GRIA3/GRIN2C/MAOA/TH	4
Organismal Systems	Digestive system	bta04979	Cholesterol metabolism	3/445	49/9762	0.387856776	0.674825952	0.559306699	APOA1/CD36/LIPG	3
Metabolism	Lipid metabolism	bta00592	alpha-Linolenic acid metabolism	2/445	30/9762	0.40005921	0.691237616	0.572908953	FADS2/PLA2G3	2
Human Diseases	Infectious disease: viral	bta05166	Human T-cell leukemia virus 1 infection	12/445	238/9762	0.401988986	0.691237616	0.572908953	CCND2/CCND3/EGR1/FDPS/IL6/JSP.1/MAD2L1/MYC/NFKBIA/PIK3CB/PIK3R3/SLC2A1	12
Human Diseases	Cancer: specific types	bta05226	Gastric cancer	8/445	154/9762	0.404287484	0.691237616	0.572908953	ABCB1/CDH1/GADD45G/MET/MYC/PIK3CB/PIK3R3/WNT2B	8
Organismal Systems	Immune system	bta04664	Fc epsilon RI signaling pathway	4/445	71/9762	0.406962384	0.691237616	0.572908953	LYN/PIK3CB/PIK3R3/PLCG2	4
Human Diseases	Neurodegenerative disease	bta05020	Prion disease	15/445	303/9762	0.408771746	0.691237616	0.572908953	CACNA1S/CAV1/CAV3/EGR1/GRIN2C/IL6/NCAM1/ND3/PIK3CB/PIK3R3/RYR1/RYR3/SEM1/TUBA4A/TUBB3	15
Human Diseases	Infectious disease: bacterial	bta05135	Yersinia infection	8/445	156/9762	0.418299821	0.700780613	0.580818343	ARHGEF28/CCL2/ELMO1/IL6/NFKBIA/PIK3CB/PIK3R3/TLR4	8
Organismal Systems	Endocrine system	bta04912	GnRH signaling pathway	5/445	93/9762	0.419071463	0.700780613	0.580818343	CACNA1S/EGR1/HBEGF/PLCB1/PLCB4	5
Organismal Systems	Endocrine system	bta04928	Parathyroid hormone synthesis, secretion and action	6/445	115/9762	0.427642299	0.707176572	0.586119418	ARRB1/EGR1/HBEGF/PDE4B/PLCB1/PLCB4	6
Metabolism	Carbohydrate metabolism	bta00562	Inositol phosphate metabolism	4/445	73/9762	0.427678605	0.707176572	0.586119418	PIK3CB/PLCB1/PLCB4/PLCG2	4
Metabolism	Carbohydrate metabolism	bta00500	Starch and sucrose metabolism	2/445	32/9762	0.432120087	0.707176572	0.586119418	PGM2L1/PYGM	2
Environmental Information Processing	Signal transduction	bta04390	Hippo signaling pathway	8/445	158/9762	0.432293984	0.707176572	0.586119418	BMP4/BMP6/CCND2/CCND3/CDH1/MYC/TEAD2/WNT2B	8
Cellular Processes	Cellular community - eukaryotes	bta04530	Tight junction	9/445	180/9762	0.436942045	0.710916517	0.589219145	BVES/CLDN11/F11R/MYH10/MYH11/MYL2/MYL6B/SYNPO/TUBA4A	9
Organismal Systems	Endocrine system	bta04925	Aldosterone synthesis and secretion	5/445	96/9762	0.446232794	0.716964759	0.594232026	ATP1B1/CACNA1S/PDE2A/PLCB1/PLCB4	5
Metabolism	Carbohydrate metabolism	bta00630	Glyoxylate and dicarboxylate metabolism	2/445	33/9762	0.447805232	0.716964759	0.594232026	ACAT2/ACSS2	2
Genetic Information Processing	Folding, sorting and degradation	bta04130	SNARE interactions in vesicular transport	2/445	33/9762	0.447805232	0.716964759	0.594232026	STX11/STX3	2
Metabolism	Carbohydrate metabolism	bta00051	Fructose and mannose metabolism	2/445	34/9762	0.463244011	0.73148657	0.606267939	LOC616199/PFKFB3	2
Metabolism	Metabolism of other amino acids	bta00410	beta-Alanine metabolism	2/445	34/9762	0.463244011	0.73148657	0.606267939	AOC3/CARNS1	2
Environmental Information Processing	Signal transduction	bta04070	Phosphatidylinositol signaling system	5/445	98/9762	0.464165897	0.73148657	0.606267939	PIK3CB/PIK3R3/PLCB1/PLCB4/PLCG2	5
Human Diseases	Infectious disease: viral	bta05163	Human cytomegalovirus infection	12/445	251/9762	0.475160303	0.744912767	0.617395789	CCL2/GNG11/GNG7/IL6/JSP.1/MYC/NFKBIA/PIK3CB/PIK3R3/PLCB1/PLCB4/PTGER4	12
Human Diseases	Infectious disease: viral	bta05171	Coronavirus disease - COVID-19	15/445	317/9762	0.479007008	0.74705238	0.619169135	C2/C3/CCL2/CFB/HBEGF/IL6/MX1/NFKBIA/PIK3CB/PIK3R3/PLCG2/SELP/TLR2/TLR4/VWF	15
Organismal Systems	Nervous system	bta04726	Serotonergic synapse	6/445	122/9762	0.484361685	0.748754529	0.620579904	CACNA1S/GNG11/GNG7/MAOA/PLCB1/PLCB4	6
Environmental Information Processing	Signal transduction	bta04340	Hedgehog signaling pathway	3/445	57/9762	0.485073532	0.748754529	0.620579904	ARRB1/CCND2/CDON	3
Cellular Processes	Cellular community - eukaryotes	bta04550	Signaling pathways regulating pluripotency of stem cells	7/445	145/9762	0.493584881	0.758005353	0.628247136	BMP4/FGFR4/MYC/MYF5/PIK3CB/PIK3R3/WNT2B	7
Organismal Systems	Endocrine system	bta04922	Glucagon signaling pathway	5/445	103/9762	0.508168116	0.776439609	0.643525747	PDE3B/PLCB1/PLCB4/PYGM/SLC2A1	5
Environmental Information Processing	Signal transduction	bta04152	AMPK signaling pathway	6/445	126/9762	0.515999649	0.783404312	0.649298206	CD36/HMGCR/PFKFB3/PIK3CB/PIK3R3/SCD	6
Human Diseases	Drug resistance: antineoplastic	bta01524	Platinum drug resistance	4/445	82/9762	0.517931754	0.783404312	0.649298206	GSTM3/MGST1/PIK3CB/PIK3R3	4
Organismal Systems	Sensory system	bta04742	Taste transduction	4/445	83/9762	0.527563372	0.793982875	0.658065891	P2RX2/PLCB1/PLCB4/SCN9A	4
Cellular Processes	Transport and catabolism	bta04146	Peroxisome	4/445	84/9762	0.537100878	0.800090732	0.663128181	ACSL3/ACSL6/SOD2/XDH	4
Cellular Processes	Transport and catabolism	bta04140	Autophagy - animal	8/445	174/9762	0.54169318	0.800090732	0.663128181	CTSL/CTSV/DAPK2/HIF1A/HMGB1/PIK3CB/PIK3R3/RRAS2	8
Metabolism	Lipid metabolism	bta00590	Arachidonic acid metabolism	4/445	85/9762	0.54654093	0.800090732	0.663128181	HPGD/LTC4S/PLA2G3/PRXL2B	4
Metabolism	Metabolism of cofactors and vitamins	bta00730	Thiamine metabolism	1/445	17/9762	0.547889438	0.800090732	0.663128181	ALPL	1
Human Diseases	Cancer: overview	bta05203	Viral carcinogenesis	11/445	242/9762	0.548257198	0.800090732	0.663128181	C3/CCND2/CCND3/H2B/JSP.1/LYN/NFKBIA/PIK3CB/PIK3R3/SCIN/SKP2	11
Metabolism	Metabolism of cofactors and vitamins	bta00760	Nicotinate and nicotinamide metabolism	2/445	40/9762	0.55022851	0.800090732	0.663128181	AOX1/NMRK2	2
Human Diseases	Substance dependence	bta05033	Nicotine addiction	2/445	40/9762	0.55022851	0.800090732	0.663128181	GRIA3/GRIN2C	2
Human Diseases	Cancer: specific types	bta05217	Basal cell carcinoma	3/445	63/9762	0.552887556	0.800092088	0.663129305	BMP4/GADD45G/WNT2B	3
Organismal Systems	Nervous system	bta04723	Retrograde endocannabinoid signaling	7/445	154/9762	0.558001584	0.803629076	0.666060819	CACNA1S/GNG11/GNG7/GRIA3/ND3/PLCB1/PLCB4	7
Genetic Information Processing	Replication and repair	bta03440	Homologous recombination	2/445	42/9762	0.576940884	0.826948601	0.685388419	SEM1/XRCC2	2
Organismal Systems	Endocrine system	bta04927	Cortisol synthesis and secretion	3/445	66/9762	0.584745295	0.831232995	0.688939395	CACNA1S/PLCB1/PLCB4	3
Human Diseases	Endocrine and metabolic disease	bta04936	Alcoholic liver disease	7/445	158/9762	0.58545314	0.831232995	0.688939395	C2/C3/CD14/IL6/NFKBIA/SCD/TLR4	7
Organismal Systems	Aging	bta04211	Longevity regulating pathway	4/445	90/9762	0.592177673	0.836833237	0.693580966	PIK3CB/PIK3R3/SESN3/SOD2	4
Human Diseases	Infectious disease: viral	bta05161	Hepatitis B	8/445	183/9762	0.59952684	0.843259714	0.698907334	IL6/MMP9/MYC/NFKBIA/PIK3CB/PIK3R3/TLR2/TLR4	8
Metabolism	Xenobiotics biodegradation and metabolism	bta00980	Metabolism of xenobiotics by cytochrome P450	3/445	68/9762	0.605164476	0.847230266	0.702198192	CYP1A1/GSTM3/MGST1	3
Metabolism	Carbohydrate metabolism	bta00620	Pyruvate metabolism	2/445	45/9762	0.614800525	0.853233364	0.707173657	ACAT2/ACSS2	2
Human Diseases	Immune disease	bta05321	Inflammatory bowel disease	3/445	69/9762	0.615121727	0.853233364	0.707173657	IL6/TLR2/TLR4	3
Organismal Systems	Nervous system	bta04720	Long-term potentiation	3/445	70/9762	0.624908607	0.853519283	0.707410632	GRIN2C/PLCB1/PLCB4	3
Metabolism	Glycan biosynthesis and metabolism	bta00532	Glycosaminoglycan biosynthesis - chondroitin sulfate / dermatan sulfate	1/445	21/9762	0.624995676	0.853519283	0.707410632	CSGALNACT1	1
Environmental Information Processing	Signaling molecules and interaction	bta04061	Viral protein interaction with cytokine and cytokine receptor	4/445	94/9762	0.626670304	0.853519283	0.707410632	CCL16/CCL2/CCL26/IL6	4
Organismal Systems	Endocrine system	bta04914	Progesterone-mediated oocyte maturation	4/445	94/9762	0.626670304	0.853519283	0.707410632	MAD2L1/PDE3B/PIK3CB/PIK3R3	4
Organismal Systems	Immune system	bta04657	IL-17 signaling pathway	4/445	95/9762	0.634998236	0.860753171	0.713406195	CCL2/IL6/MMP9/NFKBIA	4
Organismal Systems	Immune system	bta04650	Natural killer cell mediated cytotoxicity	7/445	166/9762	0.637700854	0.860753171	0.713406195	LOC100848282/LOC616254/LOC783508/LOC786095/PIK3CB/PIK3R3/PLCG2	7
Organismal Systems	Immune system	bta04658	Th1 and Th2 cell differentiation	4/445	97/9762	0.651290848	0.875172077	0.725356818	DLL1/JAG2/MAML3/NFKBIA	4
Genetic Information Processing	Folding, sorting and degradation	bta03050	Proteasome	2/445	49/9762	0.661168125	0.878246278	0.727904767	PSMB9/SEM1	2
Cellular Processes	Cell growth and death	bta04216	Ferroptosis	2/445	49/9762	0.661168125	0.878246278	0.727904767	ACSL3/ACSL6	2
Metabolism	Global and overview maps	bta01230	Biosynthesis of amino acids	3/445	74/9762	0.662331911	0.878246278	0.727904767	ARG2/ENO3/SDS	3
Metabolism	Metabolism of cofactors and vitamins	bta00860	Porphyrin metabolism	2/445	50/9762	0.672036704	0.886021195	0.734348744	ALAS2/HEPH	2
Metabolism	Glycan biosynthesis and metabolism	bta00534	Glycosaminoglycan biosynthesis - heparan sulfate / heparin	1/445	24/9762	0.67408257	0.886021195	0.734348744	HS3ST1	1
Organismal Systems	Digestive system	bta04971	Gastric acid secretion	3/445	76/9762	0.680002053	0.88991573	0.737576598	ATP1B1/PLCB1/PLCB4	3
Human Diseases	Cancer: specific types	bta05212	Pancreatic cancer	3/445	77/9762	0.688576663	0.897236258	0.74364397	GADD45G/PIK3CB/PIK3R3	3
Human Diseases	Drug resistance: antineoplastic	bta01523	Antifolate resistance	2/445	54/9762	0.712704307	0.920703848	0.763094289	IL6/LOC528412	2
Human Diseases	Endocrine and metabolic disease	bta04940	Type I diabetes mellitus	2/445	54/9762	0.712704307	0.920703848	0.763094289	CPE/JSP.1	2
Organismal Systems	Endocrine system	bta04614	Renin-angiotensin system	1/445	27/9762	0.716756678	0.921981881	0.764153543	MME	1
Metabolism	Glycan biosynthesis and metabolism	bta00510	N-Glycan biosynthesis	2/445	55/9762	0.722187839	0.925015062	0.766667494	MGAT4A/ST6GAL1	2
Human Diseases	Infectious disease: viral	bta05160	Hepatitis C	7/445	182/9762	0.72996323	0.931012425	0.771638205	CLDN11/MX1/MYC/NFKBIA/PIK3CB/PIK3R3/SOCS3	7
Environmental Information Processing	Signal transduction	bta04392	Hippo signaling pathway - multiple species	1/445	29/9762	0.742060972	0.940624124	0.779604537	TEAD2	1
Human Diseases	Neurodegenerative disease	bta05010	Alzheimer disease	17/445	424/9762	0.743749307	0.940624124	0.779604537	ATP2A1/CACNA1S/CDK5R1/GRIN2C/IL6/MME/ND3/PIK3CB/PIK3R3/PLCB1/PLCB4/PPID/RYR3/SEM1/TUBA4A/TUBB3/WNT2B	17
Human Diseases	Infectious disease: bacterial	bta05152	Tuberculosis	8/445	210/9762	0.747758426	0.941455528	0.780293618	C3/CD14/FCGR1A/IL6/MRC1/SPHK1/TLR2/TLR4	8
Organismal Systems	Immune system	bta04612	Antigen processing and presentation	3/445	85/9762	0.751016363	0.941455528	0.780293618	CTSL/CTSV/JSP.1	3
Metabolism	Nucleotide metabolism	bta00240	Pyrimidine metabolism	2/445	59/9762	0.757514834	0.941455528	0.780293618	CMPK2/DUT	2
Human Diseases	Immune disease	bta05332	Graft-versus-host disease	2/445	59/9762	0.757514834	0.941455528	0.780293618	IL6/JSP.1	2
Metabolism	Carbohydrate metabolism	bta00052	Galactose metabolism	1/445	31/9762	0.765109265	0.941455528	0.780293618	LOC616199	1
Metabolism	Carbohydrate metabolism	bta00640	Propanoate metabolism	1/445	31/9762	0.765109265	0.941455528	0.780293618	ACSS2	1
Human Diseases	Cancer: overview	bta05208	Chemical carcinogenesis - reactive oxygen species	10/445	263/9762	0.766301011	0.941455528	0.780293618	CYP1A1/GSTM3/HIF1A/MET/MGST1/ND3/NFKBIA/PIK3CB/PIK3R3/SOD2	10
Organismal Systems	Endocrine system	bta04910	Insulin signaling pathway	5/445	140/9762	0.771295959	0.943740177	0.782187172	PDE3B/PIK3CB/PIK3R3/PYGM/SOCS3	5
Metabolism	Global and overview maps	bta01200	Carbon metabolism	4/445	115/9762	0.775639052	0.945211963	0.783407012	ACAT2/ACSS2/ENO3/SDS	4
Organismal Systems	Endocrine system	bta04913	Ovarian steroidogenesis	2/445	63/9762	0.788895594	0.95475884	0.791319619	BMP6/CYP1A1	2
Organismal Systems	Nervous system	bta04727	GABAergic synapse	3/445	91/9762	0.790944206	0.95475884	0.791319619	CACNA1S/GNG11/GNG7	3
Metabolism	Carbohydrate metabolism	bta00040	Pentose and glucuronate interconversions	1/445	34/9762	0.795885861	0.95475884	0.791319619	LOC616199	1
Metabolism	Carbohydrate metabolism	bta00010	Glycolysis / Gluconeogenesis	2/445	64/9762	0.796161026	0.95475884	0.791319619	ACSS2/ENO3	2
Organismal Systems	Immune system	bta04623	Cytosolic DNA-sensing pathway	3/445	94/9762	0.808829674	0.963713352	0.798741264	GSDME/IL6/NFKBIA	3
Metabolism	Amino acid metabolism	bta00310	Lysine degradation	2/445	66/9762	0.810031488	0.963713352	0.798741264	ACAT2/MECOM	2
Organismal Systems	Environmental adaptation	bta04710	Circadian rhythm	1/445	36/9762	0.814133754	0.963967388	0.798951813	PER1	1
Metabolism	Amino acid metabolism	bta00250	Alanine, aspartate and glutamate metabolism	1/445	37/9762	0.822637813	0.963967388	0.798951813	FOLH1B	1
Cellular Processes	Cell growth and death	bta04215	Apoptosis - multiple species	1/445	37/9762	0.822637813	0.963967388	0.798951813	BCL2L11	1
Metabolism	Lipid metabolism	bta00561	Glycerolipid metabolism	2/445	68/9762	0.823055212	0.963967388	0.798951813	LIPG/LOC616199	2
Organismal Systems	Nervous system	bta04722	Neurotrophin signaling pathway	4/445	125/9762	0.827990595	0.965989027	0.80062738	NFKBIA/PIK3CB/PIK3R3/PLCG2	4
Human Diseases	Substance dependence	bta05034	Alcoholism	8/445	233/9762	0.840010029	0.970551879	0.804409146	ADORA2B/GNG11/GNG7/GRIN2C/H2B/MAOA/SLC29A1/TH	8
Genetic Information Processing	Translation	bta03008	Ribosome biogenesis in eukaryotes	3/445	100/9762	0.840745195	0.970551879	0.804409146	FBL/NOP56/POP1	3
Organismal Systems	Immune system	bta04660	T cell receptor signaling pathway	4/445	128/9762	0.841574885	0.970551879	0.804409146	NFKBIA/PIK3CB/PIK3R3/TEC	4
Metabolism	Metabolism of cofactors and vitamins	bta00830	Retinol metabolism	2/445	72/9762	0.84672352	0.972762517	0.806241359	AOX1/CYP1A1	2
Human Diseases	Immune disease	bta05340	Primary immunodeficiency	1/445	41/9762	0.852944373	0.974644669	0.807801317	IL7R	1
Human Diseases	Neurodegenerative disease	bta05016	Huntington disease	12/445	340/9762	0.856697372	0.974644669	0.807801317	DNAH5/GPX1/GPX2/GPX3/GRIA3/ND3/PLCB1/PLCB4/SEM1/SOD2/TUBA4A/TUBB3	12
Metabolism	Lipid metabolism	bta00591	Linoleic acid metabolism	1/445	44/9762	0.872231261	0.974644669	0.807801317	PLA2G3	1
Genetic Information Processing	Replication and repair	bta03410	Base excision repair	1/445	44/9762	0.872231261	0.974644669	0.807801317	HMGB1	1
Genetic Information Processing	Folding, sorting and degradation	bta03018	RNA degradation	2/445	78/9762	0.876865439	0.974644669	0.807801317	BTG1/ENO3	2
Environmental Information Processing	Signal transduction	bta04150	mTOR signaling pathway	5/445	165/9762	0.877485807	0.974644669	0.807801317	PIK3CB/PIK3R3/RNF152/SKP2/WNT2B	5
Environmental Information Processing	Signal transduction	bta04350	TGF-beta signaling pathway	3/445	109/9762	0.879958288	0.974644669	0.807801317	BMP4/BMP6/MYC	3
Metabolism	Glycan biosynthesis and metabolism	bta00513	Various types of N-glycan biosynthesis	1/445	46/9762	0.883665322	0.974644669	0.807801317	MGAT4A	1
Cellular Processes	Transport and catabolism	bta04137	Mitophagy - animal	3/445	110/9762	0.883739185	0.974644669	0.807801317	HIF1A/PRKN/RRAS2	3
Organismal Systems	Nervous system	bta04721	Synaptic vesicle cycle	2/445	80/9762	0.885633312	0.974644669	0.807801317	SLC1A1/STX3	2
Cellular Processes	Transport and catabolism	bta04144	Endocytosis	8/445	249/9762	0.886842152	0.974644669	0.807801317	ARAP2/ARAP3/ARRB1/BIN1/CAV1/CAV3/FGFR4/JSP.1	8
Cellular Processes	Transport and catabolism	bta04142	Lysosome	4/445	140/9762	0.88721807	0.974644669	0.807801317	AP1S3/CTSL/CTSV/LAPTM5	4
Organismal Systems	Immune system	bta04659	Th17 cell differentiation	3/445	114/9762	0.897823124	0.982708219	0.814484518	HIF1A/IL6/NFKBIA	3
Environmental Information Processing	Signaling molecules and interaction	bta04060	Cytokine-cytokine receptor interaction	11/445	339/9762	0.911059854	0.99123166	0.821548884	ACVRL1/BMP4/BMP6/CCL16/CCL2/CCL26/IL3RA/IL6/IL7R/OSMR/TNFSF18	11
Human Diseases	Immune disease	bta05330	Allograft rejection	1/445	52/9762	0.912196577	0.99123166	0.821548884	JSP.1	1
Human Diseases	Endocrine and metabolic disease	bta04932	Non-alcoholic fatty liver disease	5/445	179/9762	0.916164048	0.991961793	0.82215403	BCL2L11/IL6/PIK3CB/PIK3R3/SOCS3	5
Metabolism	Lipid metabolism	bta00565	Ether lipid metabolism	1/445	55/9762	0.92372476	0.996563272	0.82596781	PLA2G3	1
Organismal Systems	Immune system	bta04672	Intestinal immune network for IgA production	1/445	56/9762	0.927221462	0.996763071	0.826133408	IL6	1
Metabolism	Lipid metabolism	bta00600	Sphingolipid metabolism	1/445	58/9762	0.933742297	0.997121293	0.826430308	SPHK1	1
Human Diseases	Endocrine and metabolic disease	bta04934	Cushing syndrome	4/445	158/9762	0.934180082	0.997121293	0.826430308	CACNA1S/PLCB1/PLCB4/WNT2B	4
Human Diseases	Neurodegenerative disease	bta05014	Amyotrophic lateral sclerosis	13/445	410/9762	0.939331085	0.999076525	0.828050836	ANG/DNAH5/GPX1/GPX2/GPX3/GRIN2C/ND3/NEFH/NUP210/PRKN/SEM1/TUBA4A/TUBB3	13
Human Diseases	Immune disease	bta05320	Autoimmune thyroid disease	1/445	69/9762	0.960475695	0.999999301	0.828815647	JSP.1	1
Human Diseases	Neurodegenerative disease	bta05012	Parkinson disease	8/445	304/9762	0.970594908	0.999999301	0.828815647	MAOA/ND3/PRKN/RYR3/SEM1/TH/TUBA4A/TUBB3	8
Metabolism	Lipid metabolism	bta00140	Steroid hormone biosynthesis	1/445	76/9762	0.971558912	0.999999301	0.828815647	CYP1A1	1
Cellular Processes	Cell growth and death	bta04217	Necroptosis	4/445	187/9762	0.973972584	0.999999301	0.828815647	HMGB1/PPID/PYGM/TLR4	4
Metabolism	Global and overview maps	bta01240	Biosynthesis of cofactors	3/445	154/9762	0.97412626	0.999999301	0.828815647	ALAS2/ALPL/CMPK2	3
Human Diseases	Immune disease	bta05322	Systemic lupus erythematosus	4/445	190/9762	0.976440289	0.999999301	0.828815647	C2/C3/FCGR1A/H2B	4
Genetic Information Processing	Chromosome	bta03083	Polycomb repressive complex	1/445	83/9762	0.979539211	0.999999301	0.828815647	CBX2	1
Genetic Information Processing	Folding, sorting and degradation	bta04120	Ubiquitin mediated proteolysis	3/445	161/9762	0.979909909	0.999999301	0.828815647	PRKN/SKP2/SOCS3	3
Human Diseases	Infectious disease: viral	bta05168	Herpes simplex virus 1 infection	11/445	425/9762	0.988037147	0.999999301	0.828815647	C3/CCL2/IL6/JSP.1/LOC100298356/LOC112441507/NFKBIA/PIK3CB/PIK3R3/SOCS3/TLR2	11
Metabolism	Lipid metabolism	bta00564	Glycerophospholipid metabolism	1/445	105/9762	0.992743478	0.999999301	0.828815647	PLA2G3	1
Organismal Systems	Immune system	bta04622	RIG-I-like receptor signaling pathway	1/445	113/9762	0.995025365	0.999999301	0.828815647	NFKBIA	1
Genetic Information Processing	Chromosome	bta03082	ATP-dependent chromatin remodeling	1/445	123/9762	0.996898254	0.999999301	0.828815647	BCL7A	1
Genetic Information Processing	Translation	bta03013	Nucleocytoplasmic transport	1/445	125/9762	0.997178051	0.999999301	0.828815647	NUP210	1
Genetic Information Processing	Folding, sorting and degradation	bta04141	Protein processing in endoplasmic reticulum	2/445	175/9762	0.997489297	0.999999301	0.828815647	CRYAB/PRKN	2
Cellular Processes	Cell growth and death	bta04114	Oocyte meiosis	1/445	128/9762	0.997551235	0.999999301	0.828815647	MAD2L1	1
Metabolism	Energy metabolism	bta00190	Oxidative phosphorylation	1/445	165/9762	0.999575802	0.999999301	0.828815647	ND3	1
Organismal Systems	Environmental adaptation	bta04714	Thermogenesis	3/445	261/9762	0.999584871	0.999999301	0.828815647	ACSL3/ACSL6/ND3	3
Genetic Information Processing	Transcription	bta03040	Spliceosome	1/445	299/9762	0.999999301	0.999999301	0.828815647	SNRPG	1
