# Supplementary material for: Single-Cell Cloning and Transcriptomic Analysis Support a Myogenic Origin of Bovine Intramuscular Adipocytes
Source: Cells. 2025 Nov 18;14(22):1807. doi: 10.3390/cells14221807 (PMC12650837; doi:10.3390/cells14221807)
Supplement: Supplementary file 1 [file cells-14-01807-s001.zip › Table S5.xlsx]

## Sheet: GO_BP
Table S5. Biological processes enriched in genes downregulated in IMF preadipocyte clones
ID	Description	GeneRatio	BgRatio	pvalue	p.adjust	qvalue	geneID	Count
GO:0048646	anatomical structure formation involved in morphogenesis	23/143	210/4435	1.52747e-07	0.000275403	0.000238125	ACTA2/ACTN1/AGTR1/ANPEP/COL1A1/HES1/HOXA3/HYAL1/INHBA/JCAD/LOXL2/PRKCA/RDH10/RIPOR2/SEMA3C/SEMA4A/SFRP1/STIM1/TBXA2R/TGFBI/TSPAN18/TXNRD1/WNT2	23
GO:0007155	cell adhesion	23/143	260/4435	6.7881e-06	0.00611948	0.00529115	ALCAM/ARG1/CD164/CDH18/COL12A1/COL1A1/CX3CR1/FBLN5/FERMT3/HES1/HYAL1/IGFBP2/ITGAL/JCAD/MPZL3/MYOC/NOD2/PRKCA/RIPOR2/SASH3/SFRP1/THBS2/TMEM8B	23
GO:0001568	blood vessel development	16/143	153/4435	2.55442e-05	0.00795411	0.00687745	ACTA2/AGTR1/ANPEP/HES1/HOXA3/HYAL1/JCAD/LOXL2/PRKCA/SEMA3C/SEMA4A/SFRP1/TBXA2R/TGFBI/TSPAN18/WNT2	16
GO:0009653	anatomical structure morphogenesis	32/143	472/4435	2.67762e-05	0.00795411	0.00687745	ACTA2/ACTN1/AGTR1/ALCAM/ANKRD1/ANPEP/ASPN/BDNF/COL1A1/EMX2/GCNT3/GNAT1/GNAT2/HES1/HOXA3/HYAL1/INHBA/JCAD/LOXL2/PRKCA/RDH10/RHOU/RIPOR2/SEMA3C/SEMA4A/SFRP1/STIM1/TBXA2R/TGFBI/TSPAN18/TXNRD1/WNT2	32
GO:0001775	cell activation	19/143	207/4435	2.79698e-05	0.00795411	0.00687745	ARG1/CX3CR1/FERMT3/HES1/IGFBP2/IKZF3/IL10/IL17A/ITGAL/NKG7/NOD2/POU2AF1/PRKCA/PTGDR/PTGDS/RIPOR2/SASH3/SFRP1/TMEM106A	19
GO:0016477	cell migration	22/143	265/4435	3.03126e-05	0.00795411	0.00687745	AGTR1/CNN2/COL1A1/CX3CR1/EMX2/FERMT3/HES1/HYAL1/IL17A/ITGAL/JCAD/LOXL2/MYOC/NOD2/P2RX4/PRKCA/RHBDF1/RIPOR2/SEMA3C/SFRP1/SST/TBXA2R	22
GO:0009887	animal organ morphogenesis	16/143	156/4435	3.25887e-05	0.00795411	0.00687745	ACTA2/ANKRD1/ASPN/COL1A1/EMX2/GCNT3/GNAT1/GNAT2/HES1/HOXA3/INHBA/RDH10/SEMA3C/SFRP1/STIM1/WNT2	16
GO:0001944	vasculature development	16/143	157/4435	3.52928e-05	0.00795411	0.00687745	ACTA2/AGTR1/ANPEP/HES1/HOXA3/HYAL1/JCAD/LOXL2/PRKCA/SEMA3C/SEMA4A/SFRP1/TBXA2R/TGFBI/TSPAN18/WNT2	16
GO:0035239	tube morphogenesis	16/143	170/4435	9.34832e-05	0.0161613	0.0139737	AGTR1/ANPEP/EMX2/HES1/HOXA3/HYAL1/JCAD/LOXL2/PRKCA/RDH10/SEMA4A/SFRP1/TBXA2R/TGFBI/TSPAN18/WNT2	16
GO:0071347	cellular response to interleukin-1	5/143	16/4435	0.000106537	0.0161613	0.0139737	ANKRD1/HYAL1/IL17A/PTGES/SFRP1	5
GO:0072359	circulatory system development	18/143	209/4435	0.000107257	0.0161613	0.0139737	ACTA2/AGTR1/ANKRD1/ANPEP/HES1/HOXA3/HYAL1/JCAD/LOXL2/PI16/PRKCA/SEMA3C/SEMA4A/SFRP1/TBXA2R/TGFBI/TSPAN18/WNT2	18
GO:0045321	leukocyte activation	16/143	172/4435	0.000107563	0.0161613	0.0139737	ARG1/CX3CR1/HES1/IGFBP2/IKZF3/IL10/ITGAL/NKG7/NOD2/POU2AF1/PTGDR/PTGDS/RIPOR2/SASH3/SFRP1/TMEM106A	16
GO:0045597	positive regulation of cell differentiation	14/143	139/4435	0.000127163	0.0176366	0.0152493	AGTR1/COL1A1/GPR68/HES1/IL17A/INHBA/LOXL2/MSR1/PRKCA/RIPOR2/SASH3/SERPINF1/SFRP1/WNT2	14
GO:0032635	interleukin-6 production	6/143	27/4435	0.000171074	0.020563	0.0177796	CYBA/IL10/IL17A/NOD2/POU2AF1/TMEM106A	6
GO:0032675	regulation of interleukin-6 production	6/143	27/4435	0.000171074	0.020563	0.0177796	CYBA/IL10/IL17A/NOD2/POU2AF1/TMEM106A	6
GO:0048513	animal organ development	31/143	498/4435	0.000188086	0.0211949	0.018326	ACTA2/ACTN1/AGTR1/ANKRD1/ASPN/BASP1/CD164/CKB/COL1A1/CX3CR1/EMX2/GCNT3/GNAT1/GNAT2/GPR68/HES1/HOXA3/HYAL1/IL17A/INHBA/LOXL2/MYOC/PI16/RDH10/RIPOR2/SEMA3C/SERPINF1/SFRP1/STIM1/TPPP3/WNT2	31
GO:0048870	cell motility	22/143	306/4435	0.000261683	0.0270828	0.0234169	AGTR1/CNN2/COL1A1/CX3CR1/EMX2/FERMT3/HES1/HYAL1/IL17A/ITGAL/JCAD/LOXL2/MYOC/NOD2/P2RX4/PRKCA/RHBDF1/RIPOR2/SEMA3C/SFRP1/SST/TBXA2R	22
GO:0051241	negative regulation of multicellular organismal process	16/143	187/4435	0.000286653	0.0270828	0.0234169	ADCY7/ANXA5/ARG1/GPR68/HES1/IL10/INHBA/LOXL2/NOD2/P2RX4/PI16/PROS1/RIPOR2/SERPINF1/SFRP1/TBXA2R	16
GO:0035295	tube development	17/143	208/4435	0.000318112	0.0270828	0.0234169	AGTR1/ANPEP/EMX2/HES1/HOXA3/HYAL1/JCAD/LOXL2/PRKCA/RDH10/SEMA3C/SEMA4A/SFRP1/TBXA2R/TGFBI/TSPAN18/WNT2	17
GO:0048514	blood vessel morphogenesis	13/143	134/4435	0.000325269	0.0270828	0.0234169	AGTR1/ANPEP/HES1/HOXA3/HYAL1/JCAD/LOXL2/PRKCA/SEMA4A/SFRP1/TBXA2R/TGFBI/TSPAN18	13
GO:0001525	angiogenesis	12/143	117/4435	0.000332	0.0270828	0.0234169	AGTR1/ANPEP/HOXA3/HYAL1/JCAD/LOXL2/PRKCA/SEMA4A/SFRP1/TBXA2R/TGFBI/TSPAN18	12
GO:0032760	positive regulation of tumor necrosis factor production	5/143	20/4435	0.000340655	0.0270828	0.0234169	CYBA/IL17A/NOD2/SASH3/TMEM106A	5
GO:0072001	renal system development	8/143	56/4435	0.000367872	0.0270828	0.0234169	ACTA2/AGTR1/BASP1/EMX2/GCNT3/HES1/RDH10/SFRP1	8
GO:0003008	system process	23/143	335/4435	0.000368149	0.0270828	0.0234169	ABCG2/ACTA2/AGTR1/CHRNA3/CLIC5/COL1A1/GCNT3/GNAT1/GNAT2/IL17A/INHBA/KCNJ5/MYOC/NOD2/P2RX4/PI16/PRKCA/PTGES/RDH10/RGS9/RIPOR2/SLC1A4/TBXA2R	23
GO:0060485	mesenchyme development	8/143	57/4435	0.000416441	0.0270828	0.0234169	ACTA2/COL1A1/HES1/LOXL2/RDH10/SEMA3C/SFRP1/WNT2	8
GO:0002534	cytokine production involved in inflammatory response	4/143	12/4435	0.00041934	0.0270828	0.0234169	ADCY7/IL17A/NOD2/PLD3	4
GO:1900015	regulation of cytokine production involved in inflammatory response	4/143	12/4435	0.00041934	0.0270828	0.0234169	ADCY7/IL17A/NOD2/PLD3	4
GO:0009952	anterior/posterior pattern specification	5/143	21/4435	0.000435608	0.0270828	0.0234169	EMX2/HES1/SEMA3C/SFRP1/WNT2	5
GO:1903557	positive regulation of tumor necrosis factor superfamily cytokine production	5/143	21/4435	0.000435608	0.0270828	0.0234169	CYBA/IL17A/NOD2/SASH3/TMEM106A	5
GO:0070555	response to interleukin-1	5/143	22/4435	0.000549235	0.0311212	0.0269086	ANKRD1/HYAL1/IL17A/PTGES/SFRP1	5
GO:1901890	positive regulation of cell junction assembly	5/143	22/4435	0.000549235	0.0311212	0.0269086	BDNF/IL17A/MYOC/SEMA4A/SFRP1	5
GO:0051094	positive regulation of developmental process	17/143	218/4435	0.000552345	0.0311212	0.0269086	AGTR1/BDNF/COL1A1/GPR68/HES1/HYAL1/IL17A/INHBA/LOXL2/MSR1/PRKCA/RIPOR2/SASH3/SEMA4A/SERPINF1/SFRP1/WNT2	17
GO:0002250	adaptive immune response	10/143	92/4435	0.00066504	0.035467	0.0306662	ADCY7/ALCAM/ARG1/CD3D/CD3E/CX3CR1/IL17A/NOD2/SASH3/SEMA4A	10
GO:0032755	positive regulation of interleukin-6 production	5/143	23/4435	0.000683771	0.035467	0.0306662	CYBA/IL17A/NOD2/POU2AF1/TMEM106A	5
GO:0009888	tissue development	23/143	350/4435	0.000688488	0.035467	0.0306662	ACTA2/ACTN1/ANKRD1/ASPN/BASP1/COL1A1/GCNT3/HES1/HOXA3/HYAL1/IL17A/INHBA/LOXL2/PI16/PPARG/RDH10/SEMA3C/SFRP1/STIM1/TAGLN/TPPP3/TXNRD1/WNT2	23
GO:0045595	regulation of cell differentiation	18/143	244/4435	0.000735316	0.0368271	0.0318422	AGTR1/COL1A1/GPR68/HES1/IKZF3/IL17A/INHBA/LOXL2/MSR1/PI16/PPARG/PRKCA/RIPOR2/SASH3/SERPINF1/SFRP1/TRIB3/WNT2	18
GO:0051240	positive regulation of multicellular organismal process	20/143	289/4435	0.000835642	0.0407206	0.0352087	BDNF/COL1A1/CYBA/GPR68/HES1/HYAL1/IGFBP2/IL10/IL17A/INHBA/LOXL2/NOD2/POU2AF1/PRKCA/SASH3/SEMA4A/SERPINF1/TBXA2R/TMEM106A/WNT2	20
GO:0048762	mesenchymal cell differentiation	7/143	49/4435	0.000863572	0.0409742	0.035428	COL1A1/HES1/LOXL2/RDH10/SEMA3C/SFRP1/WNT2	7
GO:0050673	epithelial cell proliferation	10/143	97/4435	0.00101085	0.0464242	0.0401402	AGTR1/HES1/HYAL1/IL17A/LOXL2/NOD2/PRKCA/SERPINF1/SFRP1/WNT2	10
GO:0031032	actomyosin structure organization	6/143	37/4435	0.00102993	0.0464242	0.0401402	ACTA2/ACTN1/CNN1/CNN2/MYOC/SFRP1	6
GO:0048645	animal organ formation	4/143	15/4435	0.00107215	0.0470147	0.0406508	HES1/HOXA3/RDH10/WNT2	4
GO:0048729	tissue morphogenesis	10/143	98/4435	0.00109518	0.0470147	0.0406508	ACTA2/ANKRD1/GCNT3/HES1/INHBA/RDH10/SEMA3C/SFRP1/TXNRD1/WNT2	10
GO:0046649	lymphocyte activation	12/143	135/4435	0.00121669	0.0505828	0.043736	ARG1/HES1/IGFBP2/IKZF3/IL10/ITGAL/NKG7/NOD2/POU2AF1/RIPOR2/SASH3/SFRP1	12
GO:0032940	secretion by cell	13/143	154/4435	0.00123441	0.0505828	0.043736	ACTN1/ANKRD1/GNAT1/GPR68/INHBA/NKG7/PTGDR/PTGDS/PTGES/RAB26/RHBDF1/SFRP1/TSPAN18	13
GO:0050679	positive regulation of epithelial cell proliferation	6/143	39/4435	0.00137078	0.0512057	0.0442745	AGTR1/HYAL1/NOD2/PRKCA/SFRP1/WNT2	6
GO:0051249	regulation of lymphocyte activation	9/143	84/4435	0.00137417	0.0512057	0.0442745	ARG1/HES1/IGFBP2/IKZF3/IL10/NOD2/RIPOR2/SASH3/SFRP1	9
GO:0050678	regulation of epithelial cell proliferation	8/143	68/4435	0.00138151	0.0512057	0.0442745	AGTR1/HES1/HYAL1/NOD2/PRKCA/SERPINF1/SFRP1/WNT2	8
GO:0030155	regulation of cell adhesion	12/143	137/4435	0.00138377	0.0512057	0.0442745	ARG1/COL1A1/FERMT3/HES1/HYAL1/IGFBP2/MYOC/NOD2/PRKCA/RIPOR2/SASH3/SFRP1	12
GO:0070663	regulation of leukocyte proliferation	7/143	53/4435	0.00139161	0.0512057	0.0442745	ARG1/CNN2/HES1/IGFBP2/IKZF3/IL10/SASH3	7
GO:0030308	negative regulation of cell growth	5/143	27/4435	0.00147855	0.0533165	0.0460996	HYAL1/INHBA/PI16/SESN2/SFRP1	5
GO:0001822	kidney development	7/143	54/4435	0.0015565	0.0533905	0.0461636	ACTA2/AGTR1/BASP1/GCNT3/HES1/RDH10/SFRP1	7
GO:2000026	regulation of multicellular organismal development	17/143	239/4435	0.00155746	0.0533905	0.0461636	ASPN/BDNF/GPR68/HES1/HYAL1/IKZF3/IL17A/INHBA/LOXL2/PI16/PRKCA/SASH3/SEMA4A/SERPINF1/SFRP1/TSPAN18/WNT2	17
GO:0098609	cell-cell adhesion	12/143	139/4435	0.00156944	0.0533905	0.0461636	ALCAM/ARG1/CD164/CDH18/FERMT3/HES1/IGFBP2/ITGAL/NOD2/PRKCA/RIPOR2/SASH3	12
GO:0002040	sprouting angiogenesis	5/143	28/4435	0.00175389	0.0572359	0.0494885	AGTR1/JCAD/LOXL2/TBXA2R/TSPAN18	5
GO:0014896	muscle hypertrophy	4/143	17/4435	0.00177771	0.0572359	0.0494885	MYOC/P2RX4/PI16/PRKCA	4
GO:0014897	striated muscle hypertrophy	4/143	17/4435	0.00177771	0.0572359	0.0494885	MYOC/P2RX4/PI16/PRKCA	4
GO:0030334	regulation of cell migration	14/143	181/4435	0.0018741	0.0582587	0.0503728	CNN2/COL1A1/FERMT3/HYAL1/JCAD/MYOC/NOD2/P2RX4/PRKCA/RIPOR2/SEMA3C/SFRP1/SST/TBXA2R	14
GO:0046903	secretion	14/143	181/4435	0.0018741	0.0582587	0.0503728	ACTN1/ANKRD1/CYBA/GNAT1/GPR68/INHBA/NKG7/PTGDR/PTGDS/PTGES/RAB26/RHBDF1/SFRP1/TSPAN18	14
GO:0140352	export from cell	13/143	162/4435	0.00196107	0.0599291	0.0518171	ACTN1/ANKRD1/GNAT1/GPR68/INHBA/NKG7/PTGDR/PTGDS/PTGES/RAB26/RHBDF1/SFRP1/TSPAN18	13
GO:0050865	regulation of cell activation	10/143	106/4435	0.00199923	0.060077	0.051945	ARG1/HES1/IGFBP2/IKZF3/IL10/NOD2/PRKCA/RIPOR2/SASH3/SFRP1	10
GO:0051962	positive regulation of nervous system development	5/143	29/4435	0.00206505	0.0610375	0.0527755	BDNF/HES1/SEMA4A/SERPINF1/WNT2	5
GO:0002532	production of molecular mediator involved in inflammatory response	4/143	18/4435	0.00222896	0.0637906	0.055156	ADCY7/IL17A/NOD2/PLD3	4
GO:0051250	negative regulation of lymphocyte activation	4/143	18/4435	0.00222896	0.0637906	0.055156	ARG1/IL10/RIPOR2/SFRP1	4
GO:0006954	inflammatory response	14/143	185/4435	0.00230363	0.0648977	0.0561132	ADCY7/CCR7/CX3CR1/CYBA/FNDC4/GNAT2/HYAL1/IL10/IL17A/NKG7/NOD2/PLD3/PTGES/TSPAN18	14
GO:0032640	tumor necrosis factor production	5/143	30/4435	0.0024147	0.0659652	0.0570362	CYBA/IL17A/NOD2/SASH3/TMEM106A	5
GO:0032680	regulation of tumor necrosis factor production	5/143	30/4435	0.0024147	0.0659652	0.0570362	CYBA/IL17A/NOD2/SASH3/TMEM106A	5
GO:0007159	leukocyte cell-cell adhesion	8/143	75/4435	0.00260805	0.069292	0.0599127	ARG1/FERMT3/HES1/IGFBP2/ITGAL/NOD2/RIPOR2/SASH3	8
GO:0071310	cellular response to organic substance	22/143	364/4435	0.00270151	0.069292	0.0599127	ADCY7/AGTR1/ANKRD1/ARG1/ASIP/CCR7/COL1A1/CX3CR1/ESR2/GPR68/HYAL1/IFNAR2/IL17A/INA/NOD2/P2RX4/PPARG/PRKCA/PTGES/RIPOR2/SFRP1/TRIB3	22
GO:0002698	negative regulation of immune effector process	4/143	19/4435	0.00275341	0.069292	0.0599127	ARG1/CX3CR1/IL10/NOD2	4
GO:0014033	neural crest cell differentiation	4/143	19/4435	0.00275341	0.069292	0.0599127	HES1/RDH10/SEMA3C/SFRP1	4
GO:0045639	positive regulation of myeloid cell differentiation	4/143	19/4435	0.00275341	0.069292	0.0599127	GPR68/IL17A/INHBA/PRKCA	4
GO:0071706	tumor necrosis factor superfamily cytokine production	5/143	31/4435	0.0028055	0.069292	0.0599127	CYBA/IL17A/NOD2/SASH3/TMEM106A	5
GO:1903555	regulation of tumor necrosis factor superfamily cytokine production	5/143	31/4435	0.0028055	0.069292	0.0599127	CYBA/IL17A/NOD2/SASH3/TMEM106A	5
GO:0006955	immune response	21/143	344/4435	0.00301075	0.0733565	0.063427	ADCY7/ALCAM/ARG1/CD3D/CD3E/CX3CR1/CYBA/IFNAR2/IL10/IL17A/ITGAL/MSRB1/NKG7/NOD2/POU2AF1/PTGDR/PTGDS/SASH3/SEMA4A/TMEM106A/USP20	21
GO:0002694	regulation of leukocyte activation	9/143	95/4435	0.00324807	0.0780837	0.0675143	ARG1/HES1/IGFBP2/IKZF3/IL10/NOD2/RIPOR2/SASH3/SFRP1	9
GO:0002763	positive regulation of myeloid leukocyte differentiation	3/143	10/4435	0.0033348	0.0791137	0.068405	GPR68/IL17A/PRKCA	3
GO:2000145	regulation of cell motility	14/143	193/4435	0.00340906	0.0795998	0.0688253	CNN2/COL1A1/FERMT3/HYAL1/JCAD/MYOC/NOD2/P2RX4/PRKCA/RIPOR2/SEMA3C/SFRP1/SST/TBXA2R	14
GO:0002252	immune effector process	11/143	133/4435	0.00344359	0.0795998	0.0688253	ARG1/CX3CR1/IL10/IL17A/ITGAL/NKG7/NOD2/POU2AF1/PTGDR/PTGDS/SASH3	11
GO:0010720	positive regulation of cell development	7/143	62/4435	0.00348775	0.0796002	0.0688256	GPR68/HES1/IL17A/PRKCA/SASH3/SERPINF1/WNT2	7
GO:0032944	regulation of mononuclear cell proliferation	6/143	47/4435	0.00365132	0.0812756	0.0702742	ARG1/HES1/IGFBP2/IKZF3/IL10/SASH3	6
GO:0050670	regulation of lymphocyte proliferation	6/143	47/4435	0.00365132	0.0812756	0.0702742	ARG1/HES1/IGFBP2/IKZF3/IL10/SASH3	6
GO:0042476	odontogenesis	4/143	21/4435	0.0040439	0.0889164	0.0768808	ASPN/COL1A1/INHBA/STIM1	4
GO:1901888	regulation of cell junction assembly	5/143	34/4435	0.00425166	0.0923583	0.0798567	BDNF/IL17A/MYOC/SEMA4A/SFRP1	5
GO:0050793	regulation of developmental process	24/143	426/4435	0.00432857	0.0929097	0.0803335	AGTR1/ASPN/BDNF/COL1A1/GPR68/HES1/HYAL1/IKZF3/IL17A/INHBA/LOXL2/MSR1/PI16/PPARG/PRKCA/RHOU/RIPOR2/SASH3/SEMA4A/SERPINF1/SFRP1/TRIB3/TSPAN18/WNT2	24
GO:0040012	regulation of locomotion	14/143	199/4435	0.0044969	0.0944288	0.081647	CNN2/COL1A1/FERMT3/HYAL1/JCAD/MYOC/NOD2/P2RX4/PRKCA/RIPOR2/SEMA3C/SFRP1/SST/TBXA2R	14
GO:0071214	cellular response to abiotic stimulus	7/143	65/4435	0.00455646	0.0944288	0.081647	ANKRD1/CNN2/COL1A1/CRIP1/GNAT1/HYAL1/SFRP1	7
GO:0104004	cellular response to environmental stimulus	7/143	65/4435	0.00455646	0.0944288	0.081647	ANKRD1/CNN2/COL1A1/CRIP1/GNAT1/HYAL1/SFRP1	7
GO:0002367	cytokine production involved in immune response	4/143	22/4435	0.00482049	0.0956097	0.0826681	ARG1/IL10/NOD2/SASH3	4
GO:0002695	negative regulation of leukocyte activation	4/143	22/4435	0.00482049	0.0956097	0.0826681	ARG1/IL10/RIPOR2/SFRP1	4
GO:0002718	regulation of cytokine production involved in immune response	4/143	22/4435	0.00482049	0.0956097	0.0826681	ARG1/IL10/NOD2/SASH3	4
GO:0040007	growth	12/143	159/4435	0.00482556	0.0956097	0.0826681	ALCAM/BDNF/GNAT1/GNAT2/HYAL1/INHBA/PI16/RDH10/SASH3/SESN2/SFRP1/WNT2	12
GO:0042110	T cell activation	9/143	101/4435	0.00490208	0.0960701	0.0830661	ARG1/HES1/IGFBP2/IKZF3/ITGAL/NKG7/NOD2/RIPOR2/SASH3	9
GO:0042113	B cell activation	6/143	50/4435	0.00499275	0.096795	0.0836929	IKZF3/IL10/NOD2/POU2AF1/SASH3/SFRP1	6
GO:0040011	locomotion	16/143	246/4435	0.00524978	0.100695	0.0870652	AGTR1/CNN2/COL1A1/CX3CR1/FERMT3/HYAL1/JCAD/MYOC/NOD2/P2RX4/PRKCA/RIPOR2/SEMA3C/SFRP1/SST/TBXA2R	16
GO:0009719	response to endogenous stimulus	18/143	292/4435	0.00545351	0.103502	0.0894919	AGTR1/ANKRD1/ASIP/ASPN/COL1A1/FNDC4/HES1/HYAL1/IGFBP2/IL10/JCAD/NOD2/P2RX4/PPARG/SESN2/SFRP1/TRIB3/WNT2	18
GO:0022407	regulation of cell-cell adhesion	8/143	85/4435	0.00567679	0.106617	0.0921856	ARG1/FERMT3/HES1/IGFBP2/NOD2/PRKCA/RIPOR2/SASH3	8
GO:0010611	regulation of cardiac muscle hypertrophy	3/143	12/4435	0.00583066	0.108378	0.0937082	P2RX4/PI16/PRKCA	3
GO:0002683	negative regulation of immune system process	8/143	86/4435	0.00609234	0.110954	0.0959357	ARG1/CNN2/CX3CR1/GPR68/IL10/NOD2/RIPOR2/SFRP1	8
GO:0045785	positive regulation of cell adhesion	8/143	86/4435	0.00609234	0.110954	0.0959357	HES1/HYAL1/IGFBP2/MYOC/NOD2/PRKCA/SASH3/SFRP1	8
GO:0045926	negative regulation of growth	5/143	37/4435	0.00616448	0.111146	0.096101	HYAL1/INHBA/PI16/SESN2/SFRP1	5
GO:0045931	positive regulation of mitotic cell cycle	4/143	24/4435	0.00666135	0.117771	0.101829	CCND1/HES1/HYAL1/PRKCA	4
GO:0030335	positive regulation of cell migration	9/143	106/4435	0.00672788	0.117771	0.101829	COL1A1/FERMT3/HYAL1/JCAD/MYOC/P2RX4/PRKCA/RIPOR2/SEMA3C	9
GO:0051046	regulation of secretion	9/143	106/4435	0.00672788	0.117771	0.101829	ACTN1/ANKRD1/CYBA/GPR68/INHBA/PTGES/RAB26/RHBDF1/SFRP1	9
GO:0070661	leukocyte proliferation	7/143	70/4435	0.00686489	0.118792	0.102713	ARG1/CNN2/HES1/IGFBP2/IKZF3/IL10/SASH3	7
GO:0002700	regulation of production of molecular mediator of immune response	5/143	38/4435	0.00691803	0.118792	0.102713	ARG1/IL10/IL17A/NOD2/SASH3	5
GO:0048468	cell development	25/143	468/4435	0.00713254	0.12132	0.104899	ACTA2/ACTN1/ALCAM/ASIP/BDNF/CNN2/GNAT1/GNAT2/GPR68/HES1/IKZF3/IL17A/INHBA/MFAP5/MYOC/PI16/POU2AF1/PRKCA/RDH10/SASH3/SEMA3C/SERPINF1/SFRP1/TSSK1B/WNT2	25
GO:0003407	neural retina development	3/143	13/4435	0.00740268	0.121479	0.105036	GNAT1/GNAT2/HES1	3
GO:0014743	regulation of muscle hypertrophy	3/143	13/4435	0.00740268	0.121479	0.105036	P2RX4/PI16/PRKCA	3
GO:0001501	skeletal system development	8/143	89/4435	0.00747874	0.121479	0.105036	COL1A1/GPR68/HOXA3/HYAL1/LOXL2/MYOC/RDH10/SFRP1	8
GO:0060322	head development	8/143	89/4435	0.00747874	0.121479	0.105036	CKB/COL1A1/CX3CR1/EMX2/HES1/INHBA/SFRP1/WNT2	8
GO:1903530	regulation of secretion by cell	8/143	89/4435	0.00747874	0.121479	0.105036	ACTN1/ANKRD1/GPR68/INHBA/PTGES/RAB26/RHBDF1/SFRP1	8
GO:0014902	myotube differentiation	4/143	25/4435	0.00773495	0.124519	0.107664	ACTA2/ACTN1/PLD3/RIPOR2	4
GO:0044419	biological process involved in interspecies interaction between organisms	21/143	375/4435	0.00818806	0.130647	0.112962	ACTA2/AGTR1/ANKRD1/ANPEP/ARG1/CX3CR1/CYBA/HYAL1/IFNAR2/IKZF3/IL10/IL17A/MSRB1/NKG7/NOD2/POU2AF1/PRKCA/PTGDS/TBXA2R/TMEM106A/USP20	21
GO:0003002	regionalization	6/143	56/4435	0.00871238	0.135311	0.116995	EMX2/HES1/HOXA3/SEMA3C/SFRP1/WNT2	6
GO:0002444	myeloid leukocyte mediated immunity	4/143	26/4435	0.0089165	0.135311	0.116995	ARG1/CX3CR1/PTGDR/PTGDS	4
GO:0043500	muscle adaptation	4/143	26/4435	0.0089165	0.135311	0.116995	MYOC/P2RX4/PI16/PRKCA	4
GO:0050864	regulation of B cell activation	4/143	26/4435	0.0089165	0.135311	0.116995	IKZF3/IL10/NOD2/SFRP1	4
GO:0050866	negative regulation of cell activation	4/143	26/4435	0.0089165	0.135311	0.116995	ARG1/IL10/RIPOR2/SFRP1	4
GO:0071345	cellular response to cytokine stimulus	11/143	151/4435	0.00893066	0.135311	0.116995	ANKRD1/ARG1/CCR7/CX3CR1/HYAL1/IFNAR2/IL17A/INA/PTGES/RIPOR2/SFRP1	11
GO:0046620	regulation of organ growth	3/143	14/4435	0.00920169	0.138027	0.119344	PI16/SASH3/WNT2	3
GO:0016049	cell growth	7/143	74/4435	0.00926305	0.138027	0.119344	ALCAM/BDNF/HYAL1/INHBA/PI16/SESN2/SFRP1	7
GO:0048589	developmental growth	9/143	112/4435	0.0095636	0.139691	0.120782	ALCAM/BDNF/GNAT1/GNAT2/PI16/RDH10/SASH3/SFRP1/WNT2	9
GO:2000147	positive regulation of cell motility	9/143	112/4435	0.0095636	0.139691	0.120782	COL1A1/FERMT3/HYAL1/JCAD/MYOC/P2RX4/PRKCA/RIPOR2/SEMA3C	9
GO:0060284	regulation of cell development	10/143	132/4435	0.00960711	0.139691	0.120782	GPR68/HES1/IKZF3/IL17A/INHBA/PRKCA/SASH3/SERPINF1/SFRP1/WNT2	10
GO:0002761	regulation of myeloid leukocyte differentiation	4/143	27/4435	0.0102101	0.14727	0.127336	GPR68/IL17A/PRKCA/SFRP1	4
GO:1901700	response to oxygen-containing compound	18/143	312/4435	0.0106582	0.148934	0.128775	ADCY7/AGTR1/ALAS1/ANKRD1/COL1A1/ESR2/GPR68/HYAL1/IGFBP2/NOD2/P2RX4/PPARG/PRKCA/SESN2/SFRP1/STIM1/TBXA2R/TRIB3	18
GO:0007389	pattern specification process	6/143	59/4435	0.0111756	0.148934	0.128775	EMX2/HES1/HOXA3/SEMA3C/SFRP1/WNT2	6
GO:0007601	visual perception	6/143	59/4435	0.0111756	0.148934	0.128775	CLIC5/COL1A1/GNAT1/GNAT2/RDH10/RGS9	6
GO:0046651	lymphocyte proliferation	6/143	59/4435	0.0111756	0.148934	0.128775	ARG1/HES1/IGFBP2/IKZF3/IL10/SASH3	6
GO:0050953	sensory perception of light stimulus	6/143	59/4435	0.0111756	0.148934	0.128775	CLIC5/COL1A1/GNAT1/GNAT2/RDH10/RGS9	6
GO:0003300	cardiac muscle hypertrophy	3/143	15/4435	0.0112341	0.148934	0.128775	P2RX4/PI16/PRKCA	3
GO:0014032	neural crest cell development	3/143	15/4435	0.0112341	0.148934	0.128775	HES1/RDH10/SEMA3C	3
GO:0061005	cell differentiation involved in kidney development	3/143	15/4435	0.0112341	0.148934	0.128775	ACTA2/BASP1/HES1	3
GO:1904427	positive regulation of calcium ion transmembrane transport	3/143	15/4435	0.0112341	0.148934	0.128775	CACNB3/P2RX4/STIM1	3
GO:1990868	response to chemokine	3/143	15/4435	0.0112341	0.148934	0.128775	CCR7/CX3CR1/RIPOR2	3
GO:1990869	cellular response to chemokine	3/143	15/4435	0.0112341	0.148934	0.128775	CCR7/CX3CR1/RIPOR2	3
GO:0090130	tissue migration	7/143	77/4435	0.0114284	0.150404	0.130045	ACTA2/HYAL1/JCAD/LOXL2/P2RX4/PRKCA/TBXA2R	7
GO:0051702	biological process involved in interaction with symbiont	4/143	28/4435	0.0116194	0.15181	0.131261	ARG1/CX3CR1/NOD2/PTGDS	4
GO:0040017	positive regulation of locomotion	9/143	116/4435	0.0119045	0.152514	0.13187	COL1A1/FERMT3/HYAL1/JCAD/MYOC/P2RX4/PRKCA/RIPOR2/SEMA3C	9
GO:0061061	muscle structure development	9/143	116/4435	0.0119045	0.152514	0.13187	ACTA2/ACTN1/ANKRD1/CD164/HES1/PI16/PLD3/RIPOR2/WNT2	9
GO:0032943	mononuclear cell proliferation	6/143	60/4435	0.0120962	0.152514	0.13187	ARG1/HES1/IGFBP2/IKZF3/IL10/SASH3	6
GO:0044403	biological process involved in symbiotic interaction	6/143	60/4435	0.0120962	0.152514	0.13187	AGTR1/ANPEP/ARG1/CX3CR1/NOD2/PTGDS	6
GO:1902105	regulation of leukocyte differentiation	6/143	60/4435	0.0120962	0.152514	0.13187	GPR68/IKZF3/IL17A/PRKCA/SASH3/SFRP1	6
GO:0002443	leukocyte mediated immunity	7/143	79/4435	0.0130624	0.162628	0.140615	ARG1/CX3CR1/NKG7/NOD2/PTGDR/PTGDS/SASH3	7
GO:0044089	positive regulation of cellular component biogenesis	8/143	98/4435	0.0130788	0.162628	0.140615	BDNF/HYAL1/IL17A/MYOC/PRKCA/RIPOR2/SEMA4A/SFRP1	8
GO:0048864	stem cell development	3/143	16/4435	0.0135049	0.165071	0.142727	HES1/RDH10/SEMA3C	3
GO:0050832	defense response to fungus	3/143	16/4435	0.0135049	0.165071	0.142727	ARG1/CX3CR1/IL17A	3
GO:0002682	regulation of immune system process	17/143	296/4435	0.0135499	0.165071	0.142727	ADCY7/ARG1/CNN2/CX3CR1/CYBA/GPR68/HES1/IGFBP2/IKZF3/IL10/IL17A/INHBA/NOD2/PRKCA/RIPOR2/SASH3/SFRP1	17
GO:1903706	regulation of hemopoiesis	7/143	80/4435	0.0139396	0.167992	0.145253	GPR68/IKZF3/IL17A/INHBA/PRKCA/SASH3/SFRP1	7
GO:0042127	regulation of cell population proliferation	19/143	345/4435	0.0139843	0.167992	0.145253	AGTR1/ARG1/CNN1/CNN2/HES1/HOXA3/HYAL1/IGFBP2/IKZF3/IL10/INHBA/NOD2/PRKCA/PTGES/RIPOR2/SASH3/SERPINF1/SFRP1/WNT2	19
GO:0002440	production of molecular mediator of immune response	5/143	45/4435	0.0140692	0.167992	0.145253	ARG1/IL10/IL17A/NOD2/SASH3	5
GO:1902107	positive regulation of leukocyte differentiation	4/143	30/4435	0.0147994	0.174401	0.150794	GPR68/IL17A/PRKCA/SASH3	4
GO:1903708	positive regulation of hemopoiesis	4/143	30/4435	0.0147994	0.174401	0.150794	GPR68/IL17A/PRKCA/SASH3	4
GO:0045637	regulation of myeloid cell differentiation	5/143	46/4435	0.0153862	0.178976	0.15475	GPR68/IL17A/INHBA/PRKCA/SFRP1	5
GO:0071559	response to transforming growth factor beta	5/143	46/4435	0.0153862	0.178976	0.15475	ANKRD1/ASPN/FNDC4/SFRP1/WNT2	5
GO:0007420	brain development	7/143	82/4435	0.0158196	0.181636	0.15705	CKB/CX3CR1/EMX2/HES1/INHBA/SFRP1/WNT2	7
GO:0009620	response to fungus	3/143	17/4435	0.0160178	0.181636	0.15705	ARG1/CX3CR1/IL17A	3
GO:0032731	positive regulation of interleukin-1 beta production	3/143	17/4435	0.0160178	0.181636	0.15705	IL17A/NOD2/TMEM106A	3
GO:0032835	glomerulus development	3/143	17/4435	0.0160178	0.181636	0.15705	ACTA2/BASP1/HES1	3
GO:0050863	regulation of T cell activation	6/143	64/4435	0.0163155	0.182066	0.157422	ARG1/HES1/IGFBP2/NOD2/RIPOR2/SASH3	6
GO:0001763	morphogenesis of a branching structure	4/143	31/4435	0.0165763	0.182066	0.157422	RDH10/SEMA3C/SFRP1/WNT2	4
GO:0060560	developmental growth involved in morphogenesis	4/143	31/4435	0.0165763	0.182066	0.157422	ALCAM/BDNF/RDH10/SFRP1	4
GO:0061138	morphogenesis of a branching epithelium	4/143	31/4435	0.0165763	0.182066	0.157422	RDH10/SEMA3C/SFRP1/WNT2	4
GO:1903169	regulation of calcium ion transmembrane transport	4/143	31/4435	0.0165763	0.182066	0.157422	CACNB3/CYBA/P2RX4/STIM1	4
GO:0034097	response to cytokine	11/143	165/4435	0.0166616	0.182066	0.157422	ANKRD1/ARG1/CCR7/CX3CR1/HYAL1/IFNAR2/IL17A/INA/PTGES/RIPOR2/SFRP1	11
GO:0048732	gland development	6/143	65/4435	0.0175113	0.190198	0.164453	HES1/HOXA3/SEMA3C/SERPINF1/SFRP1/WNT2	6
GO:0051707	response to other organism	18/143	329/4435	0.0177055	0.191156	0.165281	ACTA2/ANKRD1/ARG1/CX3CR1/CYBA/HYAL1/IFNAR2/IKZF3/IL10/IL17A/MSRB1/NKG7/NOD2/POU2AF1/PRKCA/TBXA2R/TMEM106A/USP20	18
GO:0043207	response to external biotic stimulus	18/143	330/4435	0.0182124	0.195458	0.169001	ACTA2/ANKRD1/ARG1/CX3CR1/CYBA/HYAL1/IFNAR2/IKZF3/IL10/IL17A/MSRB1/NKG7/NOD2/POU2AF1/PRKCA/TBXA2R/TMEM106A/USP20	18
GO:0050728	negative regulation of inflammatory response	4/143	32/4435	0.0184815	0.195679	0.169192	FNDC4/IL10/IL17A/NOD2	4
GO:1903037	regulation of leukocyte cell-cell adhesion	6/143	66/4435	0.0187662	0.195679	0.169192	ARG1/HES1/IGFBP2/NOD2/RIPOR2/SASH3	6
GO:0002709	regulation of T cell mediated immunity	3/143	18/4435	0.0187756	0.195679	0.169192	ARG1/NOD2/SASH3	3
GO:0034446	substrate adhesion-dependent cell spreading	3/143	18/4435	0.0187756	0.195679	0.169192	FERMT3/MYOC/SFRP1	3
GO:0043473	pigmentation	3/143	18/4435	0.0187756	0.195679	0.169192	ASIP/GNAT1/GNAT2	3
GO:0003012	muscle system process	7/143	85/4435	0.0189681	0.196549	0.169944	ACTA2/KCNJ5/MYOC/P2RX4/PI16/PRKCA/TBXA2R	7
GO:0043010	camera-type eye development	5/143	49/4435	0.0198247	0.203091	0.175601	GNAT1/GNAT2/HES1/INHBA/RDH10	5
GO:0051146	striated muscle cell differentiation	5/143	49/4435	0.0198247	0.203091	0.175601	ACTA2/ACTN1/PI16/PLD3/RIPOR2	5
GO:0007517	muscle organ development	6/143	67/4435	0.0200813	0.204557	0.176868	ACTA2/ACTN1/ANKRD1/CD164/RIPOR2/WNT2	6
GO:0001837	epithelial to mesenchymal transition	4/143	33/4435	0.0205173	0.205515	0.177697	COL1A1/LOXL2/SFRP1/WNT2	4
GO:0045598	regulation of fat cell differentiation	4/143	33/4435	0.0205173	0.205515	0.177697	HES1/PPARG/SFRP1/TRIB3	4
GO:0098742	cell-cell adhesion via plasma-membrane adhesion molecules	4/143	33/4435	0.0205173	0.205515	0.177697	ALCAM/CD164/CDH18/ITGAL	4
GO:0042692	muscle cell differentiation	6/143	68/4435	0.0214579	0.209994	0.181569	ACTA2/ACTN1/HES1/PI16/PLD3/RIPOR2	6
GO:0045055	regulated exocytosis	5/143	50/4435	0.0214727	0.209994	0.181569	NKG7/PTGDR/PTGDS/RAB26/TSPAN18	5
GO:0019827	stem cell population maintenance	3/143	19/4435	0.0217797	0.209994	0.181569	HES1/LOXL2/SFRP1	3
GO:0042100	B cell proliferation	3/143	19/4435	0.0217797	0.209994	0.181569	IKZF3/IL10/SASH3	3
GO:0043502	regulation of muscle adaptation	3/143	19/4435	0.0217797	0.209994	0.181569	P2RX4/PI16/PRKCA	3
GO:0060041	retina development in camera-type eye	3/143	19/4435	0.0217797	0.209994	0.181569	GNAT1/GNAT2/HES1	3
GO:0098727	maintenance of cell number	3/143	19/4435	0.0217797	0.209994	0.181569	HES1/LOXL2/SFRP1	3
GO:0051606	detection of stimulus	4/143	34/4435	0.0226861	0.217569	0.188119	GNAT1/GNAT2/NOD2/STIM1	4
GO:0002366	leukocyte activation involved in immune response	6/143	69/4435	0.0228972	0.218432	0.188865	CX3CR1/ITGAL/NKG7/POU2AF1/PTGDR/PTGDS	6
GO:0051960	regulation of nervous system development	5/143	51/4435	0.0232077	0.219946	0.190174	BDNF/HES1/SEMA4A/SERPINF1/WNT2	5
GO:0009607	response to biotic stimulus	18/143	339/4435	0.0232999	0.219946	0.190174	ACTA2/ANKRD1/ARG1/CX3CR1/CYBA/HYAL1/IFNAR2/IKZF3/IL10/IL17A/MSRB1/NKG7/NOD2/POU2AF1/PRKCA/TBXA2R/TMEM106A/USP20	18
GO:0002263	cell activation involved in immune response	6/143	70/4435	0.0244003	0.220151	0.190351	CX3CR1/ITGAL/NKG7/POU2AF1/PTGDR/PTGDS	6
GO:0030097	hemopoiesis	11/143	175/4435	0.024694	0.220151	0.190351	CNN2/GPR68/HES1/IKZF3/IL17A/INHBA/MFAP5/POU2AF1/PRKCA/SASH3/SFRP1	11
GO:0001817	regulation of cytokine production	10/143	153/4435	0.024916	0.220151	0.190351	ADCY7/ARG1/CYBA/IL10/IL17A/NOD2/PLD3/POU2AF1/SASH3/TMEM106A	10
GO:0010634	positive regulation of epithelial cell migration	4/143	35/4435	0.0249896	0.220151	0.190351	HYAL1/JCAD/P2RX4/PRKCA	4
GO:0014706	striated muscle tissue development	4/143	35/4435	0.0249896	0.220151	0.190351	ANKRD1/PI16/SEMA3C/WNT2	4
GO:0055001	muscle cell development	4/143	35/4435	0.0249896	0.220151	0.190351	ACTA2/ACTN1/HES1/PI16	4
GO:0001909	leukocyte mediated cytotoxicity	3/143	20/4435	0.0250309	0.220151	0.190351	ARG1/CX3CR1/NKG7	3
GO:0003206	cardiac chamber morphogenesis	3/143	20/4435	0.0250309	0.220151	0.190351	HES1/SEMA3C/WNT2	3
GO:0006636	unsaturated fatty acid biosynthetic process	3/143	20/4435	0.0250309	0.220151	0.190351	ELOVL7/PTGDS/PTGES	3
GO:0032732	positive regulation of interleukin-1 production	3/143	20/4435	0.0250309	0.220151	0.190351	IL17A/NOD2/TMEM106A	3
GO:0043299	leukocyte degranulation	3/143	20/4435	0.0250309	0.220151	0.190351	NKG7/PTGDR/PTGDS	3
GO:0045670	regulation of osteoclast differentiation	3/143	20/4435	0.0250309	0.220151	0.190351	GPR68/IL17A/SFRP1	3
GO:2000045	regulation of G1/S transition of mitotic cell cycle	3/143	20/4435	0.0250309	0.220151	0.190351	CCND1/HYAL1/INHBA	3
GO:0006909	phagocytosis	5/143	52/4435	0.025031	0.220151	0.190351	CNN2/CYBA/ITGAL/MSR1/NOD2	5
GO:0001667	ameboidal-type cell migration	7/143	91/4435	0.0265389	0.23228	0.200839	HYAL1/JCAD/LOXL2/P2RX4/PRKCA/SEMA3C/TBXA2R	7
GO:0002237	response to molecule of bacterial origin	5/143	53/4435	0.0269441	0.232441	0.200978	ANKRD1/IL10/NOD2/PRKCA/TBXA2R	5
GO:0010038	response to metal ion	5/143	53/4435	0.0269441	0.232441	0.200978	ADCY7/CRIP1/LOXL2/P2RX4/STIM1	5
GO:0061448	connective tissue development	5/143	53/4435	0.0269441	0.232441	0.200978	ACTA2/COL1A1/HOXA3/HYAL1/LOXL2	5
GO:0009617	response to bacterium	8/143	112/4435	0.0271545	0.233141	0.201583	ANKRD1/CYBA/IKZF3/IL10/IL17A/NOD2/PRKCA/TBXA2R	8
GO:0001649	osteoblast differentiation	4/143	36/4435	0.0274295	0.234386	0.202659	COL1A1/MSX2/MYOC/SFRP1	4
GO:0002456	T cell mediated immunity	3/143	21/4435	0.0285287	0.235857	0.203931	ARG1/NOD2/SASH3	3
GO:0003205	cardiac chamber development	3/143	21/4435	0.0285287	0.235857	0.203931	HES1/SEMA3C/WNT2	3
GO:0010717	regulation of epithelial to mesenchymal transition	3/143	21/4435	0.0285287	0.235857	0.203931	COL1A1/LOXL2/SFRP1	3
GO:0050764	regulation of phagocytosis	3/143	21/4435	0.0285287	0.235857	0.203931	CNN2/CYBA/NOD2	3
GO:0050769	positive regulation of neurogenesis	3/143	21/4435	0.0285287	0.235857	0.203931	HES1/SERPINF1/WNT2	3
GO:0051928	positive regulation of calcium ion transport	3/143	21/4435	0.0285287	0.235857	0.203931	CACNB3/P2RX4/STIM1	3
GO:1904064	positive regulation of cation transmembrane transport	3/143	21/4435	0.0285287	0.235857	0.203931	CACNB3/P2RX4/STIM1	3
GO:0007399	nervous system development	18/143	347/4435	0.0286812	0.235857	0.203931	ALCAM/BDNF/CHRNA3/CKB/CX3CR1/EMX2/GNAT1/GNAT2/HES1/HOXA3/INA/INHBA/MYOC/SEMA3C/SEMA4A/SERPINF1/SFRP1/WNT2	18
GO:0035556	intracellular signal transduction	23/143	475/4435	0.0289867	0.235857	0.203931	ADCY7/AGTR1/ANKRD1/CCND1/CRIP1/HASPIN/INHBA/JCAD/MAPK13/MOB3B/MYOC/NOD2/P2RX4/PRDX1/PRKCA/PSD/RGS9/RIPOR2/SESN2/TBXA2R/TMEM106A/TRIB3/USP20	23
GO:0001816	cytokine production	10/143	157/4435	0.0291583	0.235857	0.203931	ADCY7/ARG1/CYBA/IL10/IL17A/NOD2/PLD3/POU2AF1/SASH3/TMEM106A	10
GO:0002697	regulation of immune effector process	6/143	73/4435	0.0293022	0.235857	0.203931	ARG1/CX3CR1/IL10/IL17A/NOD2/SASH3	6
GO:0010631	epithelial cell migration	6/143	73/4435	0.0293022	0.235857	0.203931	HYAL1/JCAD/LOXL2/P2RX4/PRKCA/TBXA2R	6
GO:0090132	epithelium migration	6/143	73/4435	0.0293022	0.235857	0.203931	HYAL1/JCAD/LOXL2/P2RX4/PRKCA/TBXA2R	6
GO:0007267	cell-cell signaling	14/143	250/4435	0.0294333	0.235858	0.203933	ACTN1/CHRNA3/COL1A1/GNAT1/GPR68/HES1/INA/INHBA/KCNJ5/MYOC/P2RX4/PTGES/SFRP1/WNT2	14
GO:0050877	nervous system process	11/143	180/4435	0.029634	0.236256	0.204277	CHRNA3/CLIC5/COL1A1/GNAT1/GNAT2/P2RX4/PTGES/RDH10/RGS9/RIPOR2/SLC1A4	11
GO:0070848	response to growth factor	8/143	114/4435	0.0297938	0.236256	0.204277	ANKRD1/ASPN/FNDC4/HES1/HYAL1/JCAD/SFRP1/WNT2	8
GO:0042129	regulation of T cell proliferation	4/143	37/4435	0.0300071	0.236256	0.204277	ARG1/HES1/IGFBP2/SASH3	4
GO:0090092	regulation of transmembrane receptor protein serine/threonine kinase signaling pathway	4/143	37/4435	0.0300071	0.236256	0.204277	ASPN/HES1/INHBA/SFRP1	4
GO:0043542	endothelial cell migration	5/143	55/4435	0.0310444	0.240441	0.207895	JCAD/LOXL2/P2RX4/PRKCA/TBXA2R	5
GO:0048872	homeostasis of number of cells	5/143	55/4435	0.0310444	0.240441	0.207895	CX3CR1/GNAT2/INHBA/NOD2/SASH3	5
GO:0007346	regulation of mitotic cell cycle	6/143	74/4435	0.0310704	0.240441	0.207895	CCND1/HASPIN/HES1/HYAL1/INHBA/PRKCA	6
GO:0007600	sensory perception	8/143	115/4435	0.0311778	0.240441	0.207895	CLIC5/COL1A1/GNAT1/GNAT2/PTGES/RDH10/RGS9/RIPOR2	8
GO:0016331	morphogenesis of embryonic epithelium	3/143	22/4435	0.0322721	0.240441	0.207895	RDH10/SFRP1/WNT2	3
GO:0021915	neural tube development	3/143	22/4435	0.0322721	0.240441	0.207895	HES1/SEMA3C/SFRP1	3
GO:0022600	digestive system process	3/143	22/4435	0.0322721	0.240441	0.207895	GCNT3/IL17A/NOD2	3
GO:0030183	B cell differentiation	3/143	22/4435	0.0322721	0.240441	0.207895	IKZF3/POU2AF1/SFRP1	3
GO:0032609	type II interferon production	3/143	22/4435	0.0322721	0.240441	0.207895	IL10/NOD2/SASH3	3
GO:0032611	interleukin-1 beta production	3/143	22/4435	0.0322721	0.240441	0.207895	IL17A/NOD2/TMEM106A	3
GO:0032649	regulation of type II interferon production	3/143	22/4435	0.0322721	0.240441	0.207895	IL10/NOD2/SASH3	3
GO:0032651	regulation of interleukin-1 beta production	3/143	22/4435	0.0322721	0.240441	0.207895	IL17A/NOD2/TMEM106A	3
GO:0043535	regulation of blood vessel endothelial cell migration	3/143	22/4435	0.0322721	0.240441	0.207895	JCAD/P2RX4/TBXA2R	3
GO:0032879	regulation of localization	20/143	403/4435	0.0326732	0.241615	0.20891	ACTN1/ANKRD1/ANXA5/CACNB3/CLIC5/CNN2/CYBA/GPR68/INHBA/MSR1/NOD2/P2RX4/PTGES/RAB26/RHBDF1/RIPOR2/SESN2/SFRP1/STIM1/TRIB3	20
GO:0002819	regulation of adaptive immune response	4/143	38/4435	0.0327234	0.241615	0.20891	ADCY7/ARG1/NOD2/SASH3	4
GO:0060537	muscle tissue development	6/143	75/4435	0.0329071	0.241615	0.20891	ACTA2/ACTN1/ANKRD1/PI16/SEMA3C/WNT2	6
GO:0030029	actin filament-based process	9/143	138/4435	0.0330212	0.241615	0.20891	ACTA2/ACTN1/CNN1/CNN2/DSTN/KCNJ5/MSRB1/MYOC/SFRP1	9
GO:0071495	cellular response to endogenous stimulus	14/143	254/4435	0.0331092	0.241615	0.20891	AGTR1/ANKRD1/ASIP/ASPN/COL1A1/HES1/HYAL1/JCAD/NOD2/P2RX4/PPARG/SFRP1/TRIB3/WNT2	14
GO:0007599	hemostasis	5/143	56/4435	0.0332338	0.241615	0.20891	ANXA5/FERMT3/PRKCA/PROS1/TSPAN18	5
GO:0008284	positive regulation of cell population proliferation	11/143	185/4435	0.0352495	0.255197	0.220654	AGTR1/HES1/HOXA3/HYAL1/IGFBP2/NOD2/PRKCA/RIPOR2/SASH3/SFRP1/WNT2	11
GO:0010632	regulation of epithelial cell migration	5/143	57/4435	0.0355173	0.255197	0.220654	HYAL1/JCAD/P2RX4/PRKCA/TBXA2R	5
GO:0002703	regulation of leukocyte mediated immunity	4/143	39/4435	0.0355794	0.255197	0.220654	ARG1/CX3CR1/NOD2/SASH3	4
GO:0040008	regulation of growth	7/143	97/4435	0.0359558	0.255197	0.220654	HYAL1/INHBA/PI16/SASH3/SESN2/SFRP1/WNT2	7
GO:0007266	Rho protein signal transduction	3/143	23/4435	0.0362592	0.255197	0.220654	AGTR1/MYOC/RIPOR2	3
GO:0034767	positive regulation of monoatomic ion transmembrane transport	3/143	23/4435	0.0362592	0.255197	0.220654	CACNB3/P2RX4/STIM1	3
GO:0051851	modulation by host of symbiont process	3/143	23/4435	0.0362592	0.255197	0.220654	CX3CR1/NOD2/PTGDS	3
GO:0051093	negative regulation of developmental process	9/143	141/4435	0.0371794	0.255197	0.220654	ASPN/GPR68/HES1/INHBA/LOXL2/PI16/SERPINF1/SFRP1/TRIB3	9
GO:0001558	regulation of cell growth	5/143	58/4435	0.0378958	0.255197	0.220654	HYAL1/INHBA/PI16/SESN2/SFRP1	5
GO:0001654	eye development	5/143	58/4435	0.0378958	0.255197	0.220654	GNAT1/GNAT2/HES1/INHBA/RDH10	5
GO:0031348	negative regulation of defense response	5/143	58/4435	0.0378958	0.255197	0.220654	ARG1/FNDC4/IL10/IL17A/NOD2	5
GO:0007166	cell surface receptor signaling pathway	21/143	437/4435	0.0391468	0.255197	0.220654	ARG1/ASPN/CCR7/CHRNA3/COL1A1/CX3CR1/CYBA/FERMT3/HES1/IFNAR2/IGFBP2/IL17A/INHBA/JCAD/MYOC/NOD2/P2RX4/PRKCA/RHBDF1/SFRP1/WNT2	21
GO:0001754	eye photoreceptor cell differentiation	2/143	10/4435	0.0392066	0.255197	0.220654	GNAT1/GNAT2	2
GO:0001974	blood vessel remodeling	2/143	10/4435	0.0392066	0.255197	0.220654	HOXA3/SEMA3C	2
GO:0002828	regulation of type 2 immune response	2/143	10/4435	0.0392066	0.255197	0.220654	ARG1/NOD2	2
GO:0003279	cardiac septum development	2/143	10/4435	0.0392066	0.255197	0.220654	HES1/SEMA3C	2
GO:0007588	excretion	2/143	10/4435	0.0392066	0.255197	0.220654	ABCG2/CHRNA3	2
GO:0014904	myotube cell development	2/143	10/4435	0.0392066	0.255197	0.220654	ACTA2/ACTN1	2
GO:0032414	positive regulation of ion transmembrane transporter activity	2/143	10/4435	0.0392066	0.255197	0.220654	CACNB3/STIM1	2
GO:0032613	interleukin-10 production	2/143	10/4435	0.0392066	0.255197	0.220654	NOD2/SASH3	2
GO:0032653	regulation of interleukin-10 production	2/143	10/4435	0.0392066	0.255197	0.220654	NOD2/SASH3	2
GO:0043536	positive regulation of blood vessel endothelial cell migration	2/143	10/4435	0.0392066	0.255197	0.220654	JCAD/P2RX4	2
GO:0048538	thymus development	2/143	10/4435	0.0392066	0.255197	0.220654	HES1/HOXA3	2
GO:0051058	negative regulation of small GTPase mediated signal transduction	2/143	10/4435	0.0392066	0.255197	0.220654	MYOC/RIPOR2	2
GO:0060415	muscle tissue morphogenesis	2/143	10/4435	0.0392066	0.255197	0.220654	ANKRD1/WNT2	2
GO:0061383	trabecula morphogenesis	2/143	10/4435	0.0392066	0.255197	0.220654	COL1A1/SFRP1	2
GO:0150117	positive regulation of cell-substrate junction organization	2/143	10/4435	0.0392066	0.255197	0.220654	MYOC/SFRP1	2
GO:2000134	negative regulation of G1/S transition of mitotic cell cycle	2/143	10/4435	0.0392066	0.255197	0.220654	CCND1/INHBA	2
GO:2001238	positive regulation of extrinsic apoptotic signaling pathway	2/143	10/4435	0.0392066	0.255197	0.220654	INHBA/SFRP1	2
GO:0060326	cell chemotaxis	5/143	59/4435	0.0403699	0.259783	0.224619	AGTR1/CX3CR1/NOD2/P2RX4/RIPOR2	5
GO:0071496	cellular response to external stimulus	5/143	59/4435	0.0403699	0.259783	0.224619	ANKRD1/CNN2/COL1A1/SESN2/SFRP1	5
GO:0010595	positive regulation of endothelial cell migration	3/143	24/4435	0.0404875	0.259783	0.224619	JCAD/P2RX4/PRKCA	3
GO:0035051	cardiocyte differentiation	3/143	24/4435	0.0404875	0.259783	0.224619	HES1/PI16/SEMA3C	3
GO:0001818	negative regulation of cytokine production	4/143	41/4435	0.0417121	0.262045	0.226575	ADCY7/ARG1/IL10/NOD2	4
GO:0001894	tissue homeostasis	4/143	41/4435	0.0417121	0.262045	0.226575	GNAT2/IL17A/NOD2/SASH3	4
GO:0003007	heart morphogenesis	4/143	41/4435	0.0417121	0.262045	0.226575	ANKRD1/HES1/SEMA3C/WNT2	4
GO:0048771	tissue remodeling	4/143	41/4435	0.0417121	0.262045	0.226575	GNAT2/HOXA3/SEMA3C/SFRP1	4
GO:0051216	cartilage development	4/143	41/4435	0.0417121	0.262045	0.226575	COL1A1/HOXA3/HYAL1/LOXL2	4
GO:0060249	anatomical structure homeostasis	4/143	41/4435	0.0417121	0.262045	0.226575	GNAT2/IL17A/NOD2/SASH3	4
GO:0048699	generation of neurons	11/143	191/4435	0.042937	0.267893	0.231631	ALCAM/BDNF/EMX2/GNAT1/GNAT2/HES1/INHBA/MYOC/SEMA3C/SFRP1/WNT2	11
GO:0150063	visual system development	5/143	60/4435	0.0429402	0.267893	0.231631	GNAT1/GNAT2/HES1/INHBA/RDH10	5
GO:0023061	signal release	6/143	80/4435	0.0431452	0.268244	0.231935	ACTN1/GNAT1/GPR68/INHBA/PTGES/SFRP1	6
GO:0002275	myeloid cell activation involved in immune response	3/143	25/4435	0.0449538	0.272917	0.235975	CX3CR1/PTGDR/PTGDS	3
GO:0048588	developmental cell growth	3/143	25/4435	0.0449538	0.272917	0.235975	ALCAM/BDNF/PI16	3
GO:0007162	negative regulation of cell adhesion	4/143	42/4435	0.0449893	0.272917	0.235975	ARG1/COL1A1/MYOC/RIPOR2	4
GO:0045927	positive regulation of growth	4/143	42/4435	0.0449893	0.272917	0.235975	HYAL1/SASH3/SFRP1/WNT2	4
GO:0048880	sensory system development	5/143	61/4435	0.0456072	0.272917	0.235975	GNAT1/GNAT2/HES1/INHBA/RDH10	5
GO:0001954	positive regulation of cell-matrix adhesion	2/143	11/4435	0.0469241	0.272917	0.235975	MYOC/SFRP1	2
GO:0002042	cell migration involved in sprouting angiogenesis	2/143	11/4435	0.0469241	0.272917	0.235975	JCAD/TBXA2R	2
GO:0002886	regulation of myeloid leukocyte mediated immunity	2/143	11/4435	0.0469241	0.272917	0.235975	ARG1/CX3CR1	2
GO:0010718	positive regulation of epithelial to mesenchymal transition	2/143	11/4435	0.0469241	0.272917	0.235975	COL1A1/LOXL2	2
GO:0021545	cranial nerve development	2/143	11/4435	0.0469241	0.272917	0.235975	HES1/HOXA3	2
GO:0035019	somatic stem cell population maintenance	2/143	11/4435	0.0469241	0.272917	0.235975	HES1/SFRP1	2
GO:0035282	segmentation	2/143	11/4435	0.0469241	0.272917	0.235975	SEMA3C/SFRP1	2
GO:0048644	muscle organ morphogenesis	2/143	11/4435	0.0469241	0.272917	0.235975	ANKRD1/WNT2	2
GO:0050766	positive regulation of phagocytosis	2/143	11/4435	0.0469241	0.272917	0.235975	CYBA/NOD2	2
GO:0051893	regulation of focal adhesion assembly	2/143	11/4435	0.0469241	0.272917	0.235975	MYOC/SFRP1	2
GO:0051963	regulation of synapse assembly	2/143	11/4435	0.0469241	0.272917	0.235975	BDNF/SEMA4A	2
GO:0055017	cardiac muscle tissue growth	2/143	11/4435	0.0469241	0.272917	0.235975	PI16/WNT2	2
GO:0060042	retina morphogenesis in camera-type eye	2/143	11/4435	0.0469241	0.272917	0.235975	GNAT1/GNAT2	2
GO:0090109	regulation of cell-substrate junction assembly	2/143	11/4435	0.0469241	0.272917	0.235975	MYOC/SFRP1	2
GO:1902622	regulation of neutrophil migration	2/143	11/4435	0.0469241	0.272917	0.235975	NOD2/RIPOR2	2
GO:0008285	negative regulation of cell population proliferation	8/143	125/4435	0.0475018	0.273278	0.236287	ARG1/CNN1/HES1/IL10/INHBA/PTGES/SERPINF1/SFRP1	8
GO:0030036	actin cytoskeleton organization	8/143	125/4435	0.0475018	0.273278	0.236287	ACTA2/ACTN1/CNN1/CNN2/DSTN/MSRB1/MYOC/SFRP1	8
GO:0050727	regulation of inflammatory response	6/143	82/4435	0.0477441	0.273278	0.236287	FNDC4/IL10/IL17A/NKG7/NOD2/PTGES	6
GO:0050900	leukocyte migration	6/143	82/4435	0.0477441	0.273278	0.236287	CNN2/CX3CR1/IL17A/ITGAL/NOD2/RIPOR2	6
GO:1901652	response to peptide	6/143	82/4435	0.0477441	0.273278	0.236287	AGTR1/IGFBP2/NOD2/PPARG/SESN2/TRIB3	6
GO:0034329	cell junction assembly	5/143	62/4435	0.0483714	0.274458	0.237307	BDNF/IL17A/MYOC/SEMA4A/SFRP1	5
GO:0030198	extracellular matrix organization	4/143	43/4435	0.0484069	0.274458	0.237307	COL1A1/FBLN5/LOXL2/MPZL3	4
GO:0045229	external encapsulating structure organization	4/143	43/4435	0.0484069	0.274458	0.237307	COL1A1/FBLN5/LOXL2/MPZL3	4
GO:0009612	response to mechanical stimulus	3/143	26/4435	0.0496543	0.278033	0.240399	ANKRD1/CNN2/COL1A1	3
GO:0030316	osteoclast differentiation	3/143	26/4435	0.0496543	0.278033	0.240399	GPR68/IL17A/SFRP1	3
GO:0032612	interleukin-1 production	3/143	26/4435	0.0496543	0.278033	0.240399	IL17A/NOD2/TMEM106A	3
GO:0032652	regulation of interleukin-1 production	3/143	26/4435	0.0496543	0.278033	0.240399	IL17A/NOD2/TMEM106A	3
GO:0010594	regulation of endothelial cell migration	4/143	44/4435	0.0519645	0.281904	0.243746	JCAD/P2RX4/PRKCA/TBXA2R	4
GO:0043062	extracellular structure organization	4/143	44/4435	0.0519645	0.281904	0.243746	COL1A1/FBLN5/LOXL2/MPZL3	4
GO:0071560	cellular response to transforming growth factor beta stimulus	4/143	44/4435	0.0519645	0.281904	0.243746	ANKRD1/ASPN/SFRP1/WNT2	4
GO:0032102	negative regulation of response to external stimulus	6/143	84/4435	0.0526365	0.281904	0.243746	ARG1/FNDC4/IL10/IL17A/NOD2/PROS1	6
GO:0048598	embryonic morphogenesis	6/143	84/4435	0.0526365	0.281904	0.243746	HES1/INHBA/RDH10/SFRP1/TXNRD1/WNT2	6
GO:0006952	defense response	19/143	400/4435	0.0538229	0.281904	0.243746	ADCY7/ARG1/CCR7/CX3CR1/CYBA/FNDC4/GNAT2/HYAL1/IFNAR2/IL10/IL17A/MSRB1/NKG7/NOD2/PLD3/PTGES/TMEM106A/TSPAN18/USP20	19
GO:0044057	regulation of system process	7/143	106/4435	0.0538498	0.281904	0.243746	AGTR1/INHBA/KCNJ5/P2RX4/PI16/PRKCA/TBXA2R	7
GO:0000082	G1/S transition of mitotic cell cycle	3/143	27/4435	0.0545848	0.281904	0.243746	CCND1/HYAL1/INHBA	3
GO:0002705	positive regulation of leukocyte mediated immunity	3/143	27/4435	0.0545848	0.281904	0.243746	ARG1/NOD2/SASH3	3
GO:0072073	kidney epithelium development	3/143	27/4435	0.0545848	0.281904	0.243746	BASP1/HES1/SFRP1	3
GO:1902806	regulation of cell cycle G1/S phase transition	3/143	27/4435	0.0545848	0.281904	0.243746	CCND1/HYAL1/INHBA	3
GO:0001704	formation of primary germ layer	2/143	12/4435	0.0551428	0.281904	0.243746	INHBA/TXNRD1	2
GO:0001910	regulation of leukocyte mediated cytotoxicity	2/143	12/4435	0.0551428	0.281904	0.243746	ARG1/CX3CR1	2
GO:0003151	outflow tract morphogenesis	2/143	12/4435	0.0551428	0.281904	0.243746	HES1/SEMA3C	2
GO:0009584	detection of visible light	2/143	12/4435	0.0551428	0.281904	0.243746	GNAT1/GNAT2	2
GO:0010812	negative regulation of cell-substrate adhesion	2/143	12/4435	0.0551428	0.281904	0.243746	COL1A1/MYOC	2
GO:0032355	response to estradiol	2/143	12/4435	0.0551428	0.281904	0.243746	ESR2/SFRP1	2
GO:0032623	interleukin-2 production	2/143	12/4435	0.0551428	0.281904	0.243746	NOD2/SASH3	2
GO:0032663	regulation of interleukin-2 production	2/143	12/4435	0.0551428	0.281904	0.243746	NOD2/SASH3	2
GO:0035850	epithelial cell differentiation involved in kidney development	2/143	12/4435	0.0551428	0.281904	0.243746	ACTA2/BASP1	2
GO:0042092	type 2 immune response	2/143	12/4435	0.0551428	0.281904	0.243746	ARG1/NOD2	2
GO:0042461	photoreceptor cell development	2/143	12/4435	0.0551428	0.281904	0.243746	GNAT1/GNAT2	2
GO:0046677	response to antibiotic	2/143	12/4435	0.0551428	0.281904	0.243746	CRIP1/HYAL1	2
GO:0051099	positive regulation of binding	2/143	12/4435	0.0551428	0.281904	0.243746	HES1/RIPOR2	2
GO:0060419	heart growth	2/143	12/4435	0.0551428	0.281904	0.243746	PI16/WNT2	2
GO:0070098	chemokine-mediated signaling pathway	2/143	12/4435	0.0551428	0.281904	0.243746	CCR7/CX3CR1	2
GO:0070527	platelet aggregation	2/143	12/4435	0.0551428	0.281904	0.243746	FERMT3/PRKCA	2
GO:0150076	neuroinflammatory response	2/143	12/4435	0.0551428	0.281904	0.243746	CX3CR1/GNAT2	2
GO:1902807	negative regulation of cell cycle G1/S phase transition	2/143	12/4435	0.0551428	0.281904	0.243746	CCND1/INHBA	2
GO:2001257	regulation of cation channel activity	2/143	12/4435	0.0551428	0.281904	0.243746	CACNB3/STIM1	2
GO:0042098	T cell proliferation	4/143	45/4435	0.0556616	0.281904	0.243746	ARG1/HES1/IGFBP2/SASH3	4
GO:0048863	stem cell differentiation	4/143	45/4435	0.0556616	0.281904	0.243746	HES1/RDH10/SEMA3C/SFRP1	4
GO:0050870	positive regulation of T cell activation	4/143	45/4435	0.0556616	0.281904	0.243746	HES1/IGFBP2/NOD2/SASH3	4
GO:0051924	regulation of calcium ion transport	4/143	45/4435	0.0556616	0.281904	0.243746	CACNB3/CYBA/P2RX4/STIM1	4
GO:0030182	neuron differentiation	10/143	176/4435	0.0564249	0.284969	0.246396	ALCAM/BDNF/GNAT1/GNAT2/HES1/INHBA/MYOC/SEMA3C/SFRP1/WNT2	10
GO:0097435	supramolecular fiber organization	9/143	153/4435	0.0573779	0.288973	0.249858	ACTA2/ACTN1/COL1A1/DSTN/FBLN5/LOXL2/MSRB1/MYOC/SFRP1	9
GO:0045892	negative regulation of DNA-templated transcription	10/143	177/4435	0.0582113	0.291115	0.25171	ANKRD1/BASP1/CCND1/ESR2/HES1/LOXL2/MSX2/PPARG/SFRP1/TRIB3	10
GO:1902679	negative regulation of RNA biosynthetic process	10/143	177/4435	0.0582113	0.291115	0.25171	ANKRD1/BASP1/CCND1/ESR2/HES1/LOXL2/MSX2/PPARG/SFRP1/TRIB3	10
GO:0045893	positive regulation of DNA-templated transcription	14/143	276/4435	0.0594882	0.291115	0.25171	ANKRD1/COL1A1/DBP/ESR2/ETV1/HES1/IKZF3/IL10/IL17A/INHBA/NOD2/PPARG/SFRP1/WNT2	14
GO:0009411	response to UV	4/143	46/4435	0.0594974	0.291115	0.25171	CCND1/CRIP1/GNAT2/HYAL1	4
GO:0031589	cell-substrate adhesion	4/143	46/4435	0.0594974	0.291115	0.25171	COL1A1/FERMT3/MYOC/SFRP1	4
GO:0048608	reproductive structure development	4/143	46/4435	0.0594974	0.291115	0.25171	INHBA/RDH10/SERPINF1/SFRP1	4
GO:0061458	reproductive system development	4/143	46/4435	0.0594974	0.291115	0.25171	INHBA/RDH10/SERPINF1/SFRP1	4
GO:1901990	regulation of mitotic cell cycle phase transition	4/143	46/4435	0.0594974	0.291115	0.25171	CCND1/HASPIN/HYAL1/INHBA	4
GO:0044093	positive regulation of molecular function	8/143	131/4435	0.0595795	0.291115	0.25171	CACNB3/CCND1/HES1/IL10/NOD2/RIPOR2/SFRP1/STIM1	8
GO:0001890	placenta development	3/143	28/4435	0.0597407	0.291115	0.25171	HES1/TPPP3/WNT2	3
GO:0007369	gastrulation	3/143	28/4435	0.0597407	0.291115	0.25171	INHBA/SFRP1/TXNRD1	3
GO:0043534	blood vessel endothelial cell migration	3/143	28/4435	0.0597407	0.291115	0.25171	JCAD/P2RX4/TBXA2R	3
GO:0071363	cellular response to growth factor stimulus	7/143	109/4435	0.0608686	0.294718	0.254825	ANKRD1/ASPN/HES1/HYAL1/JCAD/SFRP1/WNT2	7
GO:1902680	positive regulation of RNA biosynthetic process	14/143	277/4435	0.0609542	0.294718	0.254825	ANKRD1/COL1A1/DBP/ESR2/ETV1/HES1/IKZF3/IL10/IL17A/INHBA/NOD2/PPARG/SFRP1/WNT2	14
GO:0051049	regulation of transport	16/143	328/4435	0.0609706	0.294718	0.254825	ACTN1/ANKRD1/CACNB3/CLIC5/CNN2/CYBA/GPR68/INHBA/NOD2/P2RX4/PTGES/RAB26/RHBDF1/SFRP1/STIM1/TRIB3	16
GO:0010035	response to inorganic substance	6/143	88/4435	0.063311	0.297345	0.257097	ADCY7/CRIP1/LOXL2/P2RX4/STIM1/TXNRD1	6
GO:0032868	response to insulin	4/143	47/4435	0.0634708	0.297345	0.257097	IGFBP2/PPARG/SESN2/TRIB3	4
GO:0001516	prostaglandin biosynthetic process	2/143	13/4435	0.0638228	0.297345	0.257097	PTGDS/PTGES	2
GO:0019730	antimicrobial humoral response	2/143	13/4435	0.0638228	0.297345	0.257097	IL17A/NOD2	2
GO:0030888	regulation of B cell proliferation	2/143	13/4435	0.0638228	0.297345	0.257097	IKZF3/IL10	2
GO:0032411	positive regulation of transporter activity	2/143	13/4435	0.0638228	0.297345	0.257097	CACNB3/STIM1	2
GO:0046457	prostanoid biosynthetic process	2/143	13/4435	0.0638228	0.297345	0.257097	PTGDS/PTGES	2
GO:0048041	focal adhesion assembly	2/143	13/4435	0.0638228	0.297345	0.257097	MYOC/SFRP1	2
GO:0050819	negative regulation of coagulation	2/143	13/4435	0.0638228	0.297345	0.257097	ANXA5/PROS1	2
GO:0051496	positive regulation of stress fiber assembly	2/143	13/4435	0.0638228	0.297345	0.257097	MYOC/SFRP1	2
GO:0060425	lung morphogenesis	2/143	13/4435	0.0638228	0.297345	0.257097	RDH10/WNT2	2
GO:0071622	regulation of granulocyte chemotaxis	2/143	13/4435	0.0638228	0.297345	0.257097	NOD2/RIPOR2	2
GO:1901992	positive regulation of mitotic cell cycle phase transition	2/143	13/4435	0.0638228	0.297345	0.257097	CCND1/HYAL1	2
GO:1905330	regulation of morphogenesis of an epithelium	2/143	13/4435	0.0638228	0.297345	0.257097	SFRP1/WNT2	2
GO:0033993	response to lipid	8/143	133/4435	0.0640012	0.297408	0.257151	ALAS1/ANKRD1/ESR2/IL10/NOD2/PRKCA/SFRP1/TBXA2R	8
GO:0002702	positive regulation of production of molecular mediator of immune response	3/143	29/4435	0.0651167	0.299504	0.258963	IL17A/NOD2/SASH3	3
GO:0002706	regulation of lymphocyte mediated immunity	3/143	29/4435	0.0651167	0.299504	0.258963	ARG1/NOD2/SASH3	3
GO:0007605	sensory perception of sound	3/143	29/4435	0.0651167	0.299504	0.258963	CLIC5/COL1A1/RIPOR2	3
GO:0042102	positive regulation of T cell proliferation	3/143	29/4435	0.0651167	0.299504	0.258963	HES1/IGFBP2/SASH3	3
GO:0034330	cell junction organization	7/143	111/4435	0.0658471	0.302093	0.261202	BDNF/CX3CR1/IL17A/INA/MYOC/SEMA4A/SFRP1	7
GO:0034762	regulation of transmembrane transport	6/143	89/4435	0.0661658	0.302784	0.2618	CACNB3/CLIC5/CYBA/P2RX4/STIM1/TRIB3	6
GO:0072330	monocarboxylic acid biosynthetic process	5/143	68/4435	0.0670038	0.30529	0.263966	ELOVL7/PTGDS/PTGES/RDH10/TRIB3	5
GO:0060429	epithelium development	11/143	206/4435	0.067052	0.30529	0.263966	ACTA2/BASP1/HES1/IL17A/INHBA/PPARG/RDH10/SEMA3C/SFRP1/TAGLN/WNT2	11
GO:0032496	response to lipopolysaccharide	4/143	48/4435	0.0675807	0.305458	0.264112	ANKRD1/NOD2/PRKCA/TBXA2R	4
GO:0090287	regulation of cellular response to growth factor stimulus	4/143	48/4435	0.0675807	0.305458	0.264112	ASPN/HES1/JCAD/SFRP1	4
GO:1901701	cellular response to oxygen-containing compound	12/143	231/4435	0.0675973	0.305458	0.264112	ADCY7/AGTR1/ANKRD1/COL1A1/ESR2/GPR68/NOD2/P2RX4/PPARG/PRKCA/SFRP1/TRIB3	12
GO:0002521	leukocyte differentiation	7/143	112/4435	0.0684266	0.306495	0.265008	GPR68/IKZF3/IL17A/POU2AF1/PRKCA/SASH3/SFRP1	7
GO:0006887	exocytosis	5/143	69/4435	0.0704497	0.306495	0.265008	NKG7/PTGDR/PTGDS/RAB26/TSPAN18	5
GO:0002244	hematopoietic progenitor cell differentiation	3/143	30/4435	0.0707075	0.306495	0.265008	HES1/INHBA/SFRP1	3
GO:0010508	positive regulation of autophagy	3/143	30/4435	0.0707075	0.306495	0.265008	NOD2/SESN2/USP20	3
GO:0035265	organ growth	3/143	30/4435	0.0707075	0.306495	0.265008	PI16/SASH3/WNT2	3
GO:0072006	nephron development	3/143	30/4435	0.0707075	0.306495	0.265008	ACTA2/BASP1/HES1	3
GO:1901991	negative regulation of mitotic cell cycle phase transition	3/143	30/4435	0.0707075	0.306495	0.265008	CCND1/HASPIN/INHBA	3
GO:0014070	response to organic cyclic compound	8/143	136/4435	0.0710103	0.306495	0.265008	ALAS1/ESR2/GNAT1/GNAT2/IL10/NOD2/P2RX4/SFRP1	8
GO:0002274	myeloid leukocyte activation	4/143	49/4435	0.0718256	0.306495	0.265008	CX3CR1/PTGDR/PTGDS/TMEM106A	4
GO:0050708	regulation of protein secretion	4/143	49/4435	0.0718256	0.306495	0.265008	ANKRD1/GPR68/RHBDF1/SFRP1	4
GO:0097529	myeloid leukocyte migration	4/143	49/4435	0.0718256	0.306495	0.265008	CNN2/IL17A/NOD2/RIPOR2	4
GO:0002448	mast cell mediated immunity	2/143	14/4435	0.0729263	0.306495	0.265008	PTGDR/PTGDS	2
GO:0002720	positive regulation of cytokine production involved in immune response	2/143	14/4435	0.0729263	0.306495	0.265008	NOD2/SASH3	2
GO:0002762	negative regulation of myeloid leukocyte differentiation	2/143	14/4435	0.0729263	0.306495	0.265008	GPR68/SFRP1	2
GO:0003231	cardiac ventricle development	2/143	14/4435	0.0729263	0.306495	0.265008	HES1/SEMA3C	2
GO:0030330	DNA damage response, signal transduction by p53 class mediator	2/143	14/4435	0.0729263	0.306495	0.265008	ANKRD1/SESN2	2
GO:0031341	regulation of cell killing	2/143	14/4435	0.0729263	0.306495	0.265008	ARG1/CX3CR1	2
GO:0032233	positive regulation of actin filament bundle assembly	2/143	14/4435	0.0729263	0.306495	0.265008	MYOC/SFRP1	2
GO:0035107	appendage morphogenesis	2/143	14/4435	0.0729263	0.306495	0.265008	RDH10/SEMA3C	2
GO:0035108	limb morphogenesis	2/143	14/4435	0.0729263	0.306495	0.265008	RDH10/SEMA3C	2
GO:0042116	macrophage activation	2/143	14/4435	0.0729263	0.306495	0.265008	CX3CR1/TMEM106A	2
GO:0043303	mast cell degranulation	2/143	14/4435	0.0729263	0.306495	0.265008	PTGDR/PTGDS	2
GO:0045123	cellular extravasation	2/143	14/4435	0.0729263	0.306495	0.265008	ITGAL/RIPOR2	2
GO:0046006	regulation of activated T cell proliferation	2/143	14/4435	0.0729263	0.306495	0.265008	ARG1/IGFBP2	2
GO:0046530	photoreceptor cell differentiation	2/143	14/4435	0.0729263	0.306495	0.265008	GNAT1/GNAT2	2
GO:0051937	catecholamine transport	2/143	14/4435	0.0729263	0.306495	0.265008	GNAT1/SLC6A2	2
GO:0061351	neural precursor cell proliferation	2/143	14/4435	0.0729263	0.306495	0.265008	EMX2/WNT2	2
GO:0072348	sulfur compound transport	2/143	14/4435	0.0729263	0.306495	0.265008	ABCG2/SLC1A4	2
GO:0150116	regulation of cell-substrate junction organization	2/143	14/4435	0.0729263	0.306495	0.265008	MYOC/SFRP1	2
GO:1903035	negative regulation of response to wounding	2/143	14/4435	0.0729263	0.306495	0.265008	IL17A/PROS1	2
GO:0007167	enzyme-linked receptor protein signaling pathway	8/143	137/4435	0.0734475	0.307967	0.266281	ASPN/HES1/IGFBP2/INHBA/JCAD/MYOC/RHBDF1/SFRP1	8
GO:0050878	regulation of body fluid levels	6/143	92/4435	0.0751777	0.31449	0.271921	ANXA5/CYBA/FERMT3/PRKCA/PROS1/TSPAN18	6
GO:0010558	negative regulation of macromolecule biosynthetic process	16/143	338/4435	0.0756007	0.315528	0.272818	ADCY7/ANKRD1/ARG1/BASP1/CCND1/ESR2/HES1/IL10/LOXL2/MSR1/MSX2/NOD2/PPARG/SESN2/SFRP1/TRIB3	16
GO:0009725	response to hormone	8/143	138/4435	0.0759353	0.315658	0.272931	AGTR1/ASIP/IGFBP2/IL10/PPARG/SESN2/SFRP1/TRIB3	8
GO:0034764	positive regulation of transmembrane transport	3/143	31/4435	0.0765073	0.315658	0.272931	CACNB3/P2RX4/STIM1	3
GO:0045165	cell fate commitment	3/143	31/4435	0.0765073	0.315658	0.272931	HES1/PPARG/SFRP1	3
GO:0046578	regulation of Ras protein signal transduction	3/143	31/4435	0.0765073	0.315658	0.272931	MYOC/PSD/RIPOR2	3
GO:0048738	cardiac muscle tissue development	3/143	31/4435	0.0765073	0.315658	0.272931	ANKRD1/PI16/WNT2	3
GO:0034765	regulation of monoatomic ion transmembrane transport	5/143	71/4435	0.0776301	0.31585	0.273097	CACNB3/CLIC5/CYBA/P2RX4/STIM1	5
GO:0043434	response to peptide hormone	5/143	71/4435	0.0776301	0.31585	0.273097	AGTR1/IGFBP2/PPARG/SESN2/TRIB3	5
GO:0001819	positive regulation of cytokine production	7/143	116/4435	0.0793475	0.31585	0.273097	CYBA/IL10/IL17A/NOD2/POU2AF1/SASH3/TMEM106A	7
GO:0022008	neurogenesis	12/143	238/4435	0.0806254	0.31585	0.273097	ALCAM/BDNF/EMX2/GNAT1/GNAT2/HES1/INHBA/MYOC/SEMA3C/SERPINF1/SFRP1/WNT2	12
GO:0002573	myeloid leukocyte differentiation	4/143	51/4435	0.0807145	0.31585	0.273097	GPR68/IL17A/PRKCA/SFRP1	4
GO:0007265	Ras protein signal transduction	4/143	51/4435	0.0807145	0.31585	0.273097	AGTR1/MYOC/PSD/RIPOR2	4
GO:0097237	cellular response to toxic substance	4/143	51/4435	0.0807145	0.31585	0.273097	LANCL1/PTGES/SESN2/TXNRD1	4
GO:0098754	detoxification	4/143	51/4435	0.0807145	0.31585	0.273097	LANCL1/PTGES/SESN2/TXNRD1	4
GO:1903039	positive regulation of leukocyte cell-cell adhesion	4/143	51/4435	0.0807145	0.31585	0.273097	HES1/IGFBP2/NOD2/SASH3	4
GO:1990748	cellular detoxification	4/143	51/4435	0.0807145	0.31585	0.273097	LANCL1/PTGES/SESN2/TXNRD1	4
GO:0032103	positive regulation of response to external stimulus	8/143	140/4435	0.0810626	0.31585	0.273097	ARG1/CYBA/IL17A/NKG7/NOD2/P2RX4/PRKCA/RIPOR2	8
GO:0002279	mast cell activation involved in immune response	2/143	15/4435	0.0824175	0.31585	0.273097	PTGDR/PTGDS	2
GO:0007044	cell-substrate junction assembly	2/143	15/4435	0.0824175	0.31585	0.273097	MYOC/SFRP1	2
GO:0015844	monoamine transport	2/143	15/4435	0.0824175	0.31585	0.273097	GNAT1/SLC6A2	2
GO:0016239	positive regulation of macroautophagy	2/143	15/4435	0.0824175	0.31585	0.273097	NOD2/SESN2	2
GO:0030239	myofibril assembly	2/143	15/4435	0.0824175	0.31585	0.273097	ACTA2/ACTN1	2
GO:0032722	positive regulation of chemokine production	2/143	15/4435	0.0824175	0.31585	0.273097	IL17A/NOD2	2
GO:0045576	mast cell activation	2/143	15/4435	0.0824175	0.31585	0.273097	PTGDR/PTGDS	2
GO:0046456	icosanoid biosynthetic process	2/143	15/4435	0.0824175	0.31585	0.273097	PTGDS/PTGES	2
GO:0050798	activated T cell proliferation	2/143	15/4435	0.0824175	0.31585	0.273097	ARG1/IGFBP2	2
GO:0050868	negative regulation of T cell activation	2/143	15/4435	0.0824175	0.31585	0.273097	ARG1/RIPOR2	2
GO:0055002	striated muscle cell development	2/143	15/4435	0.0824175	0.31585	0.273097	ACTA2/ACTN1	2
GO:0080164	regulation of nitric oxide metabolic process	2/143	15/4435	0.0824175	0.31585	0.273097	IL10/TMEM106A	2
GO:0090263	positive regulation of canonical Wnt signaling pathway	2/143	15/4435	0.0824175	0.31585	0.273097	COL1A1/SFRP1	2
GO:0097306	cellular response to alcohol	2/143	15/4435	0.0824175	0.31585	0.273097	ADCY7/SFRP1	2
GO:2000027	regulation of animal organ morphogenesis	2/143	15/4435	0.0824175	0.31585	0.273097	SFRP1/WNT2	2
GO:2000106	regulation of leukocyte apoptotic process	2/143	15/4435	0.0824175	0.31585	0.273097	IL10/NOD2	2
GO:0007586	digestion	3/143	32/4435	0.08251	0.31585	0.273097	GCNT3/IL17A/NOD2	3
GO:0010810	regulation of cell-substrate adhesion	3/143	32/4435	0.08251	0.31585	0.273097	COL1A1/MYOC/SFRP1	3
GO:0030323	respiratory tube development	3/143	32/4435	0.08251	0.31585	0.273097	HES1/RDH10/WNT2	3
GO:0030324	lung development	3/143	32/4435	0.08251	0.31585	0.273097	HES1/RDH10/WNT2	3
GO:0042770	signal transduction in response to DNA damage	3/143	32/4435	0.08251	0.31585	0.273097	ANKRD1/CCND1/SESN2	3
GO:0043270	positive regulation of monoatomic ion transport	3/143	32/4435	0.08251	0.31585	0.273097	CACNB3/P2RX4/STIM1	3
GO:0050954	sensory perception of mechanical stimulus	3/143	32/4435	0.08251	0.31585	0.273097	CLIC5/COL1A1/RIPOR2	3
GO:0060562	epithelial tube morphogenesis	4/143	52/4435	0.0853548	0.326048	0.281914	HES1/RDH10/SFRP1/WNT2	4
GO:0003014	renal system process	3/143	33/4435	0.0887093	0.335441	0.290036	ABCG2/AGTR1/CHRNA3	3
GO:0021537	telencephalon development	3/143	33/4435	0.0887093	0.335441	0.290036	EMX2/HES1/INHBA	3
GO:0051056	regulation of small GTPase mediated signal transduction	3/143	33/4435	0.0887093	0.335441	0.290036	MYOC/PSD/RIPOR2	3
GO:0060541	respiratory system development	3/143	33/4435	0.0887093	0.335441	0.290036	HES1/RDH10/WNT2	3
GO:0032101	regulation of response to external stimulus	12/143	242/4435	0.088744	0.335441	0.290036	ARG1/CYBA/FNDC4/IL10/IL17A/NKG7/NOD2/P2RX4/PRKCA/PROS1/PTGES/RIPOR2	12
GO:0002699	positive regulation of immune effector process	4/143	53/4435	0.090123	0.338107	0.292341	ARG1/IL17A/NOD2/SASH3	4
GO:0030336	negative regulation of cell migration	4/143	53/4435	0.090123	0.338107	0.292341	CNN2/RIPOR2/SFRP1/TBXA2R	4
GO:0090257	regulation of muscle system process	4/143	53/4435	0.090123	0.338107	0.292341	P2RX4/PI16/PRKCA/TBXA2R	4
GO:0006357	regulation of transcription by RNA polymerase II	14/143	295/4435	0.0916294	0.338107	0.292341	CCND1/DBP/ESR2/ETV1/HES1/IKZF3/IL17A/INHBA/LOXL2/MSX2/NOD2/PPARG/TRIB3/WNT2	14
GO:0009583	detection of light stimulus	2/143	16/4435	0.0922621	0.338107	0.292341	GNAT1/GNAT2	2
GO:0030199	collagen fibril organization	2/143	16/4435	0.0922621	0.338107	0.292341	COL1A1/LOXL2	2
GO:0030509	BMP signaling pathway	2/143	16/4435	0.0922621	0.338107	0.292341	HES1/SFRP1	2
GO:0035023	regulation of Rho protein signal transduction	2/143	16/4435	0.0922621	0.338107	0.292341	MYOC/RIPOR2	2
GO:0042303	molting cycle	2/143	16/4435	0.0922621	0.338107	0.292341	INHBA/MPZL3	2
GO:0042633	hair cycle	2/143	16/4435	0.0922621	0.338107	0.292341	INHBA/MPZL3	2
GO:0048145	regulation of fibroblast proliferation	2/143	16/4435	0.0922621	0.338107	0.292341	SFRP1/WNT2	2
GO:0048706	embryonic skeletal system development	2/143	16/4435	0.0922621	0.338107	0.292341	COL1A1/RDH10	2
GO:0050886	endocrine process	2/143	16/4435	0.0922621	0.338107	0.292341	AGTR1/INHBA	2
GO:0140895	cell surface toll-like receptor signaling pathway	2/143	16/4435	0.0922621	0.338107	0.292341	CYBA/NOD2	2
GO:1903038	negative regulation of leukocyte cell-cell adhesion	2/143	16/4435	0.0922621	0.338107	0.292341	ARG1/RIPOR2	2
GO:0071417	cellular response to organonitrogen compound	7/143	121/4435	0.0943508	0.342926	0.296507	AGTR1/COL1A1/NOD2/P2RX4/PPARG/SFRP1/TRIB3	7
GO:0045765	regulation of angiogenesis	4/143	54/4435	0.095017	0.342926	0.296507	HYAL1/PRKCA/SFRP1/TSPAN18	4
GO:1904062	regulation of monoatomic cation transmembrane transport	4/143	54/4435	0.095017	0.342926	0.296507	CACNB3/CYBA/P2RX4/STIM1	4
GO:0002822	regulation of adaptive immune response based on somatic recombination of immune receptors built from immunoglobulin superfamily domains	3/143	34/4435	0.0950986	0.342926	0.296507	ARG1/NOD2/SASH3	3
GO:0007219	Notch signaling pathway	3/143	34/4435	0.0950986	0.342926	0.296507	HES1/IL17A/NOD2	3
GO:0033559	unsaturated fatty acid metabolic process	3/143	34/4435	0.0950986	0.342926	0.296507	ELOVL7/PTGDS/PTGES	3
GO:0048705	skeletal system morphogenesis	3/143	34/4435	0.0950986	0.342926	0.296507	COL1A1/RDH10/SFRP1	3
GO:0071222	cellular response to lipopolysaccharide	3/143	34/4435	0.0950986	0.342926	0.296507	ANKRD1/NOD2/PRKCA	3
GO:0002449	lymphocyte mediated immunity	4/143	55/4435	0.100034	0.345916	0.299093	ARG1/NKG7/NOD2/SASH3	4
GO:0007596	blood coagulation	4/143	55/4435	0.100034	0.345916	0.299093	ANXA5/FERMT3/PRKCA/PROS1	4
GO:2000146	negative regulation of cell motility	4/143	55/4435	0.100034	0.345916	0.299093	CNN2/RIPOR2/SFRP1/TBXA2R	4
GO:0002009	morphogenesis of an epithelium	5/143	77/4435	0.101432	0.345916	0.299093	HES1/RDH10/SEMA3C/SFRP1/WNT2	5
GO:0031327	negative regulation of cellular biosynthetic process	16/143	353/4435	0.101654	0.345916	0.299093	ADCY7/ANKRD1/ARG1/BASP1/CCND1/ESR2/HES1/IL10/LOXL2/MSR1/MSX2/NOD2/PPARG/SESN2/SFRP1/TRIB3	16
GO:0001935	endothelial cell proliferation	3/143	35/4435	0.101671	0.345916	0.299093	AGTR1/LOXL2/PRKCA	3
GO:0030258	lipid modification	3/143	35/4435	0.101671	0.345916	0.299093	CROT/PLPP2/SESN2	3
GO:0044843	cell cycle G1/S phase transition	3/143	35/4435	0.101671	0.345916	0.299093	CCND1/HYAL1/INHBA	3
GO:0045619	regulation of lymphocyte differentiation	3/143	35/4435	0.101671	0.345916	0.299093	IKZF3/SASH3/SFRP1	3
GO:0097530	granulocyte migration	3/143	35/4435	0.101671	0.345916	0.299093	IL17A/NOD2/RIPOR2	3
GO:0051253	negative regulation of RNA metabolic process	10/143	197/4435	0.101864	0.345916	0.299093	ANKRD1/BASP1/CCND1/ESR2/HES1/LOXL2/MSX2/PPARG/SFRP1/TRIB3	10
GO:0001656	metanephros development	2/143	17/4435	0.102428	0.345916	0.299093	HES1/RDH10	2
GO:0001657	ureteric bud development	2/143	17/4435	0.102428	0.345916	0.299093	HES1/SFRP1	2
GO:0002752	cell surface pattern recognition receptor signaling pathway	2/143	17/4435	0.102428	0.345916	0.299093	CYBA/NOD2	2
GO:0008584	male gonad development	2/143	17/4435	0.102428	0.345916	0.299093	INHBA/SFRP1	2
GO:0021675	nerve development	2/143	17/4435	0.102428	0.345916	0.299093	HES1/HOXA3	2
GO:0021953	central nervous system neuron differentiation	2/143	17/4435	0.102428	0.345916	0.299093	HES1/INHBA	2
GO:0022612	gland morphogenesis	2/143	17/4435	0.102428	0.345916	0.299093	SEMA3C/SFRP1	2
GO:0032729	positive regulation of type II interferon production	2/143	17/4435	0.102428	0.345916	0.299093	IL10/SASH3	2
GO:0034109	homotypic cell-cell adhesion	2/143	17/4435	0.102428	0.345916	0.299093	FERMT3/PRKCA	2
GO:0035270	endocrine system development	2/143	17/4435	0.102428	0.345916	0.299093	HES1/HOXA3	2
GO:0042246	tissue regeneration	2/143	17/4435	0.102428	0.345916	0.299093	GNAT1/GNAT2	2
GO:0045664	regulation of neuron differentiation	2/143	17/4435	0.102428	0.345916	0.299093	HES1/SFRP1	2
GO:0046209	nitric oxide metabolic process	2/143	17/4435	0.102428	0.345916	0.299093	IL10/TMEM106A	2
GO:0046546	development of primary male sexual characteristics	2/143	17/4435	0.102428	0.345916	0.299093	INHBA/SFRP1	2
GO:0050709	negative regulation of protein secretion	2/143	17/4435	0.102428	0.345916	0.299093	RHBDF1/SFRP1	2
GO:0051899	membrane depolarization	2/143	17/4435	0.102428	0.345916	0.299093	MYOC/P2RX4	2
GO:0060079	excitatory postsynaptic potential	2/143	17/4435	0.102428	0.345916	0.299093	CHRNA3/P2RX4	2
GO:0072163	mesonephric epithelium development	2/143	17/4435	0.102428	0.345916	0.299093	HES1/SFRP1	2
GO:0072164	mesonephric tubule development	2/143	17/4435	0.102428	0.345916	0.299093	HES1/SFRP1	2
GO:0090101	negative regulation of transmembrane receptor protein serine/threonine kinase signaling pathway	2/143	17/4435	0.102428	0.345916	0.299093	ASPN/SFRP1	2
GO:0140888	interferon-mediated signaling pathway	2/143	17/4435	0.102428	0.345916	0.299093	ARG1/IFNAR2	2
GO:1901989	positive regulation of cell cycle phase transition	2/143	17/4435	0.102428	0.345916	0.299093	CCND1/HYAL1	2
GO:0043009	chordate embryonic development	6/143	100/4435	0.102451	0.345916	0.299093	COL1A1/HES1/RDH10/SEMA3C/SFRP1/WNT2	6
GO:0051254	positive regulation of RNA metabolic process	14/143	301/4435	0.103705	0.349496	0.302189	ANKRD1/COL1A1/DBP/ESR2/ETV1/HES1/IKZF3/IL10/IL17A/INHBA/NOD2/PPARG/SFRP1/WNT2	14
GO:0010506	regulation of autophagy	4/143	56/4435	0.105173	0.351161	0.303628	NOD2/SESN2/TRIB3/USP20	4
GO:0040013	negative regulation of locomotion	4/143	56/4435	0.105173	0.351161	0.303628	CNN2/RIPOR2/SFRP1/TBXA2R	4
GO:0045444	fat cell differentiation	4/143	56/4435	0.105173	0.351161	0.303628	HES1/PPARG/SFRP1/TRIB3	4
GO:0050817	coagulation	4/143	56/4435	0.105173	0.351161	0.303628	ANXA5/FERMT3/PRKCA/PROS1	4
GO:1901342	regulation of vasculature development	4/143	56/4435	0.105173	0.351161	0.303628	HYAL1/PRKCA/SFRP1/TSPAN18	4
GO:0002833	positive regulation of response to biotic stimulus	5/143	78/4435	0.10572	0.352334	0.304643	ARG1/CYBA/IL17A/NOD2/PRKCA	5
GO:0048666	neuron development	8/143	149/4435	0.106631	0.354716	0.306702	ALCAM/BDNF/GNAT1/GNAT2/HES1/MYOC/SEMA3C/SFRP1	8
GO:0032946	positive regulation of mononuclear cell proliferation	3/143	36/4435	0.108421	0.358961	0.310372	HES1/IGFBP2/SASH3	3
GO:0050671	positive regulation of lymphocyte proliferation	3/143	36/4435	0.108421	0.358961	0.310372	HES1/IGFBP2/SASH3	3
GO:0009890	negative regulation of biosynthetic process	16/143	357/4435	0.109452	0.358961	0.310372	ADCY7/ANKRD1/ARG1/BASP1/CCND1/ESR2/HES1/IL10/LOXL2/MSR1/MSX2/NOD2/PPARG/SESN2/SFRP1/TRIB3	16
GO:0007015	actin filament organization	5/143	79/4435	0.110096	0.358961	0.310372	ACTA2/DSTN/MSRB1/MYOC/SFRP1	5
GO:0006633	fatty acid biosynthetic process	4/143	57/4435	0.11043	0.358961	0.310372	ELOVL7/PTGDS/PTGES/TRIB3	4
GO:0007178	transmembrane receptor protein serine/threonine kinase signaling pathway	4/143	57/4435	0.11043	0.358961	0.310372	ASPN/HES1/INHBA/SFRP1	4
GO:0022409	positive regulation of cell-cell adhesion	4/143	57/4435	0.11043	0.358961	0.310372	HES1/IGFBP2/NOD2/SASH3	4
GO:0007417	central nervous system development	7/143	126/4435	0.110835	0.358961	0.310372	CKB/CX3CR1/EMX2/HES1/INHBA/SFRP1/WNT2	7
GO:0001823	mesonephros development	2/143	18/4435	0.112885	0.358961	0.310372	HES1/SFRP1	2
GO:0001892	embryonic placenta development	2/143	18/4435	0.112885	0.358961	0.310372	HES1/WNT2	2
GO:0001938	positive regulation of endothelial cell proliferation	2/143	18/4435	0.112885	0.358961	0.310372	AGTR1/PRKCA	2
GO:0001952	regulation of cell-matrix adhesion	2/143	18/4435	0.112885	0.358961	0.310372	MYOC/SFRP1	2
GO:0030177	positive regulation of Wnt signaling pathway	2/143	18/4435	0.112885	0.358961	0.310372	COL1A1/SFRP1	2
GO:0032602	chemokine production	2/143	18/4435	0.112885	0.358961	0.310372	IL17A/NOD2	2
GO:0032642	regulation of chemokine production	2/143	18/4435	0.112885	0.358961	0.310372	IL17A/NOD2	2
GO:0045995	regulation of embryonic development	2/143	18/4435	0.112885	0.358961	0.310372	HES1/WNT2	2
GO:0048736	appendage development	2/143	18/4435	0.112885	0.358961	0.310372	RDH10/SEMA3C	2
GO:0051492	regulation of stress fiber assembly	2/143	18/4435	0.112885	0.358961	0.310372	MYOC/SFRP1	2
GO:0060078	regulation of postsynaptic membrane potential	2/143	18/4435	0.112885	0.358961	0.310372	CHRNA3/P2RX4	2
GO:0060173	limb development	2/143	18/4435	0.112885	0.358961	0.310372	RDH10/SEMA3C	2
GO:0060993	kidney morphogenesis	2/143	18/4435	0.112885	0.358961	0.310372	GCNT3/HES1	2
GO:0090100	positive regulation of transmembrane receptor protein serine/threonine kinase signaling pathway	2/143	18/4435	0.112885	0.358961	0.310372	HES1/INHBA	2
GO:0099565	chemical synaptic transmission, postsynaptic	2/143	18/4435	0.112885	0.358961	0.310372	CHRNA3/P2RX4	2
GO:0150115	cell-substrate junction organization	2/143	18/4435	0.112885	0.358961	0.310372	MYOC/SFRP1	2
GO:2001057	reactive nitrogen species metabolic process	2/143	18/4435	0.112885	0.358961	0.310372	IL10/TMEM106A	2
GO:0009314	response to radiation	6/143	103/4435	0.113863	0.361434	0.31251	CCND1/CRIP1/GNAT1/GNAT2/HYAL1/SFRP1	6
GO:0048585	negative regulation of response to stimulus	14/143	306/4435	0.114484	0.361664	0.31271	ARG1/ASPN/FNDC4/IL10/IL17A/MYOC/NOD2/PROS1/RGS4/RGS9/RIPOR2/SESN2/SFRP1/USP20	14
GO:0007507	heart development	5/143	80/4435	0.114559	0.361664	0.31271	ANKRD1/HES1/PI16/SEMA3C/WNT2	5
GO:0009416	response to light stimulus	5/143	80/4435	0.114559	0.361664	0.31271	CCND1/CRIP1/GNAT1/GNAT2/HYAL1	5
GO:0051130	positive regulation of cellular component organization	10/143	202/4435	0.115161	0.361664	0.31271	BDNF/CYBA/DSTN/HYAL1/IL17A/MYOC/NOD2/RIPOR2/SEMA4A/SFRP1	10
GO:0008217	regulation of blood pressure	3/143	37/4435	0.115339	0.361664	0.31271	ACTA2/AGTR1/P2RX4	3
GO:0045930	negative regulation of mitotic cell cycle	3/143	37/4435	0.115339	0.361664	0.31271	CCND1/HASPIN/INHBA	3
GO:1902905	positive regulation of supramolecular fiber organization	3/143	37/4435	0.115339	0.361664	0.31271	DSTN/MYOC/SFRP1	3
GO:0009636	response to toxic substance	4/143	58/4435	0.115803	0.362487	0.313421	LANCL1/PTGES/SESN2/TXNRD1	4
GO:0009792	embryo development ending in birth or egg hatching	6/143	104/4435	0.117805	0.368116	0.318288	COL1A1/HES1/RDH10/SEMA3C/SFRP1/WNT2	6
GO:0002684	positive regulation of immune system process	10/143	204/4435	0.120744	0.372468	0.322051	ARG1/CYBA/GPR68/HES1/IGFBP2/IL17A/NOD2/PRKCA/RIPOR2/SASH3	10
GO:0051251	positive regulation of lymphocyte activation	4/143	59/4435	0.121289	0.372468	0.322051	HES1/IGFBP2/NOD2/SASH3	4
GO:0045944	positive regulation of transcription by RNA polymerase II	9/143	179/4435	0.122169	0.372468	0.322051	DBP/ETV1/HES1/IKZF3/IL17A/INHBA/NOD2/PPARG/WNT2	9
GO:0007519	skeletal muscle tissue development	3/143	38/4435	0.122421	0.372468	0.322051	ACTA2/ACTN1/ANKRD1	3
GO:0009410	response to xenobiotic stimulus	3/143	38/4435	0.122421	0.372468	0.322051	ANKRD1/EMX2/SFRP1	3
GO:0060538	skeletal muscle organ development	3/143	38/4435	0.122421	0.372468	0.322051	ACTA2/ACTN1/ANKRD1	3
GO:0071219	cellular response to molecule of bacterial origin	3/143	38/4435	0.122421	0.372468	0.322051	ANKRD1/NOD2/PRKCA	3
GO:0009967	positive regulation of signal transduction	13/143	283/4435	0.122639	0.372468	0.322051	ANKRD1/COL1A1/CYBA/HES1/INHBA/JCAD/MYOC/NOD2/P2RX4/PRKCA/SESN2/SFRP1/TMEM106A	13
GO:0010647	positive regulation of cell communication	14/143	310/4435	0.123573	0.372468	0.322051	ANKRD1/COL1A1/CYBA/GPR68/HES1/INHBA/JCAD/MYOC/NOD2/P2RX4/PRKCA/SESN2/SFRP1/TMEM106A	14
GO:0045087	innate immune response	10/143	205/4435	0.123592	0.372468	0.322051	ARG1/CX3CR1/CYBA/IFNAR2/IL17A/MSRB1/NKG7/NOD2/TMEM106A/USP20	10
GO:0002220	innate immune response activating cell surface receptor signaling pathway	2/143	19/4435	0.123603	0.372468	0.322051	CYBA/NOD2	2
GO:0007416	synapse assembly	2/143	19/4435	0.123603	0.372468	0.322051	BDNF/SEMA4A	2
GO:0008593	regulation of Notch signaling pathway	2/143	19/4435	0.123603	0.372468	0.322051	HES1/NOD2	2
GO:0010811	positive regulation of cell-substrate adhesion	2/143	19/4435	0.123603	0.372468	0.322051	MYOC/SFRP1	2
GO:0030038	contractile actin filament bundle assembly	2/143	19/4435	0.123603	0.372468	0.322051	MYOC/SFRP1	2
GO:0042310	vasoconstriction	2/143	19/4435	0.123603	0.372468	0.322051	ACTA2/AGTR1	2
GO:0043149	stress fiber assembly	2/143	19/4435	0.123603	0.372468	0.322051	MYOC/SFRP1	2
GO:0050830	defense response to Gram-positive bacterium	2/143	19/4435	0.123603	0.372468	0.322051	IL17A/NOD2	2
GO:0071772	response to BMP	2/143	19/4435	0.123603	0.372468	0.322051	HES1/SFRP1	2
GO:0071773	cellular response to BMP stimulus	2/143	19/4435	0.123603	0.372468	0.322051	HES1/SFRP1	2
GO:0001503	ossification	5/143	82/4435	0.123743	0.372468	0.322051	ASPN/COL1A1/MSX2/MYOC/SFRP1	5
GO:1903131	mononuclear cell differentiation	5/143	82/4435	0.123743	0.372468	0.322051	GPR68/IKZF3/POU2AF1/SASH3/SFRP1	5
GO:0010243	response to organonitrogen compound	9/143	180/4435	0.125241	0.376349	0.325407	AGTR1/COL1A1/IGFBP2/NOD2/P2RX4/PPARG/SESN2/SFRP1/TRIB3	9
GO:0010557	positive regulation of macromolecule biosynthetic process	20/143	475/4435	0.126664	0.379393	0.328039	ACTA2/ANKRD1/CNN2/COL1A1/CYBA/DBP/ESR2/ETV1/HES1/IKZF3/IL10/IL17A/INHBA/NOD2/POU2AF1/PPARG/SASH3/SFRP1/TMEM106A/WNT2	20
GO:0051047	positive regulation of secretion	4/143	60/4435	0.126885	0.379393	0.328039	ANKRD1/CYBA/GPR68/PTGES	4
GO:0070588	calcium ion transmembrane transport	4/143	60/4435	0.126885	0.379393	0.328039	CACNB3/CYBA/P2RX4/STIM1	4
GO:0023056	positive regulation of signaling	14/143	312/4435	0.128272	0.382905	0.331075	ANKRD1/COL1A1/CYBA/GPR68/HES1/INHBA/JCAD/MYOC/NOD2/P2RX4/PRKCA/SESN2/SFRP1/TMEM106A	14
GO:0045934	negative regulation of nucleobase-containing compound metabolic process	10/143	207/4435	0.129398	0.383259	0.331382	ANKRD1/BASP1/CCND1/ESR2/HES1/LOXL2/MSX2/PPARG/SFRP1/TRIB3	10
GO:0050730	regulation of peptidyl-tyrosine phosphorylation	3/143	39/4435	0.129658	0.383259	0.331382	HES1/NOD2/SFRP1	3
GO:0050767	regulation of neurogenesis	3/143	39/4435	0.129658	0.383259	0.331382	HES1/SERPINF1/WNT2	3
GO:0051495	positive regulation of cytoskeleton organization	3/143	39/4435	0.129658	0.383259	0.331382	DSTN/MYOC/SFRP1	3
GO:0006631	fatty acid metabolic process	6/143	107/4435	0.130038	0.383259	0.331382	CROT/ELOVL7/PTGDS/PTGES/SESN2/TRIB3	6
GO:0007186	G protein-coupled receptor signaling pathway	8/143	157/4435	0.132714	0.383259	0.331382	AGTR1/CCR7/CX3CR1/GPR68/PRKCA/PTGDR/RGS9/USP20	8
GO:0009611	response to wounding	6/143	108/4435	0.134248	0.383259	0.331382	ANXA5/CNN2/FERMT3/IL17A/PRKCA/PROS1	6
GO:0006635	fatty acid beta-oxidation	2/143	20/4435	0.134555	0.383259	0.331382	CROT/SESN2	2
GO:0007411	axon guidance	2/143	20/4435	0.134555	0.383259	0.331382	ALCAM/SEMA3C	2
GO:0007498	mesoderm development	2/143	20/4435	0.134555	0.383259	0.331382	INHBA/TXNRD1	2
GO:0016241	regulation of macroautophagy	2/143	20/4435	0.134555	0.383259	0.331382	NOD2/SESN2	2
GO:0030307	positive regulation of cell growth	2/143	20/4435	0.134555	0.383259	0.331382	HYAL1/SFRP1	2
GO:0030593	neutrophil chemotaxis	2/143	20/4435	0.134555	0.383259	0.331382	NOD2/RIPOR2	2
GO:0032231	regulation of actin filament bundle assembly	2/143	20/4435	0.134555	0.383259	0.331382	MYOC/SFRP1	2
GO:0033865	nucleoside bisphosphate metabolic process	2/143	20/4435	0.134555	0.383259	0.331382	CROT/ELOVL7	2
GO:0033875	ribonucleoside bisphosphate metabolic process	2/143	20/4435	0.134555	0.383259	0.331382	CROT/ELOVL7	2
GO:0034032	purine nucleoside bisphosphate metabolic process	2/143	20/4435	0.134555	0.383259	0.331382	CROT/ELOVL7	2
GO:0038127	ERBB signaling pathway	2/143	20/4435	0.134555	0.383259	0.331382	MYOC/RHBDF1	2
GO:0043087	regulation of GTPase activity	2/143	20/4435	0.134555	0.383259	0.331382	RIPOR2/SFRP1	2
GO:0046148	pigment biosynthetic process	2/143	20/4435	0.134555	0.383259	0.331382	ALAS1/ASIP	2
GO:0046661	male sex differentiation	2/143	20/4435	0.134555	0.383259	0.331382	INHBA/SFRP1	2
GO:0048144	fibroblast proliferation	2/143	20/4435	0.134555	0.383259	0.331382	SFRP1/WNT2	2
GO:0048534	hematopoietic or lymphoid organ development	2/143	20/4435	0.134555	0.383259	0.331382	HES1/HOXA3	2
GO:0048593	camera-type eye morphogenesis	2/143	20/4435	0.134555	0.383259	0.331382	GNAT1/GNAT2	2
GO:0051098	regulation of binding	2/143	20/4435	0.134555	0.383259	0.331382	HES1/RIPOR2	2
GO:0071887	leukocyte apoptotic process	2/143	20/4435	0.134555	0.383259	0.331382	IL10/NOD2	2
GO:0072678	T cell migration	2/143	20/4435	0.134555	0.383259	0.331382	ITGAL/RIPOR2	2
GO:0097485	neuron projection guidance	2/143	20/4435	0.134555	0.383259	0.331382	ALCAM/SEMA3C	2
GO:0110020	regulation of actomyosin structure organization	2/143	20/4435	0.134555	0.383259	0.331382	MYOC/SFRP1	2
GO:0008406	gonad development	3/143	40/4435	0.137043	0.387893	0.335388	INHBA/RDH10/SFRP1	3
GO:0018108	peptidyl-tyrosine phosphorylation	3/143	40/4435	0.137043	0.387893	0.335388	HES1/NOD2/SFRP1	3
GO:0045137	development of primary sexual characteristics	3/143	40/4435	0.137043	0.387893	0.335388	INHBA/RDH10/SFRP1	3
GO:0060070	canonical Wnt signaling pathway	3/143	40/4435	0.137043	0.387893	0.335388	COL1A1/SFRP1/WNT2	3
GO:1901699	cellular response to nitrogen compound	7/143	134/4435	0.140173	0.396132	0.342512	AGTR1/COL1A1/NOD2/P2RX4/PPARG/SFRP1/TRIB3	7
GO:0065009	regulation of molecular function	10/143	211/4435	0.14145	0.399114	0.34509	ACTN1/CACNB3/CCND1/GNAT1/HES1/IL10/NOD2/RIPOR2/SFRP1/STIM1	10
GO:0006936	muscle contraction	4/143	63/4435	0.144307	0.404747	0.349961	ACTA2/KCNJ5/P2RX4/TBXA2R	4
GO:0050808	synapse organization	4/143	63/4435	0.144307	0.404747	0.349961	BDNF/CX3CR1/INA/SEMA4A	4
GO:0018212	peptidyl-tyrosine modification	3/143	41/4435	0.144569	0.404747	0.349961	HES1/NOD2/SFRP1	3
GO:0046883	regulation of hormone secretion	3/143	41/4435	0.144569	0.404747	0.349961	GPR68/INHBA/SFRP1	3
GO:0070665	positive regulation of leukocyte proliferation	3/143	41/4435	0.144569	0.404747	0.349961	HES1/IGFBP2/SASH3	3
GO:0006835	dicarboxylic acid transport	2/143	21/4435	0.145716	0.404816	0.350021	GNAT2/SLC1A4	2
GO:0015807	L-amino acid transport	2/143	21/4435	0.145716	0.404816	0.350021	GNAT2/SLC1A4	2
GO:0048565	digestive tract development	2/143	21/4435	0.145716	0.404816	0.350021	HES1/SFRP1	2
GO:0060048	cardiac muscle contraction	2/143	21/4435	0.145716	0.404816	0.350021	KCNJ5/P2RX4	2
GO:1902476	chloride transmembrane transport	2/143	21/4435	0.145716	0.404816	0.350021	CLIC5/SLC1A4	2
GO:0019221	cytokine-mediated signaling pathway	5/143	87/4435	0.14813	0.41089	0.355272	ARG1/CCR7/CX3CR1/IFNAR2/IL17A	5
GO:0002696	positive regulation of leukocyte activation	4/143	64/4435	0.150314	0.415033	0.358854	HES1/IGFBP2/NOD2/SASH3	4
GO:0042391	regulation of membrane potential	4/143	64/4435	0.150314	0.415033	0.358854	CHRNA3/KCNJ5/MYOC/P2RX4	4
GO:0045787	positive regulation of cell cycle	4/143	64/4435	0.150314	0.415033	0.358854	CCND1/HES1/HYAL1/PRKCA	4
GO:0048871	multicellular organismal-level homeostasis	7/143	137/4435	0.152068	0.418397	0.361763	CX3CR1/GNAT2/IL17A/INHBA/NOD2/PTGES/SASH3	7
GO:0001906	cell killing	3/143	42/4435	0.152229	0.418397	0.361763	ARG1/CX3CR1/NKG7	3
GO:2000241	regulation of reproductive process	3/143	42/4435	0.152229	0.418397	0.361763	INHBA/SERPINF1/SFRP1	3
GO:0007423	sensory organ development	5/143	88/4435	0.15324	0.419392	0.362624	GNAT1/GNAT2/HES1/INHBA/RDH10	5
GO:0030099	myeloid cell differentiation	5/143	88/4435	0.15324	0.419392	0.362624	GPR68/IL17A/INHBA/PRKCA/SFRP1	5
GO:1902531	regulation of intracellular signal transduction	14/143	322/4435	0.153289	0.419392	0.362624	ANKRD1/INHBA/JCAD/MOB3B/MYOC/NOD2/P2RX4/PRDX1/PRKCA/PSD/RIPOR2/SESN2/TMEM106A/USP20	14
GO:0048511	rhythmic process	4/143	65/4435	0.156417	0.423288	0.365992	DBP/INHBA/PPARG/PTGDS	4
GO:1901653	cellular response to peptide	4/143	65/4435	0.156417	0.423288	0.365992	AGTR1/NOD2/PPARG/TRIB3	4
GO:0006821	chloride transport	2/143	22/4435	0.15706	0.423288	0.365992	CLIC5/SLC1A4	2
GO:0009062	fatty acid catabolic process	2/143	22/4435	0.15706	0.423288	0.365992	CROT/SESN2	2
GO:0009581	detection of external stimulus	2/143	22/4435	0.15706	0.423288	0.365992	GNAT1/GNAT2	2
GO:0009582	detection of abiotic stimulus	2/143	22/4435	0.15706	0.423288	0.365992	GNAT1/GNAT2	2
GO:0031099	regeneration	2/143	22/4435	0.15706	0.423288	0.365992	GNAT1/GNAT2	2
GO:0042440	pigment metabolic process	2/143	22/4435	0.15706	0.423288	0.365992	ALAS1/ASIP	2
GO:0050818	regulation of coagulation	2/143	22/4435	0.15706	0.423288	0.365992	ANXA5/PROS1	2
GO:1905954	positive regulation of lipid localization	2/143	22/4435	0.15706	0.423288	0.365992	MSR1/PTGES	2
GO:0042060	wound healing	5/143	89/4435	0.158423	0.426322	0.368616	ANXA5/CNN2/FERMT3/PRKCA/PROS1	5
GO:0043122	regulation of canonical NF-kappaB signal transduction	3/143	43/4435	0.160015	0.428053	0.370112	NOD2/TMEM106A/USP20	3
GO:0050920	regulation of chemotaxis	3/143	43/4435	0.160015	0.428053	0.370112	NOD2/P2RX4/RIPOR2	3
GO:0071478	cellular response to radiation	3/143	43/4435	0.160015	0.428053	0.370112	CRIP1/HYAL1/SFRP1	3
GO:0098869	cellular oxidant detoxification	3/143	43/4435	0.160015	0.428053	0.370112	PTGES/SESN2/TXNRD1	3
GO:0007264	small GTPase mediated signal transduction	4/143	66/4435	0.162611	0.431794	0.373347	AGTR1/MYOC/PSD/RIPOR2	4
GO:0032970	regulation of actin filament-based process	4/143	66/4435	0.162611	0.431794	0.373347	CNN2/DSTN/MYOC/SFRP1	4
GO:0044772	mitotic cell cycle phase transition	4/143	66/4435	0.162611	0.431794	0.373347	CCND1/HASPIN/HYAL1/INHBA	4
GO:0050867	positive regulation of cell activation	4/143	66/4435	0.162611	0.431794	0.373347	HES1/IGFBP2/NOD2/SASH3	4
GO:1901987	regulation of cell cycle phase transition	4/143	66/4435	0.162611	0.431794	0.373347	CCND1/HASPIN/HYAL1/INHBA	4
GO:0031328	positive regulation of cellular biosynthetic process	20/143	493/4435	0.164115	0.435146	0.376245	ACTA2/ANKRD1/CNN2/COL1A1/CYBA/DBP/ESR2/ETV1/HES1/IKZF3/IL10/IL17A/INHBA/NOD2/POU2AF1/PPARG/SASH3/SFRP1/TMEM106A/WNT2	20
GO:0000122	negative regulation of transcription by RNA polymerase II	6/143	115/4435	0.16547	0.436671	0.377563	CCND1/ESR2/HES1/LOXL2/MSX2/TRIB3	6
GO:0051050	positive regulation of transport	8/143	166/4435	0.165613	0.436671	0.377563	ANKRD1/CACNB3/CYBA/GPR68/NOD2/P2RX4/PTGES/STIM1	8
GO:0006355	regulation of DNA-templated transcription	19/143	466/4435	0.166749	0.436671	0.377563	ANKRD1/BASP1/CCND1/COL1A1/DBP/ESR2/ETV1/HES1/IKZF3/IL10/IL17A/INHBA/LOXL2/MSX2/NOD2/PPARG/SFRP1/TRIB3/WNT2	19
GO:0031214	biomineral tissue development	3/143	44/4435	0.167921	0.436671	0.377563	ASPN/COL1A1/STIM1	3
GO:0043588	skin development	3/143	44/4435	0.167921	0.436671	0.377563	COL1A1/IL17A/INHBA	3
GO:0048638	regulation of developmental growth	3/143	44/4435	0.167921	0.436671	0.377563	PI16/SASH3/WNT2	3
GO:1901988	negative regulation of cell cycle phase transition	3/143	44/4435	0.167921	0.436671	0.377563	CCND1/HASPIN/INHBA	3
GO:0002708	positive regulation of lymphocyte mediated immunity	2/143	23/4435	0.168565	0.436671	0.377563	NOD2/SASH3	2
GO:0030010	establishment of cell polarity	2/143	23/4435	0.168565	0.436671	0.377563	HES1/RIPOR2	2
GO:0031640	killing of cells of another organism	2/143	23/4435	0.168565	0.436671	0.377563	ARG1/NKG7	2
GO:0045638	negative regulation of myeloid cell differentiation	2/143	23/4435	0.168565	0.436671	0.377563	GPR68/SFRP1	2
GO:0050714	positive regulation of protein secretion	2/143	23/4435	0.168565	0.436671	0.377563	ANKRD1/GPR68	2
GO:0055123	digestive system development	2/143	23/4435	0.168565	0.436671	0.377563	HES1/SFRP1	2
GO:0141060	disruption of anatomical structure in another organism	2/143	23/4435	0.168565	0.436671	0.377563	ARG1/NKG7	2
GO:0141061	disruption of cell in another organism	2/143	23/4435	0.168565	0.436671	0.377563	ARG1/NKG7	2
GO:1904659	glucose transmembrane transport	2/143	23/4435	0.168565	0.436671	0.377563	SESN2/TRIB3	2
GO:0071396	cellular response to lipid	5/143	91/4435	0.169001	0.437173	0.377998	ANKRD1/ESR2/NOD2/PRKCA/SFRP1	5
GO:2001141	regulation of RNA biosynthetic process	19/143	468/4435	0.171423	0.442802	0.382864	ANKRD1/BASP1/CCND1/COL1A1/DBP/ESR2/ETV1/HES1/IKZF3/IL10/IL17A/INHBA/LOXL2/MSX2/NOD2/PPARG/SFRP1/TRIB3/WNT2	19
GO:0015849	organic acid transport	4/143	68/4435	0.175262	0.449841	0.388951	ABCG2/GNAT2/PTGES/SLC1A4	4
GO:0046942	carboxylic acid transport	4/143	68/4435	0.175262	0.449841	0.388951	ABCG2/GNAT2/PTGES/SLC1A4	4
GO:0009891	positive regulation of biosynthetic process	20/143	498/4435	0.17551	0.449841	0.388951	ACTA2/ANKRD1/CNN2/COL1A1/CYBA/DBP/ESR2/ETV1/HES1/IKZF3/IL10/IL17A/INHBA/NOD2/POU2AF1/PPARG/SASH3/SFRP1/TMEM106A/WNT2	20
GO:0002285	lymphocyte activation involved in immune response	3/143	45/4435	0.17594	0.449841	0.388951	ITGAL/NKG7/POU2AF1	3
GO:0007548	sex differentiation	3/143	45/4435	0.17594	0.449841	0.388951	INHBA/RDH10/SFRP1	3
GO:0019932	second-messenger-mediated signaling	3/143	45/4435	0.17594	0.449841	0.388951	AGTR1/P2RX4/TBXA2R	3
GO:0060348	bone development	3/143	45/4435	0.17594	0.449841	0.388951	COL1A1/GPR68/MYOC	3
GO:1902533	positive regulation of intracellular signal transduction	9/143	195/4435	0.176144	0.449841	0.388951	ANKRD1/INHBA/JCAD/MYOC/NOD2/P2RX4/PRKCA/SESN2/TMEM106A	9
GO:0009790	embryo development	8/143	169/4435	0.177359	0.450022	0.389108	COL1A1/HES1/INHBA/RDH10/SEMA3C/SFRP1/TXNRD1/WNT2	8
GO:0002824	positive regulation of adaptive immune response based on somatic recombination of immune receptors built from immunoglobulin superfamily domains	2/143	24/4435	0.180209	0.450022	0.389108	NOD2/SASH3	2
GO:0006693	prostaglandin metabolic process	2/143	24/4435	0.180209	0.450022	0.389108	PTGDS/PTGES	2
GO:0007224	smoothened signaling pathway	2/143	24/4435	0.180209	0.450022	0.389108	HES1/SFRP1	2
GO:0008645	hexose transmembrane transport	2/143	24/4435	0.180209	0.450022	0.389108	SESN2/TRIB3	2
GO:0015749	monosaccharide transmembrane transport	2/143	24/4435	0.180209	0.450022	0.389108	SESN2/TRIB3	2
GO:0030168	platelet activation	2/143	24/4435	0.180209	0.450022	0.389108	FERMT3/PRKCA	2
GO:0032412	regulation of monoatomic ion transmembrane transporter activity	2/143	24/4435	0.180209	0.450022	0.389108	CACNB3/STIM1	2
GO:0032418	lysosome localization	2/143	24/4435	0.180209	0.450022	0.389108	PTGDR/PTGDS	2
GO:0048592	eye morphogenesis	2/143	24/4435	0.180209	0.450022	0.389108	GNAT1/GNAT2	2
GO:0048639	positive regulation of developmental growth	2/143	24/4435	0.180209	0.450022	0.389108	SASH3/WNT2	2
GO:0072009	nephron epithelium development	2/143	24/4435	0.180209	0.450022	0.389108	BASP1/HES1	2
GO:0098661	inorganic anion transmembrane transport	2/143	24/4435	0.180209	0.450022	0.389108	CLIC5/SLC1A4	2
GO:1901222	regulation of non-canonical NF-kappaB signal transduction	2/143	24/4435	0.180209	0.450022	0.389108	NOD2/PRDX1	2
GO:1902106	negative regulation of leukocyte differentiation	2/143	24/4435	0.180209	0.450022	0.389108	GPR68/SFRP1	2
GO:1990849	vacuolar localization	2/143	24/4435	0.180209	0.450022	0.389108	PTGDR/PTGDS	2
GO:0022603	regulation of anatomical structure morphogenesis	7/143	144/4435	0.181574	0.4519	0.390731	HES1/HYAL1/PRKCA/RHOU/SFRP1/TSPAN18/WNT2	7
GO:0010959	regulation of metal ion transport	4/143	69/4435	0.181712	0.4519	0.390731	CACNB3/CYBA/P2RX4/STIM1	4
GO:0042886	amide transport	4/143	69/4435	0.181712	0.4519	0.390731	ABCG2/GNAT2/GPR68/SFRP1	4
GO:0030900	forebrain development	3/143	46/4435	0.184064	0.455866	0.39416	EMX2/HES1/INHBA	3
GO:0071216	cellular response to biotic stimulus	3/143	46/4435	0.184064	0.455866	0.39416	ANKRD1/NOD2/PRKCA	3
GO:0048584	positive regulation of response to stimulus	18/143	445/4435	0.184066	0.455866	0.39416	ANKRD1/ARG1/COL1A1/CYBA/HES1/IL17A/INHBA/JCAD/MYOC/NKG7/NOD2/P2RX4/PRKCA/RIPOR2/SASH3/SESN2/SFRP1/TMEM106A	18
GO:1901698	response to nitrogen compound	9/143	198/4435	0.187343	0.46164	0.399153	AGTR1/COL1A1/IGFBP2/NOD2/P2RX4/PPARG/SESN2/SFRP1/TRIB3	9
GO:0009628	response to abiotic stimulus	10/143	225/4435	0.188009	0.46164	0.399153	ANKRD1/CCND1/CNN2/COL1A1/CRIP1/GNAT1/GNAT2/HYAL1/LOXL2/SFRP1	10
GO:0009306	protein secretion	4/143	70/4435	0.188241	0.46164	0.399153	ANKRD1/GPR68/RHBDF1/SFRP1	4
GO:0006366	transcription by RNA polymerase II	14/143	335/4435	0.189449	0.46164	0.399153	CCND1/DBP/ESR2/ETV1/HES1/IKZF3/IL17A/INHBA/LOXL2/MSX2/NOD2/PPARG/TRIB3/WNT2	14
GO:0002688	regulation of leukocyte chemotaxis	2/143	25/4435	0.19197	0.46164	0.399153	NOD2/RIPOR2	2
GO:0002821	positive regulation of adaptive immune response	2/143	25/4435	0.19197	0.46164	0.399153	NOD2/SASH3	2
GO:0006692	prostanoid metabolic process	2/143	25/4435	0.19197	0.46164	0.399153	PTGDS/PTGES	2
GO:0007093	mitotic cell cycle checkpoint signaling	2/143	25/4435	0.19197	0.46164	0.399153	CCND1/HASPIN	2
GO:0008585	female gonad development	2/143	25/4435	0.19197	0.46164	0.399153	INHBA/SFRP1	2
GO:0019395	fatty acid oxidation	2/143	25/4435	0.19197	0.46164	0.399153	CROT/SESN2	2
GO:0022408	negative regulation of cell-cell adhesion	2/143	25/4435	0.19197	0.46164	0.399153	ARG1/RIPOR2	2
GO:0038061	non-canonical NF-kappaB signal transduction	2/143	25/4435	0.19197	0.46164	0.399153	NOD2/PRDX1	2
GO:0046545	development of primary female sexual characteristics	2/143	25/4435	0.19197	0.46164	0.399153	INHBA/SFRP1	2
GO:0046660	female sex differentiation	2/143	25/4435	0.19197	0.46164	0.399153	INHBA/SFRP1	2
GO:0050680	negative regulation of epithelial cell proliferation	2/143	25/4435	0.19197	0.46164	0.399153	SERPINF1/SFRP1	2
GO:0050731	positive regulation of peptidyl-tyrosine phosphorylation	2/143	25/4435	0.19197	0.46164	0.399153	HES1/NOD2	2
GO:0051282	regulation of sequestering of calcium ion	2/143	25/4435	0.19197	0.46164	0.399153	ANXA5/CYBA	2
GO:0051283	negative regulation of sequestering of calcium ion	2/143	25/4435	0.19197	0.46164	0.399153	ANXA5/CYBA	2
GO:0010721	negative regulation of cell development	3/143	47/4435	0.192286	0.46164	0.399153	GPR68/HES1/SFRP1	3
GO:0030100	regulation of endocytosis	3/143	47/4435	0.192286	0.46164	0.399153	CNN2/CYBA/NOD2	3
GO:0030595	leukocyte chemotaxis	3/143	47/4435	0.192286	0.46164	0.399153	CX3CR1/NOD2/RIPOR2	3
GO:1903522	regulation of blood circulation	3/143	47/4435	0.192286	0.46164	0.399153	AGTR1/KCNJ5/P2RX4	3
GO:1903828	negative regulation of protein localization	3/143	47/4435	0.192286	0.46164	0.399153	RHBDF1/RIPOR2/SFRP1	3
GO:0031347	regulation of defense response	8/143	173/4435	0.193581	0.46413	0.401306	ARG1/CYBA/FNDC4/IL10/IL17A/NKG7/NOD2/PTGES	8
GO:0031175	neuron projection development	6/143	121/4435	0.194468	0.46564	0.402611	ALCAM/BDNF/HES1/MYOC/SEMA3C/SFRP1	6
GO:0035592	establishment of protein localization to extracellular region	4/143	71/4435	0.194845	0.465921	0.402855	ANKRD1/GPR68/RHBDF1/SFRP1	4
GO:0006869	lipid transport	5/143	96/4435	0.196603	0.469503	0.405951	ABCG2/INHBA/MSR1/PTGES/TSPO	5
GO:0030098	lymphocyte differentiation	4/143	72/4435	0.20152	0.47666	0.412139	IKZF3/POU2AF1/SASH3/SFRP1	4
GO:0048667	cell morphogenesis involved in neuron differentiation	4/143	72/4435	0.20152	0.47666	0.412139	ALCAM/BDNF/HES1/SEMA3C	4
GO:0071692	protein localization to extracellular region	4/143	72/4435	0.20152	0.47666	0.412139	ANKRD1/GPR68/RHBDF1/SFRP1	4
GO:0006935	chemotaxis	5/143	97/4435	0.202305	0.47666	0.412139	AGTR1/CX3CR1/NOD2/P2RX4/RIPOR2	5
GO:0001936	regulation of endothelial cell proliferation	2/143	26/4435	0.203829	0.47666	0.412139	AGTR1/PRKCA	2
GO:0006941	striated muscle contraction	2/143	26/4435	0.203829	0.47666	0.412139	KCNJ5/P2RX4	2
GO:0022898	regulation of transmembrane transporter activity	2/143	26/4435	0.203829	0.47666	0.412139	CACNB3/STIM1	2
GO:0034440	lipid oxidation	2/143	26/4435	0.203829	0.47666	0.412139	CROT/SESN2	2
GO:0042752	regulation of circadian rhythm	2/143	26/4435	0.203829	0.47666	0.412139	PPARG/PTGDS	2
GO:0046718	viral entry into host cell	2/143	26/4435	0.203829	0.47666	0.412139	AGTR1/ANPEP	2
GO:0051208	sequestering of calcium ion	2/143	26/4435	0.203829	0.47666	0.412139	ANXA5/CYBA	2
GO:0072329	monocarboxylic acid catabolic process	2/143	26/4435	0.203829	0.47666	0.412139	CROT/SESN2	2
GO:0072676	lymphocyte migration	2/143	26/4435	0.203829	0.47666	0.412139	ITGAL/RIPOR2	2
GO:1903531	negative regulation of secretion by cell	2/143	26/4435	0.203829	0.47666	0.412139	RHBDF1/SFRP1	2
GO:1903707	negative regulation of hemopoiesis	2/143	26/4435	0.203829	0.47666	0.412139	GPR68/SFRP1	2
GO:1990266	neutrophil migration	2/143	26/4435	0.203829	0.47666	0.412139	NOD2/RIPOR2	2
GO:0042330	taxis	5/143	98/4435	0.208063	0.484675	0.41907	AGTR1/CX3CR1/NOD2/P2RX4/RIPOR2	5
GO:0043269	regulation of monoatomic ion transport	5/143	98/4435	0.208063	0.484675	0.41907	CACNB3/CLIC5/CYBA/P2RX4/STIM1	5
GO:0045596	negative regulation of cell differentiation	5/143	98/4435	0.208063	0.484675	0.41907	GPR68/HES1/PI16/SFRP1/TRIB3	5
GO:0007409	axonogenesis	3/143	49/4435	0.208998	0.486224	0.420409	ALCAM/BDNF/SEMA3C	3
GO:0045935	positive regulation of nucleobase-containing compound metabolic process	14/143	342/4435	0.210507	0.489102	0.422898	ANKRD1/COL1A1/DBP/ESR2/ETV1/HES1/IKZF3/IL10/IL17A/INHBA/NOD2/PPARG/SFRP1/WNT2	14
GO:0030855	epithelial cell differentiation	6/143	125/4435	0.214808	0.493069	0.426328	ACTA2/BASP1/HES1/IL17A/PPARG/TAGLN	6
GO:0009913	epidermal cell differentiation	2/143	27/4435	0.215769	0.493069	0.426328	HES1/IL17A	2
GO:0010927	cellular component assembly involved in morphogenesis	2/143	27/4435	0.215769	0.493069	0.426328	ACTA2/ACTN1	2
GO:0035710	CD4-positive, alpha-beta T cell activation	2/143	27/4435	0.215769	0.493069	0.426328	NKG7/SASH3	2
GO:0044409	entry into host	2/143	27/4435	0.215769	0.493069	0.426328	AGTR1/ANPEP	2
GO:0045807	positive regulation of endocytosis	2/143	27/4435	0.215769	0.493069	0.426328	CYBA/NOD2	2
GO:0048754	branching morphogenesis of an epithelial tube	2/143	27/4435	0.215769	0.493069	0.426328	RDH10/WNT2	2
GO:0050777	negative regulation of immune response	2/143	27/4435	0.215769	0.493069	0.426328	ARG1/NOD2	2
GO:0050796	regulation of insulin secretion	2/143	27/4435	0.215769	0.493069	0.426328	GPR68/SFRP1	2
GO:0051017	actin filament bundle assembly	2/143	27/4435	0.215769	0.493069	0.426328	MYOC/SFRP1	2
GO:0061572	actin filament bundle organization	2/143	27/4435	0.215769	0.493069	0.426328	MYOC/SFRP1	2
GO:0071621	granulocyte chemotaxis	2/143	27/4435	0.215769	0.493069	0.426328	NOD2/RIPOR2	2
GO:0097305	response to alcohol	2/143	27/4435	0.215769	0.493069	0.426328	ADCY7/SFRP1	2
GO:0016192	vesicle-mediated transport	13/143	316/4435	0.216856	0.493837	0.426991	CNN2/CYBA/ITGAL/MSR1/MYO1D/NKG7/NOD2/PTGDR/PTGDS/RAB26/RUBCNL/TSPAN18/USP20	13
GO:0002685	regulation of leukocyte migration	3/143	50/4435	0.217474	0.493837	0.426991	CNN2/NOD2/RIPOR2	3
GO:0010948	negative regulation of cell cycle process	3/143	50/4435	0.217474	0.493837	0.426991	CCND1/HASPIN/INHBA	3
GO:0110053	regulation of actin filament organization	3/143	50/4435	0.217474	0.493837	0.426991	DSTN/MYOC/SFRP1	3
GO:1903532	positive regulation of secretion by cell	3/143	50/4435	0.217474	0.493837	0.426991	ANKRD1/GPR68/PTGES	3
GO:0009968	negative regulation of signal transduction	10/143	234/4435	0.221207	0.501681	0.433774	ARG1/ASPN/MYOC/NOD2/RGS4/RGS9/RIPOR2/SESN2/SFRP1/USP20	10
GO:0031329	regulation of cellular catabolic process	5/143	101/4435	0.225655	0.506377	0.437834	IL10/NOD2/SESN2/TRIB3/USP20	5
GO:0046394	carboxylic acid biosynthetic process	5/143	101/4435	0.225655	0.506377	0.437834	ELOVL7/PTGDS/PTGES/RDH10/TRIB3	5
GO:0008544	epidermis development	3/143	51/4435	0.226022	0.506377	0.437834	HES1/IL17A/INHBA	3
GO:0042742	defense response to bacterium	3/143	51/4435	0.226022	0.506377	0.437834	CYBA/IL17A/NOD2	3
GO:0006939	smooth muscle contraction	2/143	28/4435	0.227771	0.506377	0.437834	ACTA2/TBXA2R	2
GO:0007160	cell-matrix adhesion	2/143	28/4435	0.227771	0.506377	0.437834	MYOC/SFRP1	2
GO:0019722	calcium-mediated signaling	2/143	28/4435	0.227771	0.506377	0.437834	AGTR1/P2RX4	2
GO:0032409	regulation of transporter activity	2/143	28/4435	0.227771	0.506377	0.437834	CACNB3/STIM1	2
GO:0034219	carbohydrate transmembrane transport	2/143	28/4435	0.227771	0.506377	0.437834	SESN2/TRIB3	2
GO:0034644	cellular response to UV	2/143	28/4435	0.227771	0.506377	0.437834	CRIP1/HYAL1	2
GO:0045766	positive regulation of angiogenesis	2/143	28/4435	0.227771	0.506377	0.437834	HYAL1/PRKCA	2
GO:0051091	positive regulation of DNA-binding transcription factor activity	2/143	28/4435	0.227771	0.506377	0.437834	IL10/NOD2	2
GO:0061912	selective autophagy	2/143	28/4435	0.227771	0.506377	0.437834	NOD2/SESN2	2
GO:0097553	calcium ion transmembrane import into cytosol	2/143	28/4435	0.227771	0.506377	0.437834	CYBA/P2RX4	2
GO:1904018	positive regulation of vasculature development	2/143	28/4435	0.227771	0.506377	0.437834	HYAL1/PRKCA	2
GO:2001236	regulation of extrinsic apoptotic signaling pathway	2/143	28/4435	0.227771	0.506377	0.437834	INHBA/SFRP1	2
GO:0010605	negative regulation of macromolecule metabolic process	17/143	435/4435	0.234154	0.519927	0.44955	ADCY7/ANKRD1/ARG1/BASP1/BEX2/CCND1/ESR2/HES1/IL10/LOXL2/MSR1/MSX2/NOD2/PPARG/SESN2/SFRP1/TRIB3	17
GO:0007249	canonical NF-kappaB signal transduction	3/143	52/4435	0.234634	0.520351	0.449917	NOD2/TMEM106A/USP20	3
GO:0016053	organic acid biosynthetic process	5/143	103/4435	0.237625	0.526336	0.455092	ELOVL7/PTGDS/PTGES/RDH10/TRIB3	5
GO:0007163	establishment or maintenance of cell polarity	2/143	29/4435	0.23982	0.5286	0.457049	HES1/RIPOR2	2
GO:0009755	hormone-mediated signaling pathway	2/143	29/4435	0.23982	0.5286	0.457049	ASIP/SFRP1	2
GO:0030534	adult behavior	2/143	29/4435	0.23982	0.5286	0.457049	ASIP/CHRNA3	2
GO:0098656	monoatomic anion transmembrane transport	2/143	29/4435	0.23982	0.5286	0.457049	CLIC5/SLC1A4	2
GO:0044087	regulation of cellular component biogenesis	8/143	184/4435	0.241158	0.530378	0.458587	BDNF/HYAL1/IL17A/MYOC/PRKCA/RIPOR2/SEMA4A/SFRP1	8
GO:0010564	regulation of cell cycle process	6/143	130/4435	0.241215	0.530378	0.458587	CCND1/HASPIN/HYAL1/INHBA/KLHL21/SFRP1	6
GO:0002831	regulation of response to biotic stimulus	5/143	104/4435	0.243676	0.535138	0.462702	ARG1/CYBA/IL17A/NOD2/PRKCA	5
GO:0009749	response to glucose	2/143	30/4435	0.251899	0.548799	0.474514	GPR68/SESN2	2
GO:0015698	inorganic anion transport	2/143	30/4435	0.251899	0.548799	0.474514	CLIC5/SLC1A4	2
GO:0015718	monocarboxylic acid transport	2/143	30/4435	0.251899	0.548799	0.474514	ABCG2/PTGES	2
GO:0043123	positive regulation of canonical NF-kappaB signal transduction	2/143	30/4435	0.251899	0.548799	0.474514	NOD2/TMEM106A	2
GO:0050921	positive regulation of chemotaxis	2/143	30/4435	0.251899	0.548799	0.474514	P2RX4/RIPOR2	2
GO:0051048	negative regulation of secretion	2/143	30/4435	0.251899	0.548799	0.474514	RHBDF1/SFRP1	2
GO:0015850	organic hydroxy compound transport	3/143	54/4435	0.252028	0.548799	0.474514	GNAT1/MSR1/SLC6A2	3
GO:0007610	behavior	5/143	106/4435	0.255902	0.550704	0.476161	ASIP/CHRNA3/GNAT1/GNAT2/PTGDS	5
GO:0032870	cellular response to hormone stimulus	5/143	106/4435	0.255902	0.550704	0.476161	AGTR1/ASIP/PPARG/SFRP1/TRIB3	5
GO:0007169	transmembrane receptor protein tyrosine kinase signaling pathway	4/143	80/4435	0.257097	0.550704	0.476161	IGFBP2/JCAD/MYOC/RHBDF1	4
GO:0000165	MAPK cascade	6/143	133/4435	0.257514	0.550704	0.476161	JCAD/MAPK13/MYOC/NOD2/PRKCA/TMEM106A	6
GO:0019058	viral life cycle	3/143	55/4435	0.260796	0.550704	0.476161	AGTR1/ANPEP/PTGDS	3
GO:0046879	hormone secretion	3/143	55/4435	0.260796	0.550704	0.476161	GPR68/INHBA/SFRP1	3
GO:0071375	cellular response to peptide hormone stimulus	3/143	55/4435	0.260796	0.550704	0.476161	AGTR1/PPARG/TRIB3	3
GO:0006865	amino acid transport	2/143	31/4435	0.263995	0.550704	0.476161	GNAT2/SLC1A4	2
GO:0009746	response to hexose	2/143	31/4435	0.263995	0.550704	0.476161	GPR68/SESN2	2
GO:0018958	phenol-containing compound metabolic process	2/143	31/4435	0.263995	0.550704	0.476161	ASIP/GNAT2	2
GO:0034284	response to monosaccharide	2/143	31/4435	0.263995	0.550704	0.476161	GPR68/SESN2	2
GO:0044000	movement in host	2/143	31/4435	0.263995	0.550704	0.476161	AGTR1/ANPEP	2
GO:0050807	regulation of synapse organization	2/143	31/4435	0.263995	0.550704	0.476161	BDNF/SEMA4A	2
GO:0060828	regulation of canonical Wnt signaling pathway	2/143	31/4435	0.263995	0.550704	0.476161	COL1A1/SFRP1	2
GO:0071356	cellular response to tumor necrosis factor	2/143	31/4435	0.263995	0.550704	0.476161	ANKRD1/SFRP1	2
GO:0071482	cellular response to light stimulus	2/143	31/4435	0.263995	0.550704	0.476161	CRIP1/HYAL1	2
GO:1905952	regulation of lipid localization	2/143	31/4435	0.263995	0.550704	0.476161	MSR1/PTGES	2
GO:0016236	macroautophagy	3/143	56/4435	0.269605	0.550704	0.476161	NOD2/RUBCNL/SESN2	3
GO:0061564	axon development	3/143	56/4435	0.269605	0.550704	0.476161	ALCAM/BDNF/SEMA3C	3
GO:0006816	calcium ion transport	4/143	82/4435	0.271471	0.550704	0.476161	CACNB3/CYBA/P2RX4/STIM1	4
GO:0016055	Wnt signaling pathway	4/143	82/4435	0.271471	0.550704	0.476161	COL1A1/MYOC/SFRP1/WNT2	4
GO:0042592	homeostatic process	13/143	332/4435	0.27151	0.550704	0.476161	ANXA5/ATP6V0E2/CKB/CX3CR1/CYBA/GNAT2/GPR68/IL17A/INHBA/NOD2/PTGES/SASH3/SESN2	13
GO:0010628	positive regulation of gene expression	10/143	247/4435	0.272902	0.550704	0.476161	ACTA2/CNN2/CYBA/IL10/IL17A/INHBA/NOD2/POU2AF1/SASH3/TMEM106A	10
GO:0009615	response to virus	5/143	109/4435	0.274515	0.550704	0.476161	ACTA2/HYAL1/IFNAR2/POU2AF1/USP20	5
GO:0007010	cytoskeleton organization	11/143	276/4435	0.275566	0.550704	0.476161	ACTA2/ACTN1/CNN1/CNN2/DSTN/INA/MSRB1/MYOC/RHOU/SFRP1/TPPP3	11
GO:0009267	cellular response to starvation	2/143	32/4435	0.276094	0.550704	0.476161	SESN2/SFRP1	2
GO:0009743	response to carbohydrate	2/143	32/4435	0.276094	0.550704	0.476161	GPR68/SESN2	2
GO:0050803	regulation of synapse structure or activity	2/143	32/4435	0.276094	0.550704	0.476161	BDNF/SEMA4A	2
GO:0090276	regulation of peptide hormone secretion	2/143	32/4435	0.276094	0.550704	0.476161	GPR68/SFRP1	2
GO:2001235	positive regulation of apoptotic signaling pathway	2/143	32/4435	0.276094	0.550704	0.476161	INHBA/SFRP1	2
GO:0003006	developmental process involved in reproduction	8/143	192/4435	0.278044	0.550704	0.476161	ASIP/INHBA/ODF4/RDH10/SERPINF1/SFRP1/TPPP3/TSSK1B	8
GO:0009914	hormone transport	3/143	57/4435	0.278448	0.550704	0.476161	GPR68/INHBA/SFRP1	3
GO:0198738	cell-cell signaling by wnt	4/143	83/4435	0.278712	0.550704	0.476161	COL1A1/MYOC/SFRP1/WNT2	4
GO:0000002	mitochondrial genome maintenance	1/143	10/4435	0.279699	0.550704	0.476161	SESN2	1
GO:0001738	morphogenesis of a polarized epithelium	1/143	10/4435	0.279699	0.550704	0.476161	SFRP1	1
GO:0001895	retina homeostasis	1/143	10/4435	0.279699	0.550704	0.476161	GNAT2	1
GO:0002067	glandular epithelial cell differentiation	1/143	10/4435	0.279699	0.550704	0.476161	HES1	1
GO:0002228	natural killer cell mediated immunity	1/143	10/4435	0.279699	0.550704	0.476161	NKG7	1
GO:0002260	lymphocyte homeostasis	1/143	10/4435	0.279699	0.550704	0.476161	SASH3	1
GO:0002691	regulation of cellular extravasation	1/143	10/4435	0.279699	0.550704	0.476161	RIPOR2	1
GO:0002792	negative regulation of peptide secretion	1/143	10/4435	0.279699	0.550704	0.476161	SFRP1	1
GO:0002861	regulation of inflammatory response to antigenic stimulus	1/143	10/4435	0.279699	0.550704	0.476161	NOD2	1
GO:0003254	regulation of membrane depolarization	1/143	10/4435	0.279699	0.550704	0.476161	MYOC	1
GO:0007566	embryo implantation	1/143	10/4435	0.279699	0.550704	0.476161	TPPP3	1
GO:0009268	response to pH	1/143	10/4435	0.279699	0.550704	0.476161	HYAL1	1
GO:0009595	detection of biotic stimulus	1/143	10/4435	0.279699	0.550704	0.476161	NOD2	1
GO:0009953	dorsal/ventral pattern formation	1/143	10/4435	0.279699	0.550704	0.476161	SFRP1	1
GO:0015800	acidic amino acid transport	1/143	10/4435	0.279699	0.550704	0.476161	GNAT2	1
GO:0021885	forebrain cell migration	1/143	10/4435	0.279699	0.550704	0.476161	EMX2	1
GO:0030834	regulation of actin filament depolymerization	1/143	10/4435	0.279699	0.550704	0.476161	DSTN	1
GO:0030857	negative regulation of epithelial cell differentiation	1/143	10/4435	0.279699	0.550704	0.476161	HES1	1
GO:0032024	positive regulation of insulin secretion	1/143	10/4435	0.279699	0.550704	0.476161	GPR68	1
GO:0032098	regulation of appetite	1/143	10/4435	0.279699	0.550704	0.476161	NOD2	1
GO:0032743	positive regulation of interleukin-2 production	1/143	10/4435	0.279699	0.550704	0.476161	SASH3	1
GO:0033059	cellular pigmentation	1/143	10/4435	0.279699	0.550704	0.476161	ASIP	1
GO:0034198	cellular response to amino acid starvation	1/143	10/4435	0.279699	0.550704	0.476161	SESN2	1
GO:0035315	hair cell differentiation	1/143	10/4435	0.279699	0.550704	0.476161	HES1	1
GO:0042267	natural killer cell mediated cytotoxicity	1/143	10/4435	0.279699	0.550704	0.476161	NKG7	1
GO:0042490	mechanoreceptor differentiation	1/143	10/4435	0.279699	0.550704	0.476161	HES1	1
GO:0043124	negative regulation of canonical NF-kappaB signal transduction	1/143	10/4435	0.279699	0.550704	0.476161	USP20	1
GO:0044342	type B pancreatic cell proliferation	1/143	10/4435	0.279699	0.550704	0.476161	SFRP1	1
GO:0044380	protein localization to cytoskeleton	1/143	10/4435	0.279699	0.550704	0.476161	KLHL21	1
GO:0045214	sarcomere organization	1/143	10/4435	0.279699	0.550704	0.476161	ACTN1	1
GO:0045671	negative regulation of osteoclast differentiation	1/143	10/4435	0.279699	0.550704	0.476161	SFRP1	1
GO:0045682	regulation of epidermis development	1/143	10/4435	0.279699	0.550704	0.476161	HES1	1
GO:0045880	positive regulation of smoothened signaling pathway	1/143	10/4435	0.279699	0.550704	0.476161	SFRP1	1
GO:0046425	regulation of receptor signaling pathway via JAK-STAT	1/143	10/4435	0.279699	0.550704	0.476161	HES1	1
GO:0046638	positive regulation of alpha-beta T cell differentiation	1/143	10/4435	0.279699	0.550704	0.476161	SASH3	1
GO:0048009	insulin-like growth factor receptor signaling pathway	1/143	10/4435	0.279699	0.550704	0.476161	IGFBP2	1
GO:0048483	autonomic nervous system development	1/143	10/4435	0.279699	0.550704	0.476161	HES1	1
GO:0048675	axon extension	1/143	10/4435	0.279699	0.550704	0.476161	ALCAM	1
GO:0048844	artery morphogenesis	1/143	10/4435	0.279699	0.550704	0.476161	HES1	1
GO:0050732	negative regulation of peptidyl-tyrosine phosphorylation	1/143	10/4435	0.279699	0.550704	0.476161	SFRP1	1
GO:0051489	regulation of filopodium assembly	1/143	10/4435	0.279699	0.550704	0.476161	RIPOR2	1
GO:0060135	maternal process involved in female pregnancy	1/143	10/4435	0.279699	0.550704	0.476161	TPPP3	1
GO:0061180	mammary gland epithelium development	1/143	10/4435	0.279699	0.550704	0.476161	WNT2	1
GO:0061337	cardiac conduction	1/143	10/4435	0.279699	0.550704	0.476161	KCNJ5	1
GO:0070228	regulation of lymphocyte apoptotic process	1/143	10/4435	0.279699	0.550704	0.476161	IL10	1
GO:0070830	bicellular tight junction assembly	1/143	10/4435	0.279699	0.550704	0.476161	IL17A	1
GO:0086003	cardiac muscle cell contraction	1/143	10/4435	0.279699	0.550704	0.476161	KCNJ5	1
GO:0089718	amino acid import across plasma membrane	1/143	10/4435	0.279699	0.550704	0.476161	SLC1A4	1
GO:0090278	negative regulation of peptide hormone secretion	1/143	10/4435	0.279699	0.550704	0.476161	SFRP1	1
GO:1901532	regulation of hematopoietic progenitor cell differentiation	1/143	10/4435	0.279699	0.550704	0.476161	HES1	1
GO:1903556	negative regulation of tumor necrosis factor superfamily cytokine production	1/143	10/4435	0.279699	0.550704	0.476161	NOD2	1
GO:1904262	negative regulation of TORC1 signaling	1/143	10/4435	0.279699	0.550704	0.476161	SESN2	1
GO:1990928	response to amino acid starvation	1/143	10/4435	0.279699	0.550704	0.476161	SESN2	1
GO:2000107	negative regulation of leukocyte apoptotic process	1/143	10/4435	0.279699	0.550704	0.476161	NOD2	1
GO:0031324	negative regulation of cellular metabolic process	16/143	421/4435	0.279781	0.550704	0.476161	ADCY7/ANKRD1/ARG1/BASP1/CCND1/ESR2/HES1/IL10/LOXL2/MSR1/MSX2/NOD2/PPARG/SESN2/SFRP1/TRIB3	16
GO:0031349	positive regulation of defense response	5/143	110/4435	0.280784	0.552076	0.477347	ARG1/CYBA/IL17A/NKG7/NOD2	5
GO:0006914	autophagy	5/143	111/4435	0.287082	0.554586	0.479518	NOD2/RUBCNL/SESN2/TRIB3/USP20	5
GO:0061919	process utilizing autophagic mechanism	5/143	111/4435	0.287082	0.554586	0.479518	NOD2/RUBCNL/SESN2/TRIB3/USP20	5
GO:0031331	positive regulation of cellular catabolic process	3/143	58/4435	0.28732	0.554586	0.479518	NOD2/SESN2/USP20	3
GO:0001659	temperature homeostasis	2/143	33/4435	0.288184	0.554586	0.479518	NOD2/PTGES	2
GO:0002520	immune system development	2/143	33/4435	0.288184	0.554586	0.479518	HES1/HOXA3	2
GO:0002791	regulation of peptide secretion	2/143	33/4435	0.288184	0.554586	0.479518	GPR68/SFRP1	2
GO:0006690	icosanoid metabolic process	2/143	33/4435	0.288184	0.554586	0.479518	PTGDS/PTGES	2
GO:0008277	regulation of G protein-coupled receptor signaling pathway	2/143	33/4435	0.288184	0.554586	0.479518	PRKCA/USP20	2
GO:0033002	muscle cell proliferation	2/143	33/4435	0.288184	0.554586	0.479518	CNN1/WNT2	2
GO:0051224	negative regulation of protein transport	2/143	33/4435	0.288184	0.554586	0.479518	RHBDF1/SFRP1	2
GO:1903034	regulation of response to wounding	2/143	33/4435	0.288184	0.554586	0.479518	IL17A/PROS1	2
GO:1904950	negative regulation of establishment of protein localization	2/143	33/4435	0.288184	0.554586	0.479518	RHBDF1/SFRP1	2
GO:0006897	endocytosis	6/143	139/4435	0.290955	0.554586	0.479518	CNN2/CYBA/ITGAL/MSR1/NOD2/USP20	6
GO:0043410	positive regulation of MAPK cascade	4/143	85/4435	0.293286	0.554586	0.479518	JCAD/NOD2/PRKCA/TMEM106A	4
GO:0010648	negative regulation of cell communication	10/143	252/4435	0.293749	0.554586	0.479518	ARG1/ASPN/MYOC/NOD2/RGS4/RGS9/RIPOR2/SESN2/SFRP1/USP20	10
GO:0002460	adaptive immune response based on somatic recombination of immune receptors built from immunoglobulin superfamily domains	3/143	59/4435	0.296215	0.554586	0.479518	ARG1/NOD2/SASH3	3
GO:0032956	regulation of actin cytoskeleton organization	3/143	59/4435	0.296215	0.554586	0.479518	DSTN/MYOC/SFRP1	3
GO:0051726	regulation of cell cycle	8/143	196/4435	0.297058	0.554586	0.479518	CCND1/HASPIN/HES1/HYAL1/INHBA/KLHL21/PRKCA/SFRP1	8
GO:0023057	negative regulation of signaling	10/143	253/4435	0.297973	0.554586	0.479518	ARG1/ASPN/MYOC/NOD2/RGS4/RGS9/RIPOR2/SESN2/SFRP1/USP20	10
GO:0000075	cell cycle checkpoint signaling	2/143	34/4435	0.300251	0.554586	0.479518	CCND1/HASPIN	2
GO:0006820	monoatomic anion transport	2/143	34/4435	0.300251	0.554586	0.479518	CLIC5/SLC1A4	2
GO:0034612	response to tumor necrosis factor	2/143	34/4435	0.300251	0.554586	0.479518	ANKRD1/SFRP1	2
GO:0046631	alpha-beta T cell activation	2/143	34/4435	0.300251	0.554586	0.479518	NKG7/SASH3	2
GO:0072331	signal transduction by p53 class mediator	2/143	34/4435	0.300251	0.554586	0.479518	ANKRD1/SESN2	2
GO:0090087	regulation of peptide transport	2/143	34/4435	0.300251	0.554586	0.479518	GPR68/SFRP1	2
GO:0000423	mitophagy	1/143	11/4435	0.302977	0.554586	0.479518	NOD2	1
GO:0003208	cardiac ventricle morphogenesis	1/143	11/4435	0.302977	0.554586	0.479518	SEMA3C	1
GO:0006779	porphyrin-containing compound biosynthetic process	1/143	11/4435	0.302977	0.554586	0.479518	ALAS1	1
GO:0006783	heme biosynthetic process	1/143	11/4435	0.302977	0.554586	0.479518	ALAS1	1
GO:0007094	mitotic spindle assembly checkpoint signaling	1/143	11/4435	0.302977	0.554586	0.479518	HASPIN	1
GO:0007622	rhythmic behavior	1/143	11/4435	0.302977	0.554586	0.479518	PTGDS	1
GO:0009072	aromatic amino acid metabolic process	1/143	11/4435	0.302977	0.554586	0.479518	HPD	1
GO:0010324	membrane invagination	1/143	11/4435	0.302977	0.554586	0.479518	MSR1	1
GO:0010543	regulation of platelet activation	1/143	11/4435	0.302977	0.554586	0.479518	PRKCA	1
GO:0014013	regulation of gliogenesis	1/143	11/4435	0.302977	0.554586	0.479518	HES1	1
GO:0014888	striated muscle adaptation	1/143	11/4435	0.302977	0.554586	0.479518	MYOC	1
GO:0021761	limbic system development	1/143	11/4435	0.302977	0.554586	0.479518	EMX2	1
GO:0030195	negative regulation of blood coagulation	1/143	11/4435	0.302977	0.554586	0.479518	PROS1	1
GO:0031577	spindle checkpoint signaling	1/143	11/4435	0.302977	0.554586	0.479518	HASPIN	1
GO:0032941	secretion by tissue	1/143	11/4435	0.302977	0.554586	0.479518	CYBA	1
GO:0032964	collagen biosynthetic process	1/143	11/4435	0.302977	0.554586	0.479518	COL1A1	1
GO:0033014	tetrapyrrole biosynthetic process	1/143	11/4435	0.302977	0.554586	0.479518	ALAS1	1
GO:0033273	response to vitamin	1/143	11/4435	0.302977	0.554586	0.479518	SFRP1	1
GO:0034381	plasma lipoprotein particle clearance	1/143	11/4435	0.302977	0.554586	0.479518	MSR1	1
GO:0035050	embryonic heart tube development	1/143	11/4435	0.302977	0.554586	0.479518	HES1	1
GO:0035914	skeletal muscle cell differentiation	1/143	11/4435	0.302977	0.554586	0.479518	ANKRD1	1
GO:0043462	regulation of ATP-dependent activity	1/143	11/4435	0.302977	0.554586	0.479518	ACTN1	1
GO:0045620	negative regulation of lymphocyte differentiation	1/143	11/4435	0.302977	0.554586	0.479518	SFRP1	1
GO:0045933	positive regulation of muscle contraction	1/143	11/4435	0.302977	0.554586	0.479518	TBXA2R	1
GO:0046323	glucose import	1/143	11/4435	0.302977	0.554586	0.479518	SESN2	1
GO:0046847	filopodium assembly	1/143	11/4435	0.302977	0.554586	0.479518	RIPOR2	1
GO:0048512	circadian behavior	1/143	11/4435	0.302977	0.554586	0.479518	PTGDS	1
GO:0048640	negative regulation of developmental growth	1/143	11/4435	0.302977	0.554586	0.479518	PI16	1
GO:0048662	negative regulation of smooth muscle cell proliferation	1/143	11/4435	0.302977	0.554586	0.479518	CNN1	1
GO:0051153	regulation of striated muscle cell differentiation	1/143	11/4435	0.302977	0.554586	0.479518	PI16	1
GO:0055006	cardiac cell development	1/143	11/4435	0.302977	0.554586	0.479518	PI16	1
GO:0055013	cardiac muscle cell development	1/143	11/4435	0.302977	0.554586	0.479518	PI16	1
GO:0055090	acylglycerol homeostasis	1/143	11/4435	0.302977	0.554586	0.479518	SESN2	1
GO:0061951	establishment of protein localization to plasma membrane	1/143	11/4435	0.302977	0.554586	0.479518	RAB26	1
GO:0070328	triglyceride homeostasis	1/143	11/4435	0.302977	0.554586	0.479518	SESN2	1
GO:0071173	spindle assembly checkpoint signaling	1/143	11/4435	0.302977	0.554586	0.479518	HASPIN	1
GO:0071174	mitotic spindle checkpoint signaling	1/143	11/4435	0.302977	0.554586	0.479518	HASPIN	1
GO:0071902	positive regulation of protein serine/threonine kinase activity	1/143	11/4435	0.302977	0.554586	0.479518	CCND1	1
GO:0090075	relaxation of muscle	1/143	11/4435	0.302977	0.554586	0.479518	P2RX4	1
GO:0120192	tight junction assembly	1/143	11/4435	0.302977	0.554586	0.479518	IL17A	1
GO:1900024	regulation of substrate adhesion-dependent cell spreading	1/143	11/4435	0.302977	0.554586	0.479518	MYOC	1
GO:1904888	cranial skeletal system development	1/143	11/4435	0.302977	0.554586	0.479518	RDH10	1
GO:2000379	positive regulation of reactive oxygen species metabolic process	1/143	11/4435	0.302977	0.554586	0.479518	CYBA	1
GO:0010876	lipid localization	5/143	114/4435	0.30613	0.555241	0.480084	ABCG2/INHBA/MSR1/PTGES/TSPO	5
GO:0032989	cellular component morphogenesis	5/143	114/4435	0.30613	0.555241	0.480084	ACTA2/ACTN1/ALCAM/BDNF/SEMA3C	5
GO:0044770	cell cycle phase transition	4/143	87/4435	0.307961	0.555241	0.480084	CCND1/HASPIN/HYAL1/INHBA	4
GO:0042594	response to starvation	2/143	35/4435	0.312286	0.555241	0.480084	SESN2/SFRP1	2
GO:0043583	ear development	2/143	35/4435	0.312286	0.555241	0.480084	HES1/RDH10	2
GO:0043068	positive regulation of programmed cell death	5/143	115/4435	0.312524	0.555241	0.480084	ANKRD1/ARG1/IL10/INHBA/SFRP1	5
GO:0043408	regulation of MAPK cascade	5/143	115/4435	0.312524	0.555241	0.480084	JCAD/MYOC/NOD2/PRKCA/TMEM106A	5
GO:0032787	monocarboxylic acid metabolic process	7/143	171/4435	0.313166	0.555241	0.480084	CROT/ELOVL7/PTGDS/PTGES/RDH10/SESN2/TRIB3	7
GO:0098657	import into cell	7/143	171/4435	0.313166	0.555241	0.480084	CNN2/CYBA/ITGAL/MSR1/NOD2/SLC1A4/USP20	7
GO:1902074	response to salt	3/143	61/4435	0.314051	0.555241	0.480084	ADCY7/P2RX4/STIM1	3
GO:0060627	regulation of vesicle-mediated transport	4/143	88/4435	0.315328	0.555241	0.480084	CNN2/CYBA/NOD2/RAB26	4
GO:0051172	negative regulation of nitrogen compound metabolic process	13/143	345/4435	0.319071	0.555241	0.480084	ANKRD1/BASP1/BEX2/CCND1/ESR2/HES1/IL10/LOXL2/MSX2/PPARG/SESN2/SFRP1/TRIB3	13
GO:0045786	negative regulation of cell cycle	3/143	62/4435	0.322983	0.555241	0.480084	CCND1/HASPIN/INHBA	3
GO:0062207	regulation of pattern recognition receptor signaling pathway	2/143	36/4435	0.324279	0.555241	0.480084	CYBA/NOD2	2
GO:0070374	positive regulation of ERK1 and ERK2 cascade	2/143	36/4435	0.324279	0.555241	0.480084	NOD2/PRKCA	2
GO:0001843	neural tube closure	1/143	12/4435	0.325507	0.555241	0.480084	SFRP1	1
GO:0001960	negative regulation of cytokine-mediated signaling pathway	1/143	12/4435	0.325507	0.555241	0.480084	ARG1	1
GO:0006023	aminoglycan biosynthetic process	1/143	12/4435	0.325507	0.555241	0.480084	HYAL1	1
GO:0006024	glycosaminoglycan biosynthetic process	1/143	12/4435	0.325507	0.555241	0.480084	HYAL1	1
GO:0006111	regulation of gluconeogenesis	1/143	12/4435	0.325507	0.555241	0.480084	SESN2	1
GO:0006730	one-carbon metabolic process	1/143	12/4435	0.325507	0.555241	0.480084	AHCYL2	1
GO:0007007	inner mitochondrial membrane organization	1/143	12/4435	0.325507	0.555241	0.480084	CHCHD6	1
GO:0007156	homophilic cell adhesion via plasma membrane adhesion molecules	1/143	12/4435	0.325507	0.555241	0.480084	CDH18	1
GO:0007260	tyrosine phosphorylation of STAT protein	1/143	12/4435	0.325507	0.555241	0.480084	HES1	1
GO:0010827	regulation of glucose transmembrane transport	1/143	12/4435	0.325507	0.555241	0.480084	TRIB3	1
GO:0010883	regulation of lipid storage	1/143	12/4435	0.325507	0.555241	0.480084	MSR1	1
GO:0014020	primary neural tube formation	1/143	12/4435	0.325507	0.555241	0.480084	SFRP1	1
GO:0014855	striated muscle cell proliferation	1/143	12/4435	0.325507	0.555241	0.480084	WNT2	1
GO:0019229	regulation of vasoconstriction	1/143	12/4435	0.325507	0.555241	0.480084	AGTR1	1
GO:0019748	secondary metabolic process	1/143	12/4435	0.325507	0.555241	0.480084	ASIP	1
GO:0022602	ovulation cycle process	1/143	12/4435	0.325507	0.555241	0.480084	INHBA	1
GO:0030212	hyaluronan metabolic process	1/143	12/4435	0.325507	0.555241	0.480084	HYAL1	1
GO:0030225	macrophage differentiation	1/143	12/4435	0.325507	0.555241	0.480084	PRKCA	1
GO:0033046	negative regulation of sister chromatid segregation	1/143	12/4435	0.325507	0.555241	0.480084	HASPIN	1
GO:0033048	negative regulation of mitotic sister chromatid segregation	1/143	12/4435	0.325507	0.555241	0.480084	HASPIN	1
GO:0033619	membrane protein proteolysis	1/143	12/4435	0.325507	0.555241	0.480084	IL10	1
GO:0035924	cellular response to vascular endothelial growth factor stimulus	1/143	12/4435	0.325507	0.555241	0.480084	JCAD	1
GO:0038034	signal transduction in absence of ligand	1/143	12/4435	0.325507	0.555241	0.480084	INHBA	1
GO:0042104	positive regulation of activated T cell proliferation	1/143	12/4435	0.325507	0.555241	0.480084	IGFBP2	1
GO:0042149	cellular response to glucose starvation	1/143	12/4435	0.325507	0.555241	0.480084	SESN2	1
GO:0042509	regulation of tyrosine phosphorylation of STAT protein	1/143	12/4435	0.325507	0.555241	0.480084	HES1	1
GO:0043297	apical junction assembly	1/143	12/4435	0.325507	0.555241	0.480084	IL17A	1
GO:0043330	response to exogenous dsRNA	1/143	12/4435	0.325507	0.555241	0.480084	NOD2	1
GO:0043370	regulation of CD4-positive, alpha-beta T cell differentiation	1/143	12/4435	0.325507	0.555241	0.480084	SASH3	1
GO:0043537	negative regulation of blood vessel endothelial cell migration	1/143	12/4435	0.325507	0.555241	0.480084	TBXA2R	1
GO:0043903	regulation of biological process involved in symbiotic interaction	1/143	12/4435	0.325507	0.555241	0.480084	ARG1	1
GO:0044773	mitotic DNA damage checkpoint signaling	1/143	12/4435	0.325507	0.555241	0.480084	CCND1	1
GO:0044774	mitotic DNA integrity checkpoint signaling	1/143	12/4435	0.325507	0.555241	0.480084	CCND1	1
GO:0045841	negative regulation of mitotic metaphase/anaphase transition	1/143	12/4435	0.325507	0.555241	0.480084	HASPIN	1
GO:0046635	positive regulation of alpha-beta T cell activation	1/143	12/4435	0.325507	0.555241	0.480084	SASH3	1
GO:0046888	negative regulation of hormone secretion	1/143	12/4435	0.325507	0.555241	0.480084	SFRP1	1
GO:0051180	vitamin transport	1/143	12/4435	0.325507	0.555241	0.480084	ABCG2	1
GO:0051384	response to glucocorticoid	1/143	12/4435	0.325507	0.555241	0.480084	IL10	1
GO:0051588	regulation of neurotransmitter transport	1/143	12/4435	0.325507	0.555241	0.480084	ACTN1	1
GO:0051985	negative regulation of chromosome segregation	1/143	12/4435	0.325507	0.555241	0.480084	HASPIN	1
GO:0055117	regulation of cardiac muscle contraction	1/143	12/4435	0.325507	0.555241	0.480084	P2RX4	1
GO:0060021	roof of mouth development	1/143	12/4435	0.325507	0.555241	0.480084	INHBA	1
GO:0060350	endochondral bone morphogenesis	1/143	12/4435	0.325507	0.555241	0.480084	COL1A1	1
GO:0060606	tube closure	1/143	12/4435	0.325507	0.555241	0.480084	SFRP1	1
GO:0060840	artery development	1/143	12/4435	0.325507	0.555241	0.480084	HES1	1
GO:0061035	regulation of cartilage development	1/143	12/4435	0.325507	0.555241	0.480084	LOXL2	1
GO:0071715	icosanoid transport	1/143	12/4435	0.325507	0.555241	0.480084	PTGES	1
GO:0090288	negative regulation of cellular response to growth factor stimulus	1/143	12/4435	0.325507	0.555241	0.480084	SFRP1	1
GO:0097192	extrinsic apoptotic signaling pathway in absence of ligand	1/143	12/4435	0.325507	0.555241	0.480084	INHBA	1
GO:0098927	vesicle-mediated transport between endosomal compartments	1/143	12/4435	0.325507	0.555241	0.480084	MYO1D	1
GO:1900047	negative regulation of hemostasis	1/143	12/4435	0.325507	0.555241	0.480084	PROS1	1
GO:1901568	fatty acid derivative metabolic process	1/143	12/4435	0.325507	0.555241	0.480084	ELOVL7	1
GO:1901798	positive regulation of signal transduction by p53 class mediator	1/143	12/4435	0.325507	0.555241	0.480084	ANKRD1	1
GO:1902100	negative regulation of metaphase/anaphase transition of cell cycle	1/143	12/4435	0.325507	0.555241	0.480084	HASPIN	1
GO:1904892	regulation of receptor signaling pathway via STAT	1/143	12/4435	0.325507	0.555241	0.480084	HES1	1
GO:1905819	negative regulation of chromosome separation	1/143	12/4435	0.325507	0.555241	0.480084	HASPIN	1
GO:2000816	negative regulation of mitotic sister chromatid separation	1/143	12/4435	0.325507	0.555241	0.480084	HASPIN	1
GO:0006109	regulation of carbohydrate metabolic process	2/143	37/4435	0.336218	0.566704	0.489995	RUBCNL/SESN2	2
GO:0032869	cellular response to insulin stimulus	2/143	37/4435	0.336218	0.566704	0.489995	PPARG/TRIB3	2
GO:0071248	cellular response to metal ion	2/143	37/4435	0.336218	0.566704	0.489995	ADCY7/P2RX4	2
GO:0071674	mononuclear cell migration	2/143	37/4435	0.336218	0.566704	0.489995	ITGAL/RIPOR2	2
GO:0000902	cell morphogenesis	6/143	147/4435	0.336826	0.566704	0.489995	ALCAM/BDNF/GNAT2/HES1/RHOU/SEMA3C	6
GO:0007268	chemical synaptic transmission	4/143	92/4435	0.344931	0.566704	0.489995	ACTN1/CHRNA3/INA/P2RX4	4
GO:0098916	anterograde trans-synaptic signaling	4/143	92/4435	0.344931	0.566704	0.489995	ACTN1/CHRNA3/INA/P2RX4	4
GO:0002711	positive regulation of T cell mediated immunity	1/143	13/4435	0.347314	0.566704	0.489995	SASH3	1
GO:0006778	porphyrin-containing compound metabolic process	1/143	13/4435	0.347314	0.566704	0.489995	ALAS1	1
GO:0006826	iron ion transport	1/143	13/4435	0.347314	0.566704	0.489995	FTL	1
GO:0007091	metaphase/anaphase transition of mitotic cell cycle	1/143	13/4435	0.347314	0.566704	0.489995	HASPIN	1
GO:0007229	integrin-mediated signaling pathway	1/143	13/4435	0.347314	0.566704	0.489995	FERMT3	1
GO:0007520	myoblast fusion	1/143	13/4435	0.347314	0.566704	0.489995	RIPOR2	1
GO:0008589	regulation of smoothened signaling pathway	1/143	13/4435	0.347314	0.566704	0.489995	SFRP1	1
GO:0008625	extrinsic apoptotic signaling pathway via death domain receptors	1/143	13/4435	0.347314	0.566704	0.489995	SFRP1	1
GO:0010965	regulation of mitotic sister chromatid separation	1/143	13/4435	0.347314	0.566704	0.489995	HASPIN	1
GO:0030042	actin filament depolymerization	1/143	13/4435	0.347314	0.566704	0.489995	DSTN	1
GO:0030071	regulation of mitotic metaphase/anaphase transition	1/143	13/4435	0.347314	0.566704	0.489995	HASPIN	1
GO:0030902	hindbrain development	1/143	13/4435	0.347314	0.566704	0.489995	HES1	1
GO:0034103	regulation of tissue remodeling	1/143	13/4435	0.347314	0.566704	0.489995	SFRP1	1
GO:0035773	insulin secretion involved in cellular response to glucose stimulus	1/143	13/4435	0.347314	0.566704	0.489995	GPR68	1
GO:0042058	regulation of epidermal growth factor receptor signaling pathway	1/143	13/4435	0.347314	0.566704	0.489995	RHBDF1	1
GO:0042168	heme metabolic process	1/143	13/4435	0.347314	0.566704	0.489995	ALAS1	1
GO:0044784	metaphase/anaphase transition of cell cycle	1/143	13/4435	0.347314	0.566704	0.489995	HASPIN	1
GO:0045428	regulation of nitric oxide biosynthetic process	1/143	13/4435	0.347314	0.566704	0.489995	IL10	1
GO:0045661	regulation of myoblast differentiation	1/143	13/4435	0.347314	0.566704	0.489995	RIPOR2	1
GO:0045806	negative regulation of endocytosis	1/143	13/4435	0.347314	0.566704	0.489995	CNN2	1
GO:0045839	negative regulation of mitotic nuclear division	1/143	13/4435	0.347314	0.566704	0.489995	HASPIN	1
GO:0046328	regulation of JNK cascade	1/143	13/4435	0.347314	0.566704	0.489995	NOD2	1
GO:0048704	embryonic skeletal system morphogenesis	1/143	13/4435	0.347314	0.566704	0.489995	RDH10	1
GO:0048708	astrocyte differentiation	1/143	13/4435	0.347314	0.566704	0.489995	HES1	1
GO:0051055	negative regulation of lipid biosynthetic process	1/143	13/4435	0.347314	0.566704	0.489995	TRIB3	1
GO:0051306	mitotic sister chromatid separation	1/143	13/4435	0.347314	0.566704	0.489995	HASPIN	1
GO:0060337	type I interferon-mediated signaling pathway	1/143	13/4435	0.347314	0.566704	0.489995	IFNAR2	1
GO:0060675	ureteric bud morphogenesis	1/143	13/4435	0.347314	0.566704	0.489995	HES1	1
GO:0060761	negative regulation of response to cytokine stimulus	1/143	13/4435	0.347314	0.566704	0.489995	ARG1	1
GO:0061045	negative regulation of wound healing	1/143	13/4435	0.347314	0.566704	0.489995	PROS1	1
GO:0071230	cellular response to amino acid stimulus	1/143	13/4435	0.347314	0.566704	0.489995	COL1A1	1
GO:0071346	cellular response to type II interferon	1/143	13/4435	0.347314	0.566704	0.489995	ARG1	1
GO:0071357	cellular response to type I interferon	1/143	13/4435	0.347314	0.566704	0.489995	IFNAR2	1
GO:0097352	autophagosome maturation	1/143	13/4435	0.347314	0.566704	0.489995	RUBCNL	1
GO:0120193	tight junction organization	1/143	13/4435	0.347314	0.566704	0.489995	IL17A	1
GO:0140374	antiviral innate immune response	1/143	13/4435	0.347314	0.566704	0.489995	USP20	1
GO:1902099	regulation of metaphase/anaphase transition of cell cycle	1/143	13/4435	0.347314	0.566704	0.489995	HASPIN	1
GO:1990830	cellular response to leukemia inhibitory factor	1/143	13/4435	0.347314	0.566704	0.489995	INA	1
GO:2000242	negative regulation of reproductive process	1/143	13/4435	0.347314	0.566704	0.489995	SERPINF1	1
GO:2000404	regulation of T cell migration	1/143	13/4435	0.347314	0.566704	0.489995	RIPOR2	1
GO:2000514	regulation of CD4-positive, alpha-beta T cell activation	1/143	13/4435	0.347314	0.566704	0.489995	SASH3	1
GO:0008643	carbohydrate transport	2/143	38/4435	0.348096	0.566952	0.49021	SESN2/TRIB3	2
GO:0051701	biological process involved in interaction with host	2/143	38/4435	0.348096	0.566952	0.49021	AGTR1/ANPEP	2
GO:0008219	cell death	16/143	442/4435	0.350107	0.5692	0.492153	ANKRD1/ARG1/BCL2A1/BEX2/CRIP1/EMP3/IKZF3/IL10/INHBA/NKG7/NOD2/P2RX4/PRKCA/SFRP1/TRIB3/TRIM2	16
GO:0012501	programmed cell death	16/143	442/4435	0.350107	0.5692	0.492153	ANKRD1/ARG1/BCL2A1/BEX2/CRIP1/EMP3/IKZF3/IL10/INHBA/NKG7/NOD2/P2RX4/PRKCA/SFRP1/TRIB3/TRIM2	16
GO:0006338	chromatin remodeling	5/143	121/4435	0.351212	0.570482	0.493262	ASIP/HASPIN/LOXL2/NAP1L5/PRDM6	5
GO:0099537	trans-synaptic signaling	4/143	93/4435	0.35235	0.571816	0.494416	ACTN1/CHRNA3/INA/P2RX4	4
GO:0016310	phosphorylation	11/143	296/4435	0.356974	0.575119	0.497272	CCND1/CKB/HASPIN/HES1/MAPK13/NOD2/PRKAR2B/PRKCA/SESN2/SFRP1/TSSK1B	11
GO:0015711	organic anion transport	4/143	94/4435	0.359772	0.575119	0.497272	ABCG2/GNAT2/PTGES/SLC1A4	4
GO:0006937	regulation of muscle contraction	2/143	39/4435	0.359903	0.575119	0.497272	P2RX4/TBXA2R	2
GO:0008016	regulation of heart contraction	2/143	39/4435	0.359903	0.575119	0.497272	KCNJ5/P2RX4	2
GO:0030073	insulin secretion	2/143	39/4435	0.359903	0.575119	0.497272	GPR68/SFRP1	2
GO:0097191	extrinsic apoptotic signaling pathway	2/143	39/4435	0.359903	0.575119	0.497272	INHBA/SFRP1	2
GO:0001932	regulation of protein phosphorylation	6/143	151/4435	0.360105	0.575119	0.497272	CCND1/HES1/NOD2/PRKAR2B/SESN2/SFRP1	6
GO:0000768	syncytium formation by plasma membrane fusion	1/143	14/4435	0.368421	0.575119	0.497272	RIPOR2	1
GO:0001776	leukocyte homeostasis	1/143	14/4435	0.368421	0.575119	0.497272	SASH3	1
GO:0001841	neural tube formation	1/143	14/4435	0.368421	0.575119	0.497272	SFRP1	1
GO:0002437	inflammatory response to antigenic stimulus	1/143	14/4435	0.368421	0.575119	0.497272	NOD2	1
GO:0006892	post-Golgi vesicle-mediated transport	1/143	14/4435	0.368421	0.575119	0.497272	RAB26	1
GO:0006953	acute-phase response	1/143	14/4435	0.368421	0.575119	0.497272	PTGES	1
GO:0007200	phospholipase C-activating G protein-coupled receptor signaling pathway	1/143	14/4435	0.368421	0.575119	0.497272	AGTR1	1
GO:0007584	response to nutrient	1/143	14/4435	0.368421	0.575119	0.497272	SFRP1	1
GO:0008299	isoprenoid biosynthetic process	1/143	14/4435	0.368421	0.575119	0.497272	RDH10	1
GO:0009791	post-embryonic development	1/143	14/4435	0.368421	0.575119	0.497272	SEMA3C	1
GO:0010389	regulation of G2/M transition of mitotic cell cycle	1/143	14/4435	0.368421	0.575119	0.497272	CCND1	1
GO:0015695	organic cation transport	1/143	14/4435	0.368421	0.575119	0.497272	SLC6A2	1
GO:0015804	neutral amino acid transport	1/143	14/4435	0.368421	0.575119	0.497272	SLC1A4	1
GO:0017156	calcium-ion regulated exocytosis	1/143	14/4435	0.368421	0.575119	0.497272	TSPAN18	1
GO:0030512	negative regulation of transforming growth factor beta receptor signaling pathway	1/143	14/4435	0.368421	0.575119	0.497272	ASPN	1
GO:0031663	lipopolysaccharide-mediated signaling pathway	1/143	14/4435	0.368421	0.575119	0.497272	PRKCA	1
GO:0032370	positive regulation of lipid transport	1/143	14/4435	0.368421	0.575119	0.497272	PTGES	1
GO:0033047	regulation of mitotic sister chromatid segregation	1/143	14/4435	0.368421	0.575119	0.497272	HASPIN	1
GO:0033143	regulation of intracellular steroid hormone receptor signaling pathway	1/143	14/4435	0.368421	0.575119	0.497272	SFRP1	1
GO:0033627	cell adhesion mediated by integrin	1/143	14/4435	0.368421	0.575119	0.497272	FERMT3	1
GO:0042698	ovulation cycle	1/143	14/4435	0.368421	0.575119	0.497272	INHBA	1
GO:0044788	modulation by host of viral process	1/143	14/4435	0.368421	0.575119	0.497272	PTGDS	1
GO:0046637	regulation of alpha-beta T cell differentiation	1/143	14/4435	0.368421	0.575119	0.497272	SASH3	1
GO:0046683	response to organophosphorus	1/143	14/4435	0.368421	0.575119	0.497272	P2RX4	1
GO:0050829	defense response to Gram-negative bacterium	1/143	14/4435	0.368421	0.575119	0.497272	IL17A	1
GO:0060395	SMAD protein signal transduction	1/143	14/4435	0.368421	0.575119	0.497272	INHBA	1
GO:0061515	myeloid cell development	1/143	14/4435	0.368421	0.575119	0.497272	GPR68	1
GO:0070227	lymphocyte apoptotic process	1/143	14/4435	0.368421	0.575119	0.497272	IL10	1
GO:0072091	regulation of stem cell proliferation	1/143	14/4435	0.368421	0.575119	0.497272	HOXA3	1
GO:0072171	mesonephric tubule morphogenesis	1/143	14/4435	0.368421	0.575119	0.497272	HES1	1
GO:0090277	positive regulation of peptide hormone secretion	1/143	14/4435	0.368421	0.575119	0.497272	GPR68	1
GO:0140253	cell-cell fusion	1/143	14/4435	0.368421	0.575119	0.497272	RIPOR2	1
GO:1901184	regulation of ERBB signaling pathway	1/143	14/4435	0.368421	0.575119	0.497272	RHBDF1	1
GO:1901292	nucleoside phosphate catabolic process	1/143	14/4435	0.368421	0.575119	0.497272	SMPDL3A	1
GO:1901879	regulation of protein depolymerization	1/143	14/4435	0.368421	0.575119	0.497272	DSTN	1
GO:1905517	macrophage migration	1/143	14/4435	0.368421	0.575119	0.497272	CNN2	1
GO:1990823	response to leukemia inhibitory factor	1/143	14/4435	0.368421	0.575119	0.497272	INA	1
GO:0002429	immune response-activating cell surface receptor signaling pathway	2/143	40/4435	0.371633	0.576638	0.498585	CYBA/NOD2	2
GO:0010001	glial cell differentiation	2/143	40/4435	0.371633	0.576638	0.498585	HES1/MYOC	2
GO:0030111	regulation of Wnt signaling pathway	2/143	40/4435	0.371633	0.576638	0.498585	COL1A1/SFRP1	2
GO:0035150	regulation of tube size	2/143	40/4435	0.371633	0.576638	0.498585	ACTA2/AGTR1	2
GO:0035296	regulation of tube diameter	2/143	40/4435	0.371633	0.576638	0.498585	ACTA2/AGTR1	2
GO:0051090	regulation of DNA-binding transcription factor activity	2/143	40/4435	0.371633	0.576638	0.498585	IL10/NOD2	2
GO:0097746	blood vessel diameter maintenance	2/143	40/4435	0.371633	0.576638	0.498585	ACTA2/AGTR1	2
GO:0048568	embryonic organ development	3/143	68/4435	0.376457	0.58134	0.50265	HES1/RDH10/WNT2	3
GO:0080134	regulation of response to stress	11/143	301/4435	0.377997	0.58134	0.50265	ANKRD1/ARG1/CYBA/FNDC4/IL10/IL17A/NKG7/NOD2/PROS1/PTGES/SESN2	11
GO:0006979	response to oxidative stress	4/143	97/4435	0.38202	0.58134	0.50265	HYAL1/PRDX1/SESN2/TXNRD1	4
GO:0022412	cellular process involved in reproduction in multicellular organism	4/143	97/4435	0.38202	0.58134	0.50265	ASIP/INHBA/SFRP1/TSSK1B	4
GO:0000302	response to reactive oxygen species	2/143	41/4435	0.383277	0.58134	0.50265	HYAL1/SESN2	2
GO:0006643	membrane lipid metabolic process	2/143	41/4435	0.383277	0.58134	0.50265	GAL3ST4/PLPP2	2
GO:0006959	humoral immune response	2/143	41/4435	0.383277	0.58134	0.50265	IL17A/NOD2	2
GO:0008154	actin polymerization or depolymerization	2/143	41/4435	0.383277	0.58134	0.50265	DSTN/MSRB1	2
GO:1902075	cellular response to salt	2/143	41/4435	0.383277	0.58134	0.50265	ADCY7/P2RX4	2
GO:0097190	apoptotic signaling pathway	5/143	126/4435	0.383667	0.58134	0.50265	CRIP1/INHBA/P2RX4/SFRP1/TRIB3	5
GO:0001701	in utero embryonic development	3/143	69/4435	0.385309	0.58134	0.50265	HES1/RDH10/WNT2	3
GO:0001541	ovarian follicle development	1/143	15/4435	0.38885	0.58134	0.50265	INHBA	1
GO:0001942	hair follicle development	1/143	15/4435	0.38885	0.58134	0.50265	INHBA	1
GO:0002027	regulation of heart rate	1/143	15/4435	0.38885	0.58134	0.50265	KCNJ5	1
GO:0002793	positive regulation of peptide secretion	1/143	15/4435	0.38885	0.58134	0.50265	GPR68	1
GO:0003073	regulation of systemic arterial blood pressure	1/143	15/4435	0.38885	0.58134	0.50265	AGTR1	1
GO:0006809	nitric oxide biosynthetic process	1/143	15/4435	0.38885	0.58134	0.50265	IL10	1
GO:0006949	syncytium formation	1/143	15/4435	0.38885	0.58134	0.50265	RIPOR2	1
GO:0007062	sister chromatid cohesion	1/143	15/4435	0.38885	0.58134	0.50265	HASPIN	1
GO:0022404	molting cycle process	1/143	15/4435	0.38885	0.58134	0.50265	INHBA	1
GO:0022405	hair cycle process	1/143	15/4435	0.38885	0.58134	0.50265	INHBA	1
GO:0032007	negative regulation of TOR signaling	1/143	15/4435	0.38885	0.58134	0.50265	SESN2	1
GO:0033013	tetrapyrrole metabolic process	1/143	15/4435	0.38885	0.58134	0.50265	ALAS1	1
GO:0033045	regulation of sister chromatid segregation	1/143	15/4435	0.38885	0.58134	0.50265	HASPIN	1
GO:0043331	response to dsRNA	1/143	15/4435	0.38885	0.58134	0.50265	NOD2	1
GO:0043547	positive regulation of GTPase activity	1/143	15/4435	0.38885	0.58134	0.50265	SFRP1	1
GO:0045582	positive regulation of T cell differentiation	1/143	15/4435	0.38885	0.58134	0.50265	SASH3	1
GO:0045824	negative regulation of innate immune response	1/143	15/4435	0.38885	0.58134	0.50265	ARG1	1
GO:0048525	negative regulation of viral process	1/143	15/4435	0.38885	0.58134	0.50265	PTGDS	1
GO:0048709	oligodendrocyte differentiation	1/143	15/4435	0.38885	0.58134	0.50265	HES1	1
GO:0050848	regulation of calcium-mediated signaling	1/143	15/4435	0.38885	0.58134	0.50265	P2RX4	1
GO:0051784	negative regulation of nuclear division	1/143	15/4435	0.38885	0.58134	0.50265	HASPIN	1
GO:0055007	cardiac muscle cell differentiation	1/143	15/4435	0.38885	0.58134	0.50265	PI16	1
GO:0070252	actin-mediated cell contraction	1/143	15/4435	0.38885	0.58134	0.50265	KCNJ5	1
GO:0071229	cellular response to acid chemical	1/143	15/4435	0.38885	0.58134	0.50265	COL1A1	1
GO:0071479	cellular response to ionizing radiation	1/143	15/4435	0.38885	0.58134	0.50265	SFRP1	1
GO:0072028	nephron morphogenesis	1/143	15/4435	0.38885	0.58134	0.50265	HES1	1
GO:0072078	nephron tubule morphogenesis	1/143	15/4435	0.38885	0.58134	0.50265	HES1	1
GO:0072088	nephron epithelium morphogenesis	1/143	15/4435	0.38885	0.58134	0.50265	HES1	1
GO:0090090	negative regulation of canonical Wnt signaling pathway	1/143	15/4435	0.38885	0.58134	0.50265	SFRP1	1
GO:1901655	cellular response to ketone	1/143	15/4435	0.38885	0.58134	0.50265	SFRP1	1
GO:2000278	regulation of DNA biosynthetic process	1/143	15/4435	0.38885	0.58134	0.50265	ANKRD1	1
GO:2000736	regulation of stem cell differentiation	1/143	15/4435	0.38885	0.58134	0.50265	HES1	1
GO:2001251	negative regulation of chromosome organization	1/143	15/4435	0.38885	0.58134	0.50265	HASPIN	1
GO:0006468	protein phosphorylation	7/143	186/4435	0.393094	0.586713	0.507296	CCND1/HES1/NOD2/PRKAR2B/PRKCA/SESN2/SFRP1	7
GO:0010629	negative regulation of gene expression	7/143	186/4435	0.393094	0.586713	0.507296	ADCY7/ARG1/IL10/MSR1/NOD2/SESN2/SFRP1	7
GO:0051336	regulation of hydrolase activity	3/143	70/4435	0.394133	0.586814	0.507384	GNAT1/RIPOR2/SFRP1	3
GO:0002768	immune response-regulating cell surface receptor signaling pathway	2/143	42/4435	0.394829	0.586814	0.507384	CYBA/NOD2	2
GO:0048562	embryonic organ morphogenesis	2/143	42/4435	0.394829	0.586814	0.507384	HES1/RDH10	2
GO:0071241	cellular response to inorganic substance	2/143	42/4435	0.394829	0.586814	0.507384	ADCY7/P2RX4	2
GO:1901136	carbohydrate derivative catabolic process	2/143	42/4435	0.394829	0.586814	0.507384	HYAL1/MANBA	2
GO:0009892	negative regulation of metabolic process	17/143	485/4435	0.395115	0.586814	0.507384	ADCY7/ANKRD1/ARG1/BASP1/BEX2/CCND1/ESR2/HES1/IL10/LOXL2/MSR1/MSX2/NOD2/PPARG/SESN2/SFRP1/TRIB3	17
GO:0051223	regulation of protein transport	4/143	99/4435	0.396814	0.588852	0.509145	ANKRD1/GPR68/RHBDF1/SFRP1	4
GO:0120036	plasma membrane bounded cell projection organization	9/143	246/4435	0.397331	0.589134	0.509389	ALCAM/BDNF/EMP3/GSN/HES1/MYOC/RIPOR2/SEMA3C/SFRP1	9
GO:0000278	mitotic cell cycle	6/143	158/4435	0.401055	0.590815	0.510842	CCND1/HASPIN/HES1/HYAL1/INHBA/PRKCA	6
GO:0099536	synaptic signaling	4/143	100/4435	0.404192	0.590815	0.510842	ACTN1/CHRNA3/INA/P2RX4	4
GO:0007623	circadian rhythm	2/143	43/4435	0.406284	0.590815	0.510842	PPARG/PTGDS	2
GO:0051128	regulation of cellular component organization	15/143	428/4435	0.406654	0.590815	0.510842	BDNF/CNN2/CYBA/DSTN/HASPIN/HYAL1/IL17A/INHBA/MYOC/NOD2/PI16/RIPOR2/SEMA4A/SESN2/SFRP1	15
GO:0098542	defense response to other organism	10/143	278/4435	0.407372	0.590815	0.510842	ARG1/CX3CR1/CYBA/IFNAR2/IL17A/MSRB1/NKG7/NOD2/TMEM106A/USP20	10
GO:0001889	liver development	1/143	16/4435	0.408622	0.590815	0.510842	HES1	1
GO:0006584	catecholamine metabolic process	1/143	16/4435	0.408622	0.590815	0.510842	GNAT2	1
GO:0006637	acyl-CoA metabolic process	1/143	16/4435	0.408622	0.590815	0.510842	ELOVL7	1
GO:0006672	ceramide metabolic process	1/143	16/4435	0.408622	0.590815	0.510842	PLPP2	1
GO:0006906	vesicle fusion	1/143	16/4435	0.408622	0.590815	0.510842	RUBCNL	1
GO:0006942	regulation of striated muscle contraction	1/143	16/4435	0.408622	0.590815	0.510842	P2RX4	1
GO:0007269	neurotransmitter secretion	1/143	16/4435	0.408622	0.590815	0.510842	ACTN1	1
GO:0008630	intrinsic apoptotic signaling pathway in response to DNA damage	1/143	16/4435	0.408622	0.590815	0.510842	CRIP1	1
GO:0009712	catechol-containing compound metabolic process	1/143	16/4435	0.408622	0.590815	0.510842	GNAT2	1
GO:0030048	actin filament-based movement	1/143	16/4435	0.408622	0.590815	0.510842	KCNJ5	1
GO:0032757	positive regulation of interleukin-8 production	1/143	16/4435	0.408622	0.590815	0.510842	NOD2	1
GO:0035383	thioester metabolic process	1/143	16/4435	0.408622	0.590815	0.510842	ELOVL7	1
GO:0042304	regulation of fatty acid biosynthetic process	1/143	16/4435	0.408622	0.590815	0.510842	TRIB3	1
GO:0042572	retinol metabolic process	1/143	16/4435	0.408622	0.590815	0.510842	RDH10	1
GO:0045103	intermediate filament-based process	1/143	16/4435	0.408622	0.590815	0.510842	INA	1
GO:0045104	intermediate filament cytoskeleton organization	1/143	16/4435	0.408622	0.590815	0.510842	INA	1
GO:0045851	pH reduction	1/143	16/4435	0.408622	0.590815	0.510842	ATP6V0E2	1
GO:0051053	negative regulation of DNA metabolic process	1/143	16/4435	0.408622	0.590815	0.510842	ANKRD1	1
GO:0051279	regulation of release of sequestered calcium ion into cytosol	1/143	16/4435	0.408622	0.590815	0.510842	CYBA	1
GO:0061008	hepaticobiliary system development	1/143	16/4435	0.408622	0.590815	0.510842	HES1	1
GO:0090174	organelle membrane fusion	1/143	16/4435	0.408622	0.590815	0.510842	RUBCNL	1
GO:0099643	signal release from synapse	1/143	16/4435	0.408622	0.590815	0.510842	ACTN1	1
GO:1901224	positive regulation of non-canonical NF-kappaB signal transduction	1/143	16/4435	0.408622	0.590815	0.510842	NOD2	1
GO:1902749	regulation of cell cycle G2/M phase transition	1/143	16/4435	0.408622	0.590815	0.510842	CCND1	1
GO:1904263	positive regulation of TORC1 signaling	1/143	16/4435	0.408622	0.590815	0.510842	SESN2	1
GO:1905818	regulation of chromosome separation	1/143	16/4435	0.408622	0.590815	0.510842	HASPIN	1
GO:0009894	regulation of catabolic process	7/143	189/4435	0.409229	0.591219	0.511192	IL10/NOD2/RAB26/RHBDF1/SESN2/TRIB3/USP20	7
GO:0008015	blood circulation	4/143	101/4435	0.411554	0.594101	0.513684	ACTA2/AGTR1/KCNJ5/P2RX4	4
GO:0031396	regulation of protein ubiquitination	2/143	44/4435	0.417634	0.600953	0.519609	BEX2/NOD2	2
GO:0048469	cell maturation	2/143	44/4435	0.417634	0.600953	0.519609	HES1/MYOC	2
GO:0072593	reactive oxygen species metabolic process	2/143	44/4435	0.417634	0.600953	0.519609	CYBA/SESN2	2
GO:0090596	sensory organ morphogenesis	2/143	44/4435	0.417634	0.600953	0.519609	GNAT1/GNAT2	2
GO:0034976	response to endoplasmic reticulum stress	3/143	73/4435	0.420399	0.602539	0.52098	NOD2/SESN2/TRIB3	3
GO:0044255	cellular lipid metabolic process	9/143	252/4435	0.425578	0.602539	0.52098	CROT/ELOVL7/GAL3ST4/PLPP2/PTGDS/PTGES/RDH10/SESN2/TRIB3	9
GO:0000422	autophagy of mitochondrion	1/143	17/4435	0.427759	0.602539	0.52098	NOD2	1
GO:0007173	epidermal growth factor receptor signaling pathway	1/143	17/4435	0.427759	0.602539	0.52098	RHBDF1	1
GO:0007254	JNK cascade	1/143	17/4435	0.427759	0.602539	0.52098	NOD2	1
GO:0017004	cytochrome complex assembly	1/143	17/4435	0.427759	0.602539	0.52098	CYBA	1
GO:0019882	antigen processing and presentation	1/143	17/4435	0.427759	0.602539	0.52098	NOD2	1
GO:0021987	cerebral cortex development	1/143	17/4435	0.427759	0.602539	0.52098	EMX2	1
GO:0030101	natural killer cell activation	1/143	17/4435	0.427759	0.602539	0.52098	NKG7	1
GO:0030178	negative regulation of Wnt signaling pathway	1/143	17/4435	0.427759	0.602539	0.52098	SFRP1	1
GO:0030216	keratinocyte differentiation	1/143	17/4435	0.427759	0.602539	0.52098	IL17A	1
GO:0032637	interleukin-8 production	1/143	17/4435	0.427759	0.602539	0.52098	NOD2	1
GO:0032677	regulation of interleukin-8 production	1/143	17/4435	0.427759	0.602539	0.52098	NOD2	1
GO:0032874	positive regulation of stress-activated MAPK cascade	1/143	17/4435	0.427759	0.602539	0.52098	NOD2	1
GO:0034341	response to type II interferon	1/143	17/4435	0.427759	0.602539	0.52098	ARG1	1
GO:0043255	regulation of carbohydrate biosynthetic process	1/143	17/4435	0.427759	0.602539	0.52098	SESN2	1
GO:0044344	cellular response to fibroblast growth factor stimulus	1/143	17/4435	0.427759	0.602539	0.52098	SFRP1	1
GO:0045069	regulation of viral genome replication	1/143	17/4435	0.427759	0.602539	0.52098	PTGDS	1
GO:0045445	myoblast differentiation	1/143	17/4435	0.427759	0.602539	0.52098	RIPOR2	1
GO:0045600	positive regulation of fat cell differentiation	1/143	17/4435	0.427759	0.602539	0.52098	SFRP1	1
GO:0050768	negative regulation of neurogenesis	1/143	17/4435	0.427759	0.602539	0.52098	HES1	1
GO:0050795	regulation of behavior	1/143	17/4435	0.427759	0.602539	0.52098	PTGDS	1
GO:0051304	chromosome separation	1/143	17/4435	0.427759	0.602539	0.52098	HASPIN	1
GO:0061333	renal tubule morphogenesis	1/143	17/4435	0.427759	0.602539	0.52098	HES1	1
GO:0061726	mitochondrion disassembly	1/143	17/4435	0.427759	0.602539	0.52098	NOD2	1
GO:0070534	protein K63-linked ubiquitination	1/143	17/4435	0.427759	0.602539	0.52098	NOD2	1
GO:1902475	L-alpha-amino acid transmembrane transport	1/143	17/4435	0.427759	0.602539	0.52098	SLC1A4	1
GO:0031669	cellular response to nutrient levels	2/143	45/4435	0.428876	0.602979	0.521361	SESN2/SFRP1	2
GO:0016054	organic acid catabolic process	3/143	74/4435	0.429075	0.602979	0.521361	CROT/HPD/SESN2	3
GO:0046395	carboxylic acid catabolic process	3/143	74/4435	0.429075	0.602979	0.521361	CROT/HPD/SESN2	3
GO:0042325	regulation of phosphorylation	6/143	163/4435	0.430262	0.604176	0.522395	CCND1/HES1/NOD2/PRKAR2B/SESN2/SFRP1	6
GO:0010638	positive regulation of organelle organization	4/143	104/4435	0.433524	0.608284	0.525947	DSTN/MYOC/NOD2/SFRP1	4
GO:0030030	cell projection organization	9/143	254/4435	0.434989	0.609864	0.527313	ALCAM/BDNF/EMP3/GSN/HES1/MYOC/RIPOR2/SEMA3C/SFRP1	9
GO:0016032	viral process	3/143	75/4435	0.437706	0.61272	0.529783	AGTR1/ANPEP/PTGDS	3
GO:0051235	maintenance of location	3/143	75/4435	0.437706	0.61272	0.529783	ANXA5/CYBA/MSR1	3
GO:1902532	negative regulation of intracellular signal transduction	4/143	105/4435	0.440802	0.616576	0.533116	MYOC/RIPOR2/SESN2/USP20	4
GO:0001838	embryonic epithelial tube formation	1/143	18/4435	0.446281	0.616587	0.533126	SFRP1	1
GO:0006334	nucleosome assembly	1/143	18/4435	0.446281	0.616587	0.533126	NAP1L5	1
GO:0010596	negative regulation of endothelial cell migration	1/143	18/4435	0.446281	0.616587	0.533126	TBXA2R	1
GO:0014074	response to purine-containing compound	1/143	18/4435	0.446281	0.616587	0.533126	P2RX4	1
GO:0030193	regulation of blood coagulation	1/143	18/4435	0.446281	0.616587	0.533126	PROS1	1
GO:0034340	response to type I interferon	1/143	18/4435	0.446281	0.616587	0.533126	IFNAR2	1
GO:0046189	phenol-containing compound biosynthetic process	1/143	18/4435	0.446281	0.616587	0.533126	ASIP	1
GO:0046467	membrane lipid biosynthetic process	1/143	18/4435	0.446281	0.616587	0.533126	GAL3ST4	1
GO:0046634	regulation of alpha-beta T cell activation	1/143	18/4435	0.446281	0.616587	0.533126	SASH3	1
GO:0051147	regulation of muscle cell differentiation	1/143	18/4435	0.446281	0.616587	0.533126	PI16	1
GO:0070304	positive regulation of stress-activated protein kinase signaling cascade	1/143	18/4435	0.446281	0.616587	0.533126	NOD2	1
GO:0071774	response to fibroblast growth factor	1/143	18/4435	0.446281	0.616587	0.533126	SFRP1	1
GO:0071900	regulation of protein serine/threonine kinase activity	1/143	18/4435	0.446281	0.616587	0.533126	CCND1	1
GO:0120034	positive regulation of plasma membrane bounded cell projection assembly	1/143	18/4435	0.446281	0.616587	0.533126	RIPOR2	1
GO:1990138	neuron projection extension	1/143	18/4435	0.446281	0.616587	0.533126	ALCAM	1
GO:2000401	regulation of lymphocyte migration	1/143	18/4435	0.446281	0.616587	0.533126	RIPOR2	1
GO:0060341	regulation of cellular localization	7/143	196/4435	0.446779	0.616801	0.533312	ANKRD1/GPR68/P2RX4/RHBDF1/RIPOR2/SESN2/SFRP1	7
GO:0070201	regulation of establishment of protein localization	4/143	106/4435	0.448053	0.618087	0.534423	ANKRD1/GPR68/RHBDF1/SFRP1	4
GO:0001666	response to hypoxia	2/143	47/4435	0.451013	0.620746	0.536722	LOXL2/SFRP1	2
GO:0051651	maintenance of location in cell	2/143	47/4435	0.451013	0.620746	0.536722	ANXA5/CYBA	2
GO:0090068	positive regulation of cell cycle process	2/143	47/4435	0.451013	0.620746	0.536722	CCND1/HYAL1	2
GO:0030522	intracellular receptor signaling pathway	3/143	77/4435	0.454819	0.62503	0.540426	NOD2/PPARG/SFRP1	3
GO:0048812	neuron projection morphogenesis	3/143	77/4435	0.454819	0.62503	0.540426	ALCAM/BDNF/SEMA3C	3
GO:0022411	cellular component disassembly	4/143	107/4435	0.455275	0.62518	0.540556	CX3CR1/DSTN/NOD2/RUBCNL	4
GO:0030072	peptide hormone secretion	2/143	48/4435	0.461901	0.625536	0.540864	GPR68/SFRP1	2
GO:0036293	response to decreased oxygen levels	2/143	48/4435	0.461901	0.625536	0.540864	LOXL2/SFRP1	2
GO:0048545	response to steroid hormone	2/143	48/4435	0.461901	0.625536	0.540864	IL10/SFRP1	2
GO:0060047	heart contraction	2/143	48/4435	0.461901	0.625536	0.540864	KCNJ5/P2RX4	2
GO:0003013	circulatory system process	4/143	108/4435	0.462468	0.625536	0.540864	ACTA2/AGTR1/KCNJ5/P2RX4	4
GO:0031667	response to nutrient levels	3/143	78/4435	0.463296	0.625536	0.540864	NOD2/SESN2/SFRP1	3
GO:0000077	DNA damage checkpoint signaling	1/143	19/4435	0.464208	0.625536	0.540864	CCND1	1
GO:0001508	action potential	1/143	19/4435	0.464208	0.625536	0.540864	KCNJ5	1
GO:0002065	columnar/cuboidal epithelial cell differentiation	1/143	19/4435	0.464208	0.625536	0.540864	HES1	1
GO:0002312	B cell activation involved in immune response	1/143	19/4435	0.464208	0.625536	0.540864	POU2AF1	1
GO:0002455	humoral immune response mediated by circulating immunoglobulin	1/143	19/4435	0.464208	0.625536	0.540864	NOD2	1
GO:0002690	positive regulation of leukocyte chemotaxis	1/143	19/4435	0.464208	0.625536	0.540864	RIPOR2	1
GO:0006664	glycolipid metabolic process	1/143	19/4435	0.464208	0.625536	0.540864	GAL3ST4	1
GO:0006940	regulation of smooth muscle contraction	1/143	19/4435	0.464208	0.625536	0.540864	TBXA2R	1
GO:0007204	positive regulation of cytosolic calcium ion concentration	1/143	19/4435	0.464208	0.625536	0.540864	P2RX4	1
GO:0030518	intracellular steroid hormone receptor signaling pathway	1/143	19/4435	0.464208	0.625536	0.540864	SFRP1	1
GO:0031960	response to corticosteroid	1/143	19/4435	0.464208	0.625536	0.540864	IL10	1
GO:0032008	positive regulation of TOR signaling	1/143	19/4435	0.464208	0.625536	0.540864	SESN2	1
GO:0043200	response to amino acid	1/143	19/4435	0.464208	0.625536	0.540864	COL1A1	1
GO:0070059	intrinsic apoptotic signaling pathway in response to endoplasmic reticulum stress	1/143	19/4435	0.464208	0.625536	0.540864	TRIB3	1
GO:0070167	regulation of biomineral tissue development	1/143	19/4435	0.464208	0.625536	0.540864	ASPN	1
GO:0072080	nephron tubule development	1/143	19/4435	0.464208	0.625536	0.540864	HES1	1
GO:1900046	regulation of hemostasis	1/143	19/4435	0.464208	0.625536	0.540864	PROS1	1
GO:1900182	positive regulation of protein localization to nucleus	1/143	19/4435	0.464208	0.625536	0.540864	SESN2	1
GO:1903509	liposaccharide metabolic process	1/143	19/4435	0.464208	0.625536	0.540864	GAL3ST4	1
GO:0032880	regulation of protein localization	6/143	169/4435	0.465022	0.626165	0.541408	ANKRD1/GPR68/RHBDF1/RIPOR2/SESN2/SFRP1	6
GO:0034220	monoatomic ion transmembrane transport	8/143	231/4435	0.470497	0.633065	0.547374	ATP6V0E2/CACNB3/CHRNA3/CLIC5/CYBA/P2RX4/SLC1A4/STIM1	8
GO:0051051	negative regulation of transport	3/143	79/4435	0.471717	0.633143	0.547441	CNN2/RHBDF1/SFRP1	3
GO:1902903	regulation of supramolecular fiber organization	3/143	79/4435	0.471717	0.633143	0.547441	DSTN/MYOC/SFRP1	3
GO:0002790	peptide secretion	2/143	49/4435	0.472663	0.633143	0.547441	GPR68/SFRP1	2
GO:0009100	glycoprotein metabolic process	2/143	49/4435	0.472663	0.633143	0.547441	MANBA/TMEM106A	2
GO:0033500	carbohydrate homeostasis	2/143	49/4435	0.472663	0.633143	0.547441	GPR68/SESN2	2
GO:0042593	glucose homeostasis	2/143	49/4435	0.472663	0.633143	0.547441	GPR68/SESN2	2
GO:0043065	positive regulation of apoptotic process	4/143	110/4435	0.476754	0.637481	0.551192	ANKRD1/IL10/INHBA/SFRP1	4
GO:0055085	transmembrane transport	12/143	356/4435	0.480837	0.637481	0.551192	ABCG2/ATP6V0E2/BCL2A1/CACNB3/CHRNA3/CLIC5/CYBA/P2RX4/SESN2/SLC1A4/STIM1/TRIB3	12
GO:0006081	cellular aldehyde metabolic process	1/143	20/4435	0.481558	0.637481	0.551192	RDH10	1
GO:0010633	negative regulation of epithelial cell migration	1/143	20/4435	0.481558	0.637481	0.551192	TBXA2R	1
GO:0019233	sensory perception of pain	1/143	20/4435	0.481558	0.637481	0.551192	PTGES	1
GO:0031398	positive regulation of protein ubiquitination	1/143	20/4435	0.481558	0.637481	0.551192	NOD2	1
GO:0031570	DNA integrity checkpoint signaling	1/143	20/4435	0.481558	0.637481	0.551192	CCND1	1
GO:0034728	nucleosome organization	1/143	20/4435	0.481558	0.637481	0.551192	NAP1L5	1
GO:0045621	positive regulation of lymphocyte differentiation	1/143	20/4435	0.481558	0.637481	0.551192	SASH3	1
GO:0046887	positive regulation of hormone secretion	1/143	20/4435	0.481558	0.637481	0.551192	GPR68	1
GO:0051092	positive regulation of NF-kappaB transcription factor activity	1/143	20/4435	0.481558	0.637481	0.551192	NOD2	1
GO:0051961	negative regulation of nervous system development	1/143	20/4435	0.481558	0.637481	0.551192	HES1	1
GO:0061326	renal tubule development	1/143	20/4435	0.481558	0.637481	0.551192	HES1	1
GO:0072089	stem cell proliferation	1/143	20/4435	0.481558	0.637481	0.551192	HOXA3	1
GO:0072175	epithelial tube formation	1/143	20/4435	0.481558	0.637481	0.551192	SFRP1	1
GO:0097006	regulation of plasma lipoprotein particle levels	1/143	20/4435	0.481558	0.637481	0.551192	MSR1	1
GO:0050776	regulation of immune response	6/143	172/4435	0.482214	0.637881	0.551538	ADCY7/ARG1/CYBA/IL17A/NOD2/SASH3	6
GO:0003015	heart process	2/143	50/4435	0.483295	0.638375	0.551965	KCNJ5/P2RX4	2
GO:0031668	cellular response to extracellular stimulus	2/143	50/4435	0.483295	0.638375	0.551965	SESN2/SFRP1	2
GO:0010817	regulation of hormone levels	4/143	112/4435	0.490898	0.647942	0.560237	GPR68/INHBA/RDH10/SFRP1	4
GO:0003018	vascular process in circulatory system	2/143	51/4435	0.493796	0.648268	0.560519	ACTA2/AGTR1	2
GO:0015833	peptide transport	2/143	51/4435	0.493796	0.648268	0.560519	GPR68/SFRP1	2
GO:0032984	protein-containing complex disassembly	2/143	51/4435	0.493796	0.648268	0.560519	DSTN/RUBCNL	2
GO:0042063	gliogenesis	2/143	51/4435	0.493796	0.648268	0.560519	HES1/MYOC	2
GO:0070372	regulation of ERK1 and ERK2 cascade	2/143	51/4435	0.493796	0.648268	0.560519	NOD2/PRKCA	2
GO:1901137	carbohydrate derivative biosynthetic process	4/143	113/4435	0.497912	0.648268	0.560519	ELOVL7/GAL3ST4/HYAL1/TMEM106A	4
GO:0000086	G2/M transition of mitotic cell cycle	1/143	21/4435	0.49835	0.648268	0.560519	CCND1	1
GO:0007259	receptor signaling pathway via JAK-STAT	1/143	21/4435	0.49835	0.648268	0.560519	HES1	1
GO:0010906	regulation of glucose metabolic process	1/143	21/4435	0.49835	0.648268	0.560519	SESN2	1
GO:0015908	fatty acid transport	1/143	21/4435	0.49835	0.648268	0.560519	PTGES	1
GO:0021543	pallium development	1/143	21/4435	0.49835	0.648268	0.560519	EMX2	1
GO:0021782	glial cell development	1/143	21/4435	0.49835	0.648268	0.560519	MYOC	1
GO:0050871	positive regulation of B cell activation	1/143	21/4435	0.49835	0.648268	0.560519	NOD2	1
GO:0051261	protein depolymerization	1/143	21/4435	0.49835	0.648268	0.560519	DSTN	1
GO:0051983	regulation of chromosome segregation	1/143	21/4435	0.49835	0.648268	0.560519	HASPIN	1
GO:0060349	bone morphogenesis	1/143	21/4435	0.49835	0.648268	0.560519	COL1A1	1
GO:0062208	positive regulation of pattern recognition receptor signaling pathway	1/143	21/4435	0.49835	0.648268	0.560519	CYBA	1
GO:0071333	cellular response to glucose stimulus	1/143	21/4435	0.49835	0.648268	0.560519	GPR68	1
GO:1903510	mucopolysaccharide metabolic process	1/143	21/4435	0.49835	0.648268	0.560519	HYAL1	1
GO:2000243	positive regulation of reproductive process	1/143	21/4435	0.49835	0.648268	0.560519	INHBA	1
GO:0050790	regulation of catalytic activity	5/143	144/4435	0.498695	0.648268	0.560519	CCND1/GNAT1/RIPOR2/SFRP1/STIM1	5
GO:0043067	regulation of programmed cell death	10/143	299/4435	0.500544	0.650202	0.562191	ANKRD1/ARG1/BCL2A1/IKZF3/IL10/INHBA/NOD2/PRKCA/SFRP1/TRIM2	10
GO:0006915	apoptotic process	14/143	423/4435	0.501331	0.650651	0.562579	ANKRD1/BCL2A1/BEX2/CRIP1/EMP3/IKZF3/IL10/INHBA/NOD2/P2RX4/PRKCA/SFRP1/TRIB3/TRIM2	14
GO:0044242	cellular lipid catabolic process	2/143	52/4435	0.504163	0.650651	0.562579	CROT/SESN2	2
GO:1903320	regulation of protein modification by small protein conjugation or removal	2/143	52/4435	0.504163	0.650651	0.562579	BEX2/NOD2	2
GO:0044283	small molecule biosynthetic process	6/143	176/4435	0.50488	0.650651	0.562579	ELOVL7/PTGDS/PTGES/RDH10/SESN2/TRIB3	6
GO:0009991	response to extracellular stimulus	3/143	84/4435	0.512892	0.650651	0.562579	NOD2/SESN2/SFRP1	3
GO:0048858	cell projection morphogenesis	3/143	84/4435	0.512892	0.650651	0.562579	ALCAM/BDNF/SEMA3C	3
GO:0120039	plasma membrane bounded cell projection morphogenesis	3/143	84/4435	0.512892	0.650651	0.562579	ALCAM/BDNF/SEMA3C	3
GO:0043491	phosphatidylinositol 3-kinase/protein kinase B signal transduction	2/143	53/4435	0.514393	0.650651	0.562579	MYOC/SESN2	2
GO:0001101	response to acid chemical	1/143	22/4435	0.514602	0.650651	0.562579	COL1A1	1
GO:0001523	retinoid metabolic process	1/143	22/4435	0.514602	0.650651	0.562579	RDH10	1
GO:0003333	amino acid transmembrane transport	1/143	22/4435	0.514602	0.650651	0.562579	SLC1A4	1
GO:0005977	glycogen metabolic process	1/143	22/4435	0.514602	0.650651	0.562579	RUBCNL	1
GO:0007088	regulation of mitotic nuclear division	1/143	22/4435	0.514602	0.650651	0.562579	HASPIN	1
GO:0007272	ensheathment of neurons	1/143	22/4435	0.514602	0.650651	0.562579	MYOC	1
GO:0007631	feeding behavior	1/143	22/4435	0.514602	0.650651	0.562579	ASIP	1
GO:0008366	axon ensheathment	1/143	22/4435	0.514602	0.650651	0.562579	MYOC	1
GO:0016101	diterpenoid metabolic process	1/143	22/4435	0.514602	0.650651	0.562579	RDH10	1
GO:0019217	regulation of fatty acid metabolic process	1/143	22/4435	0.514602	0.650651	0.562579	TRIB3	1
GO:0031397	negative regulation of protein ubiquitination	1/143	22/4435	0.514602	0.650651	0.562579	BEX2	1
GO:0032368	regulation of lipid transport	1/143	22/4435	0.514602	0.650651	0.562579	PTGES	1
GO:0032465	regulation of cytokinesis	1/143	22/4435	0.514602	0.650651	0.562579	KLHL21	1
GO:0034502	protein localization to chromosome	1/143	22/4435	0.514602	0.650651	0.562579	HASPIN	1
GO:0035148	tube formation	1/143	22/4435	0.514602	0.650651	0.562579	SFRP1	1
GO:0042552	myelination	1/143	22/4435	0.514602	0.650651	0.562579	MYOC	1
GO:0043401	steroid hormone mediated signaling pathway	1/143	22/4435	0.514602	0.650651	0.562579	SFRP1	1
GO:0044042	glucan metabolic process	1/143	22/4435	0.514602	0.650651	0.562579	RUBCNL	1
GO:0045667	regulation of osteoblast differentiation	1/143	22/4435	0.514602	0.650651	0.562579	SFRP1	1
GO:0046849	bone remodeling	1/143	22/4435	0.514602	0.650651	0.562579	SFRP1	1
GO:0048659	smooth muscle cell proliferation	1/143	22/4435	0.514602	0.650651	0.562579	CNN1	1
GO:0048660	regulation of smooth muscle cell proliferation	1/143	22/4435	0.514602	0.650651	0.562579	CNN1	1
GO:0051881	regulation of mitochondrial membrane potential	1/143	22/4435	0.514602	0.650651	0.562579	MYOC	1
GO:0071326	cellular response to monosaccharide stimulus	1/143	22/4435	0.514602	0.650651	0.562579	GPR68	1
GO:0071331	cellular response to hexose stimulus	1/143	22/4435	0.514602	0.650651	0.562579	GPR68	1
GO:0071456	cellular response to hypoxia	1/143	22/4435	0.514602	0.650651	0.562579	SFRP1	1
GO:0097696	receptor signaling pathway via STAT	1/143	22/4435	0.514602	0.650651	0.562579	HES1	1
GO:0098739	import across plasma membrane	1/143	22/4435	0.514602	0.650651	0.562579	SLC1A4	1
GO:1901796	regulation of signal transduction by p53 class mediator	1/143	22/4435	0.514602	0.650651	0.562579	ANKRD1	1
GO:2000377	regulation of reactive oxygen species metabolic process	1/143	22/4435	0.514602	0.650651	0.562579	CYBA	1
GO:0098660	inorganic ion transmembrane transport	7/143	209/4435	0.515246	0.651008	0.562888	ATP6V0E2/CACNB3/CLIC5/CYBA/P2RX4/SLC1A4/STIM1	7
GO:0031399	regulation of protein modification process	7/143	210/4435	0.520404	0.657065	0.568125	BEX2/CCND1/HES1/NOD2/PRKAR2B/SESN2/SFRP1	7
GO:0006874	intracellular calcium ion homeostasis	2/143	54/4435	0.524484	0.661721	0.572151	ANXA5/CYBA	2
GO:0006325	chromatin organization	5/143	149/4435	0.529364	0.661721	0.572151	ASIP/HASPIN/LOXL2/NAP1L5/PRDM6	5
GO:0001505	regulation of neurotransmitter levels	1/143	23/4435	0.530331	0.661721	0.572151	ACTN1	1
GO:0006112	energy reserve metabolic process	1/143	23/4435	0.530331	0.661721	0.572151	RUBCNL	1
GO:0016579	protein deubiquitination	1/143	23/4435	0.530331	0.661721	0.572151	USP20	1
GO:0017015	regulation of transforming growth factor beta receptor signaling pathway	1/143	23/4435	0.530331	0.661721	0.572151	ASPN	1
GO:0030203	glycosaminoglycan metabolic process	1/143	23/4435	0.530331	0.661721	0.572151	HYAL1	1
GO:0030278	regulation of ossification	1/143	23/4435	0.530331	0.661721	0.572151	SFRP1	1
GO:0031503	protein-containing complex localization	1/143	23/4435	0.530331	0.661721	0.572151	KLHL21	1
GO:0032963	collagen metabolic process	1/143	23/4435	0.530331	0.661721	0.572151	COL1A1	1
GO:0036294	cellular response to decreased oxygen levels	1/143	23/4435	0.530331	0.661721	0.572151	SFRP1	1
GO:0044839	cell cycle G2/M phase transition	1/143	23/4435	0.530331	0.661721	0.572151	CCND1	1
GO:0045833	negative regulation of lipid metabolic process	1/143	23/4435	0.530331	0.661721	0.572151	TRIB3	1
GO:0051209	release of sequestered calcium ion into cytosol	1/143	23/4435	0.530331	0.661721	0.572151	CYBA	1
GO:0071322	cellular response to carbohydrate stimulus	1/143	23/4435	0.530331	0.661721	0.572151	GPR68	1
GO:0071466	cellular response to xenobiotic stimulus	1/143	23/4435	0.530331	0.661721	0.572151	ANKRD1	1
GO:0098773	skin epidermis development	1/143	23/4435	0.530331	0.661721	0.572151	INHBA	1
GO:0002221	pattern recognition receptor signaling pathway	2/143	55/4435	0.534434	0.665919	0.575781	CYBA/NOD2	2
GO:0070371	ERK1 and ERK2 cascade	2/143	55/4435	0.534434	0.665919	0.575781	NOD2/PRKCA	2
GO:0043085	positive regulation of catalytic activity	3/143	87/4435	0.53678	0.66838	0.577908	CCND1/SFRP1/STIM1	3
GO:0008610	lipid biosynthetic process	6/143	182/4435	0.538208	0.669696	0.579046	ELOVL7/GAL3ST4/PTGDS/PTGES/RDH10/TRIB3	6
GO:0005975	carbohydrate metabolic process	5/143	151/4435	0.541405	0.670507	0.579748	HYAL1/LANCL1/MANBA/RUBCNL/SESN2	5
GO:0051222	positive regulation of protein transport	2/143	56/4435	0.544242	0.670507	0.579748	ANKRD1/GPR68	2
GO:0070482	response to oxygen levels	2/143	56/4435	0.544242	0.670507	0.579748	LOXL2/SFRP1	2
GO:0071695	anatomical structure maturation	2/143	56/4435	0.544242	0.670507	0.579748	HES1/MYOC	2
GO:0002526	acute inflammatory response	1/143	24/4435	0.545554	0.670507	0.579748	PTGES	1
GO:0006022	aminoglycan metabolic process	1/143	24/4435	0.545554	0.670507	0.579748	HYAL1	1
GO:0007043	cell-cell junction assembly	1/143	24/4435	0.545554	0.670507	0.579748	IL17A	1
GO:0010822	positive regulation of mitochondrion organization	1/143	24/4435	0.545554	0.670507	0.579748	NOD2	1
GO:0030301	cholesterol transport	1/143	24/4435	0.545554	0.670507	0.579748	MSR1	1
GO:0030856	regulation of epithelial cell differentiation	1/143	24/4435	0.545554	0.670507	0.579748	HES1	1
GO:0030879	mammary gland development	1/143	24/4435	0.545554	0.670507	0.579748	WNT2	1
GO:0031330	negative regulation of cellular catabolic process	1/143	24/4435	0.545554	0.670507	0.579748	IL10	1
GO:0043244	regulation of protein-containing complex disassembly	1/143	24/4435	0.545554	0.670507	0.579748	DSTN	1
GO:0043367	CD4-positive, alpha-beta T cell differentiation	1/143	24/4435	0.545554	0.670507	0.579748	SASH3	1
GO:0062014	negative regulation of small molecule metabolic process	1/143	24/4435	0.545554	0.670507	0.579748	TRIB3	1
GO:1903322	positive regulation of protein modification by small protein conjugation or removal	1/143	24/4435	0.545554	0.670507	0.579748	NOD2	1
GO:1903432	regulation of TORC1 signaling	1/143	24/4435	0.545554	0.670507	0.579748	SESN2	1
GO:1903844	regulation of cellular response to transforming growth factor beta stimulus	1/143	24/4435	0.545554	0.670507	0.579748	ASPN	1
GO:0019220	regulation of phosphate metabolic process	6/143	184/4435	0.549112	0.673961	0.582734	CCND1/HES1/NOD2/PRKAR2B/SESN2/SFRP1	6
GO:0051174	regulation of phosphorus metabolic process	6/143	184/4435	0.549112	0.673961	0.582734	CCND1/HES1/NOD2/PRKAR2B/SESN2/SFRP1	6
GO:0032990	cell part morphogenesis	3/143	89/4435	0.552336	0.676077	0.584564	ALCAM/BDNF/SEMA3C	3
GO:0045088	regulation of innate immune response	3/143	89/4435	0.552336	0.676077	0.584564	ARG1/CYBA/NOD2	3
GO:0051656	establishment of organelle localization	3/143	89/4435	0.552336	0.676077	0.584564	ASIP/PTGDR/PTGDS	3
GO:1903829	positive regulation of protein localization	3/143	89/4435	0.552336	0.676077	0.584564	ANKRD1/GPR68/SESN2	3
GO:0002758	innate immune response-activating signaling pathway	2/143	57/4435	0.553908	0.677541	0.58583	CYBA/NOD2	2
GO:0002062	chondrocyte differentiation	1/143	25/4435	0.560287	0.679809	0.587791	LOXL2	1
GO:0007189	adenylate cyclase-activating G protein-coupled receptor signaling pathway	1/143	25/4435	0.560287	0.679809	0.587791	PRKCA	1
GO:0007589	body fluid secretion	1/143	25/4435	0.560287	0.679809	0.587791	CYBA	1
GO:0015918	sterol transport	1/143	25/4435	0.560287	0.679809	0.587791	MSR1	1
GO:0017157	regulation of exocytosis	1/143	25/4435	0.560287	0.679809	0.587791	RAB26	1
GO:0019079	viral genome replication	1/143	25/4435	0.560287	0.679809	0.587791	PTGDS	1
GO:0019751	polyol metabolic process	1/143	25/4435	0.560287	0.679809	0.587791	PLPP2	1
GO:0019915	lipid storage	1/143	25/4435	0.560287	0.679809	0.587791	MSR1	1
GO:0038202	TORC1 signaling	1/143	25/4435	0.560287	0.679809	0.587791	SESN2	1
GO:0042177	negative regulation of protein catabolic process	1/143	25/4435	0.560287	0.679809	0.587791	IL10	1
GO:0048839	inner ear development	1/143	25/4435	0.560287	0.679809	0.587791	HES1	1
GO:0051783	regulation of nuclear division	1/143	25/4435	0.560287	0.679809	0.587791	HASPIN	1
GO:0030217	T cell differentiation	2/143	58/4435	0.563429	0.682244	0.589896	IKZF3/SASH3	2
GO:0050804	modulation of chemical synaptic transmission	2/143	58/4435	0.563429	0.682244	0.589896	ACTN1/INA	2
GO:1901873	regulation of post-translational protein modification	2/143	58/4435	0.563429	0.682244	0.589896	BEX2/NOD2	2
GO:0032504	multicellular organism reproduction	6/143	188/4435	0.570575	0.690434	0.596977	ASIP/INHBA/ODF4/SFRP1/TPPP3/TSSK1B	6
GO:0055074	calcium ion homeostasis	2/143	59/4435	0.572805	0.691064	0.597522	ANXA5/CYBA	2
GO:0099177	regulation of trans-synaptic signaling	2/143	59/4435	0.572805	0.691064	0.597522	ACTN1/INA	2
GO:0001678	intracellular glucose homeostasis	1/143	26/4435	0.574545	0.691064	0.597522	GPR68	1
GO:0006721	terpenoid metabolic process	1/143	26/4435	0.574545	0.691064	0.597522	RDH10	1
GO:0051346	negative regulation of hydrolase activity	1/143	26/4435	0.574545	0.691064	0.597522	GNAT1	1
GO:0070646	protein modification by small protein removal	1/143	26/4435	0.574545	0.691064	0.597522	USP20	1
GO:0098876	vesicle-mediated transport to the plasma membrane	1/143	26/4435	0.574545	0.691064	0.597522	RAB26	1
GO:1901875	positive regulation of post-translational protein modification	1/143	26/4435	0.574545	0.691064	0.597522	NOD2	1
GO:1903900	regulation of viral life cycle	1/143	26/4435	0.574545	0.691064	0.597522	PTGDS	1
GO:0042981	regulation of apoptotic process	9/143	286/4435	0.58094	0.69829	0.60377	ANKRD1/BCL2A1/IKZF3/IL10/INHBA/NOD2/PRKCA/SFRP1/TRIM2	9
GO:0071824	protein-DNA complex organization	5/143	159/4435	0.58809	0.700187	0.605411	ASIP/HASPIN/LOXL2/NAP1L5/PRDM6	5
GO:0000041	transition metal ion transport	1/143	27/4435	0.588344	0.700187	0.605411	FTL	1
GO:0001959	regulation of cytokine-mediated signaling pathway	1/143	27/4435	0.588344	0.700187	0.605411	ARG1	1
GO:0002286	T cell activation involved in immune response	1/143	27/4435	0.588344	0.700187	0.605411	ITGAL	1
GO:0006094	gluconeogenesis	1/143	27/4435	0.588344	0.700187	0.605411	SESN2	1
GO:0006665	sphingolipid metabolic process	1/143	27/4435	0.588344	0.700187	0.605411	PLPP2	1
GO:0019319	hexose biosynthetic process	1/143	27/4435	0.588344	0.700187	0.605411	SESN2	1
GO:0030218	erythrocyte differentiation	1/143	27/4435	0.588344	0.700187	0.605411	INHBA	1
GO:0032872	regulation of stress-activated MAPK cascade	1/143	27/4435	0.588344	0.700187	0.605411	NOD2	1
GO:0045580	regulation of T cell differentiation	1/143	27/4435	0.588344	0.700187	0.605411	SASH3	1
GO:0045860	positive regulation of protein kinase activity	1/143	27/4435	0.588344	0.700187	0.605411	CCND1	1
GO:0046632	alpha-beta T cell differentiation	1/143	27/4435	0.588344	0.700187	0.605411	SASH3	1
GO:0071675	regulation of mononuclear cell migration	1/143	27/4435	0.588344	0.700187	0.605411	RIPOR2	1
GO:1901654	response to ketone	1/143	27/4435	0.588344	0.700187	0.605411	SFRP1	1
GO:1903321	negative regulation of protein modification by small protein conjugation or removal	1/143	27/4435	0.588344	0.700187	0.605411	BEX2	1
GO:0090066	regulation of anatomical structure size	3/143	94/4435	0.589856	0.701524	0.606566	ACTA2/AGTR1/DSTN	3
GO:1904951	positive regulation of establishment of protein localization	2/143	61/4435	0.591119	0.702281	0.607221	ANKRD1/GPR68	2
GO:0050801	monoatomic ion homeostasis	4/143	127/4435	0.591272	0.702281	0.607221	ANXA5/ATP6V0E2/CKB/CYBA	4
GO:0005976	polysaccharide metabolic process	1/143	28/4435	0.601698	0.710919	0.61469	RUBCNL	1
GO:0006576	biogenic amine metabolic process	1/143	28/4435	0.601698	0.710919	0.61469	GNAT2	1
GO:0034101	erythrocyte homeostasis	1/143	28/4435	0.601698	0.710919	0.61469	INHBA	1
GO:0051592	response to calcium ion	1/143	28/4435	0.601698	0.710919	0.61469	STIM1	1
GO:0051650	establishment of vesicle localization	1/143	28/4435	0.601698	0.710919	0.61469	ASIP	1
GO:0070302	regulation of stress-activated protein kinase signaling cascade	1/143	28/4435	0.601698	0.710919	0.61469	NOD2	1
GO:0099173	postsynapse organization	1/143	28/4435	0.601698	0.710919	0.61469	INA	1
GO:1901874	negative regulation of post-translational protein modification	1/143	28/4435	0.601698	0.710919	0.61469	BEX2	1
GO:0034504	protein localization to nucleus	2/143	63/4435	0.608848	0.718896	0.621587	COL1A1/SESN2	2
GO:0009896	positive regulation of catabolic process	3/143	97/4435	0.611388	0.720951	0.623363	NOD2/SESN2/USP20	3
GO:0051493	regulation of cytoskeleton organization	3/143	97/4435	0.611388	0.720951	0.623363	DSTN/MYOC/SFRP1	3
GO:0001764	neuron migration	1/143	29/4435	0.614623	0.721931	0.624211	EMX2	1
GO:0002832	negative regulation of response to biotic stimulus	1/143	29/4435	0.614623	0.721931	0.624211	ARG1	1
GO:0007565	female pregnancy	1/143	29/4435	0.614623	0.721931	0.624211	TPPP3	1
GO:0044703	multi-organism reproductive process	1/143	29/4435	0.614623	0.721931	0.624211	TPPP3	1
GO:0050890	cognition	1/143	29/4435	0.614623	0.721931	0.624211	SLC1A4	1
GO:0061025	membrane fusion	1/143	29/4435	0.614623	0.721931	0.624211	RUBCNL	1
GO:0002218	activation of innate immune response	2/143	64/4435	0.617494	0.724831	0.626719	CYBA/NOD2	2
GO:0001934	positive regulation of protein phosphorylation	3/143	98/4435	0.618398	0.725421	0.627228	CCND1/HES1/NOD2	3
GO:1903047	mitotic cell cycle process	4/143	132/4435	0.622088	0.729242	0.630532	CCND1/HASPIN/HYAL1/INHBA	4
GO:0008360	regulation of cell shape	1/143	30/4435	0.62713	0.729242	0.630532	RHOU	1
GO:0009308	amine metabolic process	1/143	30/4435	0.62713	0.729242	0.630532	GNAT2	1
GO:0010565	regulation of cellular ketone metabolic process	1/143	30/4435	0.62713	0.729242	0.630532	TRIB3	1
GO:0016064	immunoglobulin mediated immune response	1/143	30/4435	0.62713	0.729242	0.630532	NOD2	1
GO:0034308	primary alcohol metabolic process	1/143	30/4435	0.62713	0.729242	0.630532	RDH10	1
GO:0046364	monosaccharide biosynthetic process	1/143	30/4435	0.62713	0.729242	0.630532	SESN2	1
GO:0048284	organelle fusion	1/143	30/4435	0.62713	0.729242	0.630532	RUBCNL	1
GO:0051494	negative regulation of cytoskeleton organization	1/143	30/4435	0.62713	0.729242	0.630532	MYOC	1
GO:0051897	positive regulation of phosphatidylinositol 3-kinase/protein kinase B signal transduction	1/143	30/4435	0.62713	0.729242	0.630532	MYOC	1
GO:0060759	regulation of response to cytokine stimulus	1/143	30/4435	0.62713	0.729242	0.630532	ARG1	1
GO:0061041	regulation of wound healing	1/143	30/4435	0.62713	0.729242	0.630532	PROS1	1
GO:1990845	adaptive thermogenesis	1/143	30/4435	0.62713	0.729242	0.630532	CKB	1
GO:0006811	monoatomic ion transport	9/143	297/4435	0.627318	0.729242	0.630532	ATP6V0E2/CACNB3/CHRNA3/CLIC5/CYBA/FTL/P2RX4/SLC1A4/STIM1	9
GO:0022414	reproductive process	9/143	298/4435	0.631402	0.733454	0.634174	ASIP/INHBA/NELL2/ODF4/RDH10/SERPINF1/SFRP1/TPPP3/TSSK1B	9
GO:0071407	cellular response to organic cyclic compound	3/143	100/4435	0.632162	0.733454	0.634174	ESR2/P2RX4/SFRP1	3
GO:0098771	inorganic ion homeostasis	3/143	100/4435	0.632162	0.733454	0.634174	ANXA5/CKB/CYBA	3
GO:0008064	regulation of actin polymerization or depolymerization	1/143	31/4435	0.639235	0.739282	0.639213	DSTN	1
GO:0019724	B cell mediated immunity	1/143	31/4435	0.639235	0.739282	0.639213	NOD2	1
GO:0030832	regulation of actin filament length	1/143	31/4435	0.639235	0.739282	0.639213	DSTN	1
GO:0065004	protein-DNA complex assembly	1/143	31/4435	0.639235	0.739282	0.639213	NAP1L5	1
GO:1900180	regulation of protein localization to nucleus	1/143	31/4435	0.639235	0.739282	0.639213	SESN2	1
GO:0000003	reproduction	9/143	301/4435	0.643515	0.743755	0.643081	ASIP/INHBA/NELL2/ODF4/RDH10/SERPINF1/SFRP1/TPPP3/TSSK1B	9
GO:0006873	intracellular monoatomic ion homeostasis	3/143	102/4435	0.645582	0.744237	0.643497	ANXA5/CKB/CYBA	3
GO:0042327	positive regulation of phosphorylation	3/143	102/4435	0.645582	0.744237	0.643497	CCND1/HES1/NOD2	3
GO:0055082	intracellular chemical homeostasis	4/143	136/4435	0.645678	0.744237	0.643497	ANXA5/CKB/CYBA/GPR68	4
GO:0001578	microtubule bundle formation	1/143	32/4435	0.650949	0.744237	0.643497	TPPP3	1
GO:0002262	myeloid cell homeostasis	1/143	32/4435	0.650949	0.744237	0.643497	INHBA	1
GO:0002687	positive regulation of leukocyte migration	1/143	32/4435	0.650949	0.744237	0.643497	RIPOR2	1
GO:0007292	female gamete generation	1/143	32/4435	0.650949	0.744237	0.643497	INHBA	1
GO:0010212	response to ionizing radiation	1/143	32/4435	0.650949	0.744237	0.643497	SFRP1	1
GO:0030282	bone mineralization	1/143	32/4435	0.650949	0.744237	0.643497	ASPN	1
GO:0033674	positive regulation of kinase activity	1/143	32/4435	0.650949	0.744237	0.643497	CCND1	1
GO:0040029	epigenetic regulation of gene expression	1/143	32/4435	0.650949	0.744237	0.643497	ASIP	1
GO:0044272	sulfur compound biosynthetic process	1/143	32/4435	0.650949	0.744237	0.643497	ELOVL7	1
GO:0044706	multi-multicellular organism process	1/143	32/4435	0.650949	0.744237	0.643497	TPPP3	1
GO:0045216	cell-cell junction organization	1/143	32/4435	0.650949	0.744237	0.643497	IL17A	1
GO:0046434	organophosphate catabolic process	1/143	32/4435	0.650949	0.744237	0.643497	SMPDL3A	1
GO:0055088	lipid homeostasis	1/143	32/4435	0.650949	0.744237	0.643497	SESN2	1
GO:0071453	cellular response to oxygen levels	1/143	32/4435	0.650949	0.744237	0.643497	SFRP1	1
GO:0050778	positive regulation of immune response	4/143	138/4435	0.65711	0.750804	0.649176	CYBA/IL17A/NOD2/SASH3	4
GO:0044092	negative regulation of molecular function	2/143	69/4435	0.658538	0.751144	0.64947	GNAT1/RIPOR2	2
GO:0097193	intrinsic apoptotic signaling pathway	2/143	69/4435	0.658538	0.751144	0.64947	CRIP1/TRIB3	2
GO:0044282	small molecule catabolic process	3/143	104/4435	0.658657	0.751144	0.64947	CROT/HPD/SESN2	3
GO:0006836	neurotransmitter transport	1/143	33/4435	0.662286	0.751953	0.650169	ACTN1	1
GO:0007179	transforming growth factor beta receptor signaling pathway	1/143	33/4435	0.662286	0.751953	0.650169	ASPN	1
GO:0030041	actin filament polymerization	1/143	33/4435	0.662286	0.751953	0.650169	MSRB1	1
GO:0050792	regulation of viral process	1/143	33/4435	0.662286	0.751953	0.650169	PTGDS	1
GO:0051403	stress-activated MAPK cascade	1/143	33/4435	0.662286	0.751953	0.650169	NOD2	1
GO:0051648	vesicle localization	1/143	33/4435	0.662286	0.751953	0.650169	ASIP	1
GO:0120254	olefinic compound metabolic process	1/143	33/4435	0.662286	0.751953	0.650169	RDH10	1
GO:0019752	carboxylic acid metabolic process	8/143	273/4435	0.66308	0.752381	0.650539	CROT/ELOVL7/HPD/PTGDS/PTGES/RDH10/SESN2/TRIB3	8
GO:1901135	carbohydrate derivative metabolic process	6/143	207/4435	0.665185	0.754294	0.652194	CROT/ELOVL7/GAL3ST4/HYAL1/MANBA/TMEM106A	6
GO:0043436	oxoacid metabolic process	8/143	274/4435	0.667151	0.756049	0.653711	CROT/ELOVL7/HPD/PTGDS/PTGES/RDH10/SESN2/TRIB3	8
GO:0002753	cytosolic pattern recognition receptor signaling pathway	1/143	34/4435	0.673256	0.759456	0.656657	NOD2	1
GO:0006885	regulation of pH	1/143	34/4435	0.673256	0.759456	0.656657	ATP6V0E2	1
GO:0031098	stress-activated protein kinase signaling cascade	1/143	34/4435	0.673256	0.759456	0.656657	NOD2	1
GO:0033044	regulation of chromosome organization	1/143	34/4435	0.673256	0.759456	0.656657	HASPIN	1
GO:1903825	organic acid transmembrane transport	1/143	34/4435	0.673256	0.759456	0.656657	SLC1A4	1
GO:1905039	carboxylic acid transmembrane transport	1/143	34/4435	0.673256	0.759456	0.656657	SLC1A4	1
GO:0010639	negative regulation of organelle organization	2/143	71/4435	0.673949	0.759456	0.656657	HASPIN/MYOC	2
GO:0021700	developmental maturation	2/143	71/4435	0.673949	0.759456	0.656657	HES1/MYOC	2
GO:0062012	regulation of small molecule metabolic process	2/143	71/4435	0.673949	0.759456	0.656657	SESN2/TRIB3	2
GO:0006082	organic acid metabolic process	8/143	277/4435	0.679191	0.764885	0.661351	CROT/ELOVL7/HPD/PTGDS/PTGES/RDH10/SESN2/TRIB3	8
GO:0007281	germ cell development	2/143	72/4435	0.681442	0.766463	0.662715	ASIP/TSSK1B	2
GO:0009150	purine ribonucleotide metabolic process	2/143	72/4435	0.681442	0.766463	0.662715	CROT/ELOVL7	2
GO:0000910	cytokinesis	1/143	35/4435	0.683873	0.766805	0.663011	KLHL21	1
GO:0007188	adenylate cyclase-modulating G protein-coupled receptor signaling pathway	1/143	35/4435	0.683873	0.766805	0.663011	PRKCA	1
GO:0032006	regulation of TOR signaling	1/143	35/4435	0.683873	0.766805	0.663011	SESN2	1
GO:0071383	cellular response to steroid hormone stimulus	1/143	35/4435	0.683873	0.766805	0.663011	SFRP1	1
GO:0071897	DNA biosynthetic process	1/143	35/4435	0.683873	0.766805	0.663011	ANKRD1	1
GO:1901615	organic hydroxy compound metabolic process	4/143	143/4435	0.684604	0.767148	0.663308	ASIP/GNAT2/PLPP2/RDH10	4
GO:0042176	regulation of protein catabolic process	2/143	73/4435	0.688795	0.770886	0.66654	IL10/RHBDF1	2
GO:0045089	positive regulation of innate immune response	2/143	73/4435	0.688795	0.770886	0.66654	CYBA/NOD2	2
GO:0030001	metal ion transport	5/143	179/4435	0.692622	0.773993	0.669226	CACNB3/CYBA/FTL/P2RX4/STIM1	5
GO:0006720	isoprenoid metabolic process	1/143	36/4435	0.694147	0.773993	0.669226	RDH10	1
GO:0031346	positive regulation of cell projection organization	1/143	36/4435	0.694147	0.773993	0.669226	RIPOR2	1
GO:0050729	positive regulation of inflammatory response	1/143	36/4435	0.694147	0.773993	0.669226	NKG7	1
GO:1901606	alpha-amino acid catabolic process	1/143	36/4435	0.694147	0.773993	0.669226	HPD	1
GO:1902904	negative regulation of supramolecular fiber organization	1/143	36/4435	0.694147	0.773993	0.669226	MYOC	1
GO:0006753	nucleoside phosphate metabolic process	3/143	110/4435	0.695801	0.775358	0.670406	CROT/ELOVL7/SMPDL3A	3
GO:0048878	chemical homeostasis	6/143	215/4435	0.700925	0.780586	0.674926	ANXA5/ATP6V0E2/CKB/CYBA/GPR68/SESN2	6
GO:0031400	negative regulation of protein modification process	2/143	75/4435	0.703087	0.781696	0.675886	BEX2/SFRP1	2
GO:0006575	cellular modified amino acid metabolic process	1/143	37/4435	0.70409	0.781696	0.675886	CROT	1
GO:0007006	mitochondrial membrane organization	1/143	37/4435	0.70409	0.781696	0.675886	CHCHD6	1
GO:0016482	cytosolic transport	1/143	37/4435	0.70409	0.781696	0.675886	MYO1D	1
GO:0018205	peptidyl-lysine modification	1/143	37/4435	0.70409	0.781696	0.675886	LOXL2	1
GO:0010562	positive regulation of phosphorus metabolic process	3/143	112/4435	0.70749	0.784505	0.678315	CCND1/HES1/NOD2	3
GO:0045937	positive regulation of phosphate metabolic process	3/143	112/4435	0.70749	0.784505	0.678315	CCND1/HES1/NOD2	3
GO:0048609	multicellular organismal reproductive process	5/143	183/4435	0.711231	0.788168	0.681482	ASIP/INHBA/ODF4/TPPP3/TSSK1B	5
GO:0009101	glycoprotein biosynthetic process	1/143	38/4435	0.713711	0.788493	0.681763	TMEM106A	1
GO:0017148	negative regulation of translation	1/143	38/4435	0.713711	0.788493	0.681763	SESN2	1
GO:0034250	positive regulation of amide metabolic process	1/143	38/4435	0.713711	0.788493	0.681763	NOD2	1
GO:0043467	regulation of generation of precursor metabolites and energy	1/143	38/4435	0.713711	0.788493	0.681763	RUBCNL	1
GO:1903008	organelle disassembly	1/143	38/4435	0.713711	0.788493	0.681763	NOD2	1
GO:0051649	establishment of localization in cell	12/143	420/4435	0.715089	0.789532	0.682661	ACTN1/ASIP/CNN2/CYBA/GPR68/MSR1/MYO1D/NKG7/NOD2/PTGDR/PTGDS/TSPAN18	12
GO:0006091	generation of precursor metabolites and energy	4/143	149/4435	0.715533	0.789538	0.682667	ASIP/CROT/CYBA/RUBCNL	4
GO:0002757	immune response-activating signaling pathway	2/143	77/4435	0.716833	0.790489	0.683489	CYBA/NOD2	2
GO:0000070	mitotic sister chromatid segregation	1/143	39/4435	0.723022	0.79634	0.688548	HASPIN	1
GO:0000819	sister chromatid segregation	1/143	39/4435	0.723022	0.79634	0.688548	HASPIN	1
GO:0009259	ribonucleotide metabolic process	2/143	78/4435	0.723505	0.796385	0.688587	CROT/ELOVL7	2
GO:0098655	monoatomic cation transmembrane transport	5/143	187/4435	0.729047	0.801855	0.693317	ATP6V0E2/CACNB3/CYBA/P2RX4/STIM1	5
GO:0019693	ribose phosphate metabolic process	2/143	79/4435	0.730045	0.801855	0.693317	CROT/ELOVL7	2
GO:0002064	epithelial cell development	1/143	40/4435	0.732032	0.801855	0.693317	ACTA2	1
GO:0031929	TOR signaling	1/143	40/4435	0.732032	0.801855	0.693317	SESN2	1
GO:0043523	regulation of neuron apoptotic process	1/143	40/4435	0.732032	0.801855	0.693317	TRIM2	1
GO:0051345	positive regulation of hydrolase activity	1/143	40/4435	0.732032	0.801855	0.693317	SFRP1	1
GO:0051347	positive regulation of transferase activity	1/143	40/4435	0.732032	0.801855	0.693317	CCND1	1
GO:0061136	regulation of proteasomal protein catabolic process	1/143	40/4435	0.732032	0.801855	0.693317	RHBDF1	1
GO:0002764	immune response-regulating signaling pathway	2/143	80/4435	0.736454	0.80572	0.696658	CYBA/NOD2	2
GO:2001233	regulation of apoptotic signaling pathway	2/143	80/4435	0.736454	0.80572	0.696658	INHBA/SFRP1	2
GO:0098662	inorganic cation transmembrane transport	5/143	189/4435	0.737657	0.806547	0.697373	ATP6V0E2/CACNB3/CYBA/P2RX4/STIM1	5
GO:0009141	nucleoside triphosphate metabolic process	1/143	41/4435	0.740751	0.808459	0.699026	SMPDL3A	1
GO:0010975	regulation of neuron projection development	1/143	41/4435	0.740751	0.808459	0.699026	SFRP1	1
GO:0045861	negative regulation of proteolysis	1/143	41/4435	0.740751	0.808459	0.699026	IL10	1
GO:0018193	peptidyl-amino acid modification	4/143	155/4435	0.744206	0.811739	0.701862	HES1/LOXL2/NOD2/SFRP1	4
GO:0051640	organelle localization	3/143	119/4435	0.745719	0.812296	0.702344	ASIP/PTGDR/PTGDS	3
GO:0120031	plasma membrane bounded cell projection assembly	3/143	119/4435	0.745719	0.812296	0.702344	EMP3/GSN/RIPOR2	3
GO:0006974	DNA damage response	5/143	191/4435	0.746069	0.812296	0.702344	ANKRD1/CCND1/CHCHD6/CRIP1/SESN2	5
GO:0044248	cellular catabolic process	9/143	330/4435	0.748674	0.814641	0.704372	CROT/HPD/IL10/NOD2/RUBCNL/SESN2/SMPDL3A/TRIB3/USP20	9
GO:0001933	negative regulation of protein phosphorylation	1/143	42/4435	0.749188	0.814708	0.70443	SFRP1	1
GO:0030031	cell projection assembly	3/143	120/4435	0.750845	0.816018	0.705562	EMP3/GSN/RIPOR2	3
GO:0019216	regulation of lipid metabolic process	2/143	83/4435	0.754914	0.819946	0.708959	RUBCNL/TRIB3	2
GO:0009152	purine ribonucleotide biosynthetic process	1/143	43/4435	0.757352	0.820617	0.709539	ELOVL7	1
GO:0034249	negative regulation of amide metabolic process	1/143	43/4435	0.757352	0.820617	0.709539	SESN2	1
GO:0060491	regulation of cell projection assembly	1/143	43/4435	0.757352	0.820617	0.709539	RIPOR2	1
GO:0120032	regulation of plasma membrane bounded cell projection assembly	1/143	43/4435	0.757352	0.820617	0.709539	RIPOR2	1
GO:0140694	non-membrane-bounded organelle assembly	2/143	84/4435	0.760817	0.823876	0.712357	ACTA2/ACTN1	2
GO:0010821	regulation of mitochondrion organization	1/143	44/4435	0.765253	0.827685	0.71565	NOD2	1
GO:0051896	regulation of phosphatidylinositol 3-kinase/protein kinase B signal transduction	1/143	44/4435	0.765253	0.827685	0.71565	MYOC	1
GO:0007286	spermatid development	1/143	45/4435	0.772898	0.832458	0.719777	TSSK1B	1
GO:0009063	amino acid catabolic process	1/143	45/4435	0.772898	0.832458	0.719777	HPD	1
GO:0022900	electron transport chain	1/143	45/4435	0.772898	0.832458	0.719777	CYBA	1
GO:0042326	negative regulation of phosphorylation	1/143	45/4435	0.772898	0.832458	0.719777	SFRP1	1
GO:0043086	negative regulation of catalytic activity	1/143	45/4435	0.772898	0.832458	0.719777	GNAT1	1
GO:0048515	spermatid differentiation	1/143	45/4435	0.772898	0.832458	0.719777	TSSK1B	1
GO:1903050	regulation of proteolysis involved in protein catabolic process	1/143	45/4435	0.772898	0.832458	0.719777	RHBDF1	1
GO:0019725	cellular homeostasis	4/143	162/4435	0.774851	0.833787	0.720926	ANXA5/CKB/CYBA/GPR68	4
GO:0055080	monoatomic cation homeostasis	3/143	125/4435	0.775254	0.833787	0.720926	ANXA5/ATP6V0E2/CYBA	3
GO:0051246	regulation of protein metabolic process	11/143	407/4435	0.775519	0.833787	0.720926	AGTR1/BEX2/CCND1/HES1/IL10/INHBA/NOD2/PRKAR2B/RHBDF1/SESN2/SFRP1	11
GO:0031401	positive regulation of protein modification process	3/143	126/4435	0.779896	0.837923	0.724502	CCND1/HES1/NOD2	3
GO:0022604	regulation of cell morphogenesis	1/143	46/4435	0.780295	0.837923	0.724502	RHOU	1
GO:0007276	gamete generation	4/143	164/4435	0.783062	0.840065	0.726354	ASIP/INHBA/ODF4/TSSK1B	4
GO:0006163	purine nucleotide metabolic process	2/143	88/4435	0.783222	0.840065	0.726354	CROT/ELOVL7	2
GO:0016051	carbohydrate biosynthetic process	1/143	47/4435	0.787453	0.842599	0.728545	SESN2	1
GO:0016311	dephosphorylation	1/143	47/4435	0.787453	0.842599	0.728545	PLPP2	1
GO:0045859	regulation of protein kinase activity	1/143	47/4435	0.787453	0.842599	0.728545	CCND1	1
GO:0046890	regulation of lipid biosynthetic process	1/143	47/4435	0.787453	0.842599	0.728545	TRIB3	1
GO:0016042	lipid catabolic process	2/143	89/4435	0.788529	0.843249	0.729108	CROT/SESN2	2
GO:0006629	lipid metabolic process	10/143	378/4435	0.789757	0.844061	0.72981	CROT/ELOVL7/GAL3ST4/PLPP2/PTGDS/PTGES/RDH10/RUBCNL/SESN2/TRIB3	10
GO:0051248	negative regulation of protein metabolic process	4/143	166/4435	0.791037	0.844929	0.73056	BEX2/IL10/SESN2/SFRP1	4
GO:0120035	regulation of plasma membrane bounded cell projection organization	2/143	90/4435	0.793723	0.847296	0.732607	RIPOR2/SFRP1	2
GO:0009260	ribonucleotide biosynthetic process	1/143	48/4435	0.79438	0.847495	0.732779	ELOVL7	1
GO:0006812	monoatomic cation transport	6/143	240/4435	0.795731	0.848435	0.733592	ATP6V0E2/CACNB3/CYBA/FTL/P2RX4/STIM1	6
GO:0046390	ribose phosphate biosynthetic process	1/143	49/4435	0.801083	0.853636	0.738088	ELOVL7	1
GO:0031344	regulation of cell projection organization	2/143	92/4435	0.803777	0.856001	0.740133	RIPOR2/SFRP1	2
GO:0055086	nucleobase-containing small molecule metabolic process	3/143	132/4435	0.806127	0.857997	0.741859	CROT/ELOVL7/SMPDL3A	3
GO:0006898	receptor-mediated endocytosis	1/143	50/4435	0.807568	0.858517	0.742309	MSR1	1
GO:0051402	neuron apoptotic process	1/143	50/4435	0.807568	0.858517	0.742309	TRIM2	1
GO:0071705	nitrogen compound transport	13/143	489/4435	0.810631	0.861265	0.744685	ABCG2/ANKRD1/COL1A1/GNAT1/GNAT2/GPR68/MSR1/MYO1D/RAB26/RHBDF1/SFRP1/SLC1A4/SLC6A2	13
GO:0006066	alcohol metabolic process	2/143	94/4435	0.813396	0.863153	0.746317	PLPP2/RDH10	2
GO:0043066	negative regulation of apoptotic process	4/143	172/4435	0.813575	0.863153	0.746317	BCL2A1/NOD2/PRKCA/SFRP1	4
GO:0006164	purine nucleotide biosynthetic process	1/143	51/4435	0.813843	0.863153	0.746317	ELOVL7	1
GO:0022402	cell cycle process	6/143	247/4435	0.817742	0.865773	0.748583	CCND1/HASPIN/HYAL1/INHBA/KLHL21/SFRP1	6
GO:0051607	defense response to virus	2/143	95/4435	0.818047	0.865773	0.748583	IFNAR2/USP20	2
GO:0140546	defense response to symbiont	2/143	95/4435	0.818047	0.865773	0.748583	IFNAR2/USP20	2
GO:0051129	negative regulation of cellular component organization	3/143	135/4435	0.818235	0.865773	0.748583	CNN2/HASPIN/MYOC	3
GO:0000209	protein polyubiquitination	1/143	52/4435	0.819916	0.866535	0.749241	NOD2	1
GO:0072659	protein localization to plasma membrane	1/143	52/4435	0.819916	0.866535	0.749241	RAB26	1
GO:0007049	cell cycle	10/143	390/4435	0.820813	0.866975	0.749622	BEX2/CCND1/HASPIN/HES1/HYAL1/INHBA/KLHL21/MAPK13/PRKCA/SFRP1	10
GO:0030162	regulation of proteolysis	2/143	96/4435	0.822595	0.868348	0.750809	IL10/RHBDF1	2
GO:0072522	purine-containing compound biosynthetic process	1/143	53/4435	0.825791	0.871212	0.753285	ELOVL7	1
GO:0072521	purine-containing compound metabolic process	2/143	97/4435	0.827041	0.871971	0.753942	CROT/ELOVL7	2
GO:0061024	membrane organization	4/143	176/4435	0.827478	0.871971	0.753942	CHCHD6/MSR1/MYOC/RUBCNL	4
GO:0006006	glucose metabolic process	1/143	54/4435	0.831476	0.873631	0.755377	SESN2	1
GO:0009566	fertilization	1/143	54/4435	0.831476	0.873631	0.755377	NELL2	1
GO:0043549	regulation of kinase activity	1/143	54/4435	0.831476	0.873631	0.755377	CCND1	1
GO:0051302	regulation of cell division	1/143	54/4435	0.831476	0.873631	0.755377	KLHL21	1
GO:0098813	nuclear chromosome segregation	1/143	54/4435	0.831476	0.873631	0.755377	HASPIN	1
GO:0010563	negative regulation of phosphorus metabolic process	1/143	55/4435	0.836977	0.877235	0.758493	SFRP1	1
GO:0034599	cellular response to oxidative stress	1/143	55/4435	0.836977	0.877235	0.758493	SESN2	1
GO:0042445	hormone metabolic process	1/143	55/4435	0.836977	0.877235	0.758493	RDH10	1
GO:0045936	negative regulation of phosphate metabolic process	1/143	55/4435	0.836977	0.877235	0.758493	SFRP1	1
GO:0043069	negative regulation of programmed cell death	4/143	179/4435	0.837339	0.877235	0.758493	BCL2A1/NOD2/PRKCA/SFRP1	4
GO:0030003	intracellular monoatomic cation homeostasis	2/143	100/4435	0.839789	0.879292	0.760271	ANXA5/CYBA	2
GO:0032535	regulation of cellular component size	1/143	56/4435	0.842299	0.881408	0.762101	DSTN	1
GO:0033043	regulation of organelle organization	5/143	219/4435	0.843737	0.8824	0.762959	DSTN/HASPIN/MYOC/NOD2/SFRP1	5
GO:0002253	activation of immune response	2/143	102/4435	0.847813	0.886149	0.7662	CYBA/NOD2	2
GO:0051247	positive regulation of protein metabolic process	5/143	221/4435	0.84936	0.887152	0.767068	AGTR1/CCND1/HES1/INHBA/NOD2	5
GO:0016567	protein ubiquitination	4/143	183/4435	0.849757	0.887152	0.767068	BEX2/KLHL21/NOD2/TRIM2	4
GO:0051258	protein polymerization	1/143	58/4435	0.852432	0.888915	0.768593	MSRB1	1
GO:1901617	organic hydroxy compound biosynthetic process	1/143	58/4435	0.852432	0.888915	0.768593	ASIP	1
GO:0048193	Golgi vesicle transport	1/143	59/4435	0.857253	0.89291	0.772047	RAB26	1
GO:0140014	mitotic nuclear division	1/143	59/4435	0.857253	0.89291	0.772047	HASPIN	1
GO:0070647	protein modification by small protein conjugation or removal	5/143	225/4435	0.860109	0.895367	0.774171	BEX2/KLHL21/NOD2/TRIM2/USP20	5
GO:0042180	cellular ketone metabolic process	1/143	60/4435	0.861918	0.896216	0.774905	TRIB3	1
GO:0090150	establishment of protein localization to membrane	1/143	60/4435	0.861918	0.896216	0.774905	RAB26	1
GO:0019439	aromatic compound catabolic process	2/143	106/4435	0.86278	0.896595	0.775233	HPD/SMPDL3A	2
GO:0009117	nucleotide metabolic process	2/143	107/4435	0.866307	0.898835	0.77717	CROT/ELOVL7	2
GO:0006310	DNA recombination	1/143	61/4435	0.866431	0.898835	0.77717	EID3	1
GO:0009165	nucleotide biosynthetic process	1/143	61/4435	0.866431	0.898835	0.77717	ELOVL7	1
GO:0009895	negative regulation of catabolic process	1/143	62/4435	0.870798	0.902846	0.780637	IL10	1
GO:1901361	organic cyclic compound catabolic process	2/143	109/4435	0.873114	0.904727	0.782264	HPD/SMPDL3A	2
GO:0019318	hexose metabolic process	1/143	63/4435	0.875023	0.905678	0.783086	SESN2	1
GO:0019953	sexual reproduction	5/143	231/4435	0.875037	0.905678	0.783086	ASIP/INHBA/NELL2/ODF4/TSSK1B	5
GO:0016050	vesicle organization	1/143	64/4435	0.879111	0.90781	0.78493	RUBCNL	1
GO:0051260	protein homooligomerization	1/143	64/4435	0.879111	0.90781	0.78493	MSR1	1
GO:0062197	cellular response to chemical stress	1/143	64/4435	0.879111	0.90781	0.78493	SESN2	1
GO:1901293	nucleoside phosphate biosynthetic process	1/143	64/4435	0.879111	0.90781	0.78493	ELOVL7	1
GO:0034248	regulation of amide metabolic process	2/143	112/4435	0.882733	0.910851	0.787559	NOD2/SESN2	2
GO:1990778	protein localization to cell periphery	1/143	65/4435	0.883066	0.910851	0.787559	RAB26	1
GO:0006790	sulfur compound metabolic process	1/143	67/4435	0.890594	0.917043	0.792912	ELOVL7	1
GO:0051338	regulation of transferase activity	1/143	67/4435	0.890594	0.917043	0.792912	CCND1	1
GO:1902600	proton transmembrane transport	1/143	67/4435	0.890594	0.917043	0.792912	ATP6V0E2	1
GO:0043687	post-translational protein modification	5/143	239/4435	0.892843	0.918833	0.794461	BEX2/KLHL21/NOD2/TRIM2/USP20	5
GO:0033365	protein localization to organelle	4/143	201/4435	0.896215	0.921777	0.797006	COL1A1/HASPIN/KLHL21/SESN2	4
GO:0080135	regulation of cellular response to stress	2/143	117/4435	0.897288	0.922192	0.797365	ANKRD1/NOD2	2
GO:0005996	monosaccharide metabolic process	1/143	69/4435	0.897641	0.922192	0.797365	SESN2	1
GO:0032446	protein modification by small protein conjugation	4/143	202/4435	0.898384	0.92243	0.79757	BEX2/KLHL21/NOD2/TRIM2	4
GO:0032259	methylation	1/143	70/4435	0.900994	0.924583	0.799432	PRDM6	1
GO:0072657	protein localization to membrane	2/143	120/4435	0.905201	0.928371	0.802708	ITGAL/RAB26	2
GO:0007283	spermatogenesis	2/143	121/4435	0.90771	0.930416	0.804476	ODF4/TSSK1B	2
GO:1901605	alpha-amino acid metabolic process	1/143	73/4435	0.910411	0.932654	0.806411	HPD	1
GO:0015031	protein transport	8/143	366/4435	0.914528	0.936161	0.809443	ANKRD1/COL1A1/GPR68/MSR1/MYO1D/RAB26/RHBDF1/SFRP1	8
GO:0048232	male gamete generation	2/143	124/4435	0.914873	0.936161	0.809443	ODF4/TSSK1B	2
GO:0007059	chromosome segregation	1/143	75/4435	0.916189	0.936977	0.810148	HASPIN	1
GO:0019637	organophosphate metabolic process	4/143	219/4435	0.929646	0.950199	0.821581	CROT/ELOVL7/PLPP2/SMPDL3A	4
GO:0000280	nuclear division	1/143	83/4435	0.935829	0.955436	0.826109	HASPIN	1
GO:0051052	regulation of DNA metabolic process	1/143	83/4435	0.935829	0.955436	0.826109	ANKRD1	1
GO:0051668	localization within membrane	2/143	135/4435	0.936935	0.956023	0.826617	ITGAL/RAB26	2
GO:0006259	DNA metabolic process	4/143	227/4435	0.941136	0.959288	0.82944	ANKRD1/EID3/PLD3/SESN2	4
GO:0007005	mitochondrion organization	3/143	184/4435	0.941644	0.959288	0.82944	CHCHD6/NOD2/SESN2	3
GO:0043603	amide metabolic process	7/143	349/4435	0.941731	0.959288	0.82944	ARG1/ELOVL7/LANCL1/NOD2/PLPP2/SESN2/VWA1	7
GO:0034655	nucleobase-containing compound catabolic process	1/143	87/4435	0.943859	0.960031	0.830082	SMPDL3A	1
GO:0051259	protein complex oligomerization	1/143	87/4435	0.943859	0.960031	0.830082	MSR1	1
GO:0045184	establishment of protein localization	8/143	390/4435	0.944057	0.960031	0.830082	ANKRD1/COL1A1/GPR68/MSR1/MYO1D/RAB26/RHBDF1/SFRP1	8
GO:0006644	phospholipid metabolic process	1/143	89/4435	0.947491	0.962438	0.832163	PLPP2	1
GO:0060271	cilium assembly	1/143	89/4435	0.947491	0.962438	0.832163	GSN	1
GO:0043604	amide biosynthetic process	5/143	279/4435	0.952785	0.96727	0.836341	ARG1/ELOVL7/NOD2/SESN2/VWA1	5
GO:0048285	organelle fission	1/143	95/4435	0.957047	0.970301	0.838962	HASPIN	1
GO:0006520	amino acid metabolic process	1/143	96/4435	0.958462	0.970301	0.838962	HPD	1
GO:0044270	cellular nitrogen compound catabolic process	1/143	96/4435	0.958462	0.970301	0.838962	SMPDL3A	1
GO:0044782	cilium organization	1/143	96/4435	0.958462	0.970301	0.838962	GSN	1
GO:0046700	heterocycle catabolic process	1/143	96/4435	0.958462	0.970301	0.838962	SMPDL3A	1
GO:0033554	cellular response to stress	8/143	407/4435	0.959185	0.970488	0.839124	ANKRD1/CCND1/CHCHD6/CRIP1/NOD2/SESN2/SFRP1/TRIB3	8
GO:0070925	organelle assembly	3/143	200/4435	0.960846	0.971392	0.839905	ACTA2/ACTN1/GSN	3
GO:0006417	regulation of translation	1/143	98/4435	0.961155	0.971392	0.839905	SESN2	1
GO:0015980	energy derivation by oxidation of organic compounds	1/143	102/4435	0.966032	0.975773	0.843694	RUBCNL	1
GO:0030163	protein catabolic process	3/143	207/4435	0.967237	0.976443	0.844273	IL10/MANBA/RHBDF1	3
GO:0010498	proteasomal protein catabolic process	1/143	113/4435	0.976527	0.984917	0.8516	RHBDF1	1
GO:1901566	organonitrogen compound biosynthetic process	9/143	476/4435	0.976841	0.984917	0.8516	ALAS1/ARG1/ELOVL7/HYAL1/INHBA/NOD2/SESN2/TMEM106A/VWA1	9
GO:0051276	chromosome organization	1/143	114/4435	0.977304	0.984917	0.8516	HASPIN	1
GO:1901565	organonitrogen compound catabolic process	5/143	313/4435	0.977816	0.984917	0.8516	HPD/HYAL1/IL10/MANBA/RHBDF1	5
GO:0010608	post-transcriptional regulation of gene expression	1/143	120/4435	0.981456	0.987548	0.853874	SESN2	1
GO:0051301	cell division	2/143	179/4435	0.981914	0.987548	0.853874	CCND1/KLHL21	2
GO:0090407	organophosphate biosynthetic process	1/143	121/4435	0.982071	0.987548	0.853874	ELOVL7	1
GO:0006518	peptide metabolic process	4/143	283/4435	0.984429	0.989368	0.855448	LANCL1/NOD2/SESN2/VWA1	4
GO:0009057	macromolecule catabolic process	4/143	287/4435	0.985909	0.990303	0.856256	HYAL1/IL10/MANBA/RHBDF1	4
GO:0000226	microtubule cytoskeleton organization	1/143	132/4435	0.987631	0.99148	0.857274	TPPP3	1
GO:0043043	peptide biosynthetic process	3/143	254/4435	0.990575	0.993362	0.858902	NOD2/SESN2/VWA1	3
GO:0065003	protein-containing complex assembly	6/143	394/4435	0.990608	0.993362	0.858902	CYBA/FERMT3/HES1/MSR1/MSRB1/NAP1L5	6
GO:0051603	proteolysis involved in protein catabolic process	1/143	155/4435	0.994326	0.996537	0.861647	RHBDF1	1
GO:0006508	proteolysis	4/143	330/4435	0.995349	0.997008	0.862054	IL10/MMP23/RHBDF1/USP20	4
GO:0006412	translation	2/143	247/4435	0.997659	0.998767	0.863575	SESN2/VWA1	2
GO:0007017	microtubule-based process	1/143	190/4435	0.998281	0.998835	0.863634	TPPP3	1
GO:0046907	intracellular transport	1/143	308/4435	0.999972	0.999972	0.864616	MYO1D	1

## Sheet: GO_MF
Supplemental Table 5. Molecular functions enriched in genes downregulated in IMF preadipocyte clones
ID	Description	GeneRatio	BgRatio	pvalue	p.adjust	qvalue	geneID	Count
GO:0019838	growth factor binding	6/130	19/3883	2.37905e-05	0.00651861	0.00623562	COL1A1/HTRA1/IGF2R/IGFBP2/LTBP2/RHBDF1	6
GO:0038023	signaling receptor activity	12/130	132/3883	0.00134848	0.123161	0.117815	AGTR1/CHRNA3/CX3CR1/ESR2/GPR68/IFNAR2/IGF2R/ITGAL/NOD2/P2RX4/PPARG/TBXA2R	12
GO:0060089	molecular transducer activity	12/130	132/3883	0.00134848	0.123161	0.117815	AGTR1/CHRNA3/CX3CR1/ESR2/GPR68/IFNAR2/IGF2R/ITGAL/NOD2/P2RX4/PPARG/TBXA2R	12
GO:0019904	protein domain specific binding	10/130	111/3883	0.00363755	0.249172	0.238355	BASP1/CYBA/HES1/HOXA3/IGF2R/LANCL1/NOD2/POU2AF1/PRKCA/SESN2	10
GO:0003714	transcription corepressor activity	4/130	23/3883	0.00647649	0.340639	0.325852	ANKRD1/BASP1/CCND1/TRIB3	4
GO:0042826	histone deacetylase binding	3/130	14/3883	0.0101822	0.340639	0.325852	ANKRD1/HES1/IKZF3	3
GO:0042277	peptide binding	5/130	44/3883	0.0148422	0.340639	0.325852	ACHE/CRIP1/INHBA/MSR1/NOD2	5
GO:0004601	peroxidase activity	3/130	16/3883	0.0149185	0.340639	0.325852	PTGES/SESN2/TXNRD1	3
GO:0005501	retinoid binding	3/130	16/3883	0.0149185	0.340639	0.325852	CRABP1/CRABP2/PTGDS	3
GO:0016684	oxidoreductase activity, acting on peroxide as acceptor	3/130	16/3883	0.0149185	0.340639	0.325852	PTGES/SESN2/TXNRD1	3
GO:0019840	isoprenoid binding	3/130	16/3883	0.0149185	0.340639	0.325852	CRABP1/CRABP2/PTGDS	3
GO:0099094	ligand-gated monoatomic cation channel activity	3/130	16/3883	0.0149185	0.340639	0.325852	CHRNA3/KCNJ5/P2RX4	3
GO:0004888	transmembrane signaling receptor activity	8/130	103/3883	0.0209978	0.411988	0.394103	AGTR1/CHRNA3/CX3CR1/GPR68/IFNAR2/ITGAL/P2RX4/TBXA2R	8
GO:0001664	G protein-coupled receptor binding	5/130	48/3883	0.0210505	0.411988	0.394103	AGTR1/ASIP/GNAT1/SFRP1/USP20	5
GO:0016667	oxidoreductase activity, acting on a sulfur group of donors	3/130	19/3883	0.0239986	0.438375	0.419345	MSRB1/SESN2/TXNRD1	3
GO:0046914	transition metal ion binding	16/130	294/3883	0.0346159	0.464229	0.444076	CA11/CRIP1/CYP2D14/ESR2/F5/FTL/LANCL1/LOXL2/LOXL4/MMP23/PPARG/PRKCA/SMPDL3A/TIMP3/TRIM2/USP20	16
GO:0033218	amide binding	5/130	57/3883	0.0406167	0.464229	0.444076	ACHE/CRIP1/INHBA/MSR1/NOD2	5
GO:0004896	cytokine receptor activity	2/130	10/3883	0.0419761	0.464229	0.444076	CX3CR1/IFNAR2	2
GO:0005544	calcium-dependent phospholipid binding	2/130	10/3883	0.0419761	0.464229	0.444076	ANXA3/ANXA5	2
GO:0016918	retinal binding	2/130	10/3883	0.0419761	0.464229	0.444076	CRABP1/CRABP2	2
GO:0051879	Hsp90 protein binding	2/130	10/3883	0.0419761	0.464229	0.444076	MSR1/NOD2	2
GO:0003779	actin binding	6/130	77/3883	0.0427722	0.464229	0.444076	ACTN1/DSTN/MSRB1/MYO1D/NOD2/TAGLN	6
GO:0005507	copper ion binding	3/130	24/3883	0.0444265	0.464229	0.444076	F5/LOXL2/LOXL4	3
GO:0015108	chloride transmembrane transporter activity	3/130	24/3883	0.0444265	0.464229	0.444076	CLIC5/SLC1A4/SLC6A2	3
GO:0005539	glycosaminoglycan binding	5/130	60/3883	0.048977	0.464229	0.444076	ANXA5/LTBP2/NOD2/SFRP1/THBS2	5
GO:0005246	calcium channel regulator activity	2/130	11/3883	0.0502002	0.464229	0.444076	CACNB3/STIM1	2
GO:0008028	monocarboxylic acid transmembrane transporter activity	2/130	11/3883	0.0502002	0.464229	0.444076	ABCG2/SLC1A4	2
GO:0140313	molecular sequestering activity	2/130	11/3883	0.0502002	0.464229	0.444076	MSR1/SESN2	2
GO:0140375	immune receptor activity	2/130	11/3883	0.0502002	0.464229	0.444076	CX3CR1/IFNAR2	2
GO:0051015	actin filament binding	3/130	26/3883	0.0543952	0.464229	0.444076	ACTN1/DSTN/MYO1D	3
GO:0005509	calcium ion binding	9/130	148/3883	0.0582255	0.464229	0.444076	ACTN1/ASPN/FBLN5/LOXL2/LTBP2/NELL2/PROS1/STIM1/THBS2	9
GO:0016209	antioxidant activity	3/130	27/3883	0.0597475	0.464229	0.444076	PTGES/SESN2/TXNRD1	3
GO:0140110	transcription regulator activity	10/130	174/3883	0.0645423	0.464229	0.444076	ANKRD1/BASP1/CCND1/DBP/ETV1/HES1/IKZF3/POU2AF1/PPARG/TRIB3	10
GO:0015276	ligand-gated monoatomic ion channel activity	3/130	28/3883	0.0653375	0.464229	0.444076	CHRNA3/KCNJ5/P2RX4	3
GO:0022834	ligand-gated channel activity	3/130	28/3883	0.0653375	0.464229	0.444076	CHRNA3/KCNJ5/P2RX4	3
GO:0005230	extracellular ligand-gated monoatomic ion channel activity	2/130	13/3883	0.0681747	0.464229	0.444076	CHRNA3/P2RX4	2
GO:0030544	Hsp70 protein binding	2/130	13/3883	0.0681747	0.464229	0.444076	MSR1/NOD2	2
GO:0008201	heparin binding	4/130	47/3883	0.0707396	0.464229	0.444076	ANXA5/LTBP2/SFRP1/THBS2	4
GO:0008509	monoatomic anion transmembrane transporter activity	3/130	29/3883	0.0711592	0.464229	0.444076	CLIC5/SLC1A4/SLC6A2	3
GO:0015103	inorganic anion transmembrane transporter activity	3/130	29/3883	0.0711592	0.464229	0.444076	CLIC5/SLC1A4/SLC6A2	3
GO:0050839	cell adhesion molecule binding	3/130	29/3883	0.0711592	0.464229	0.444076	FBLN5/FERMT3/P2RX4	3
GO:0051087	protein-folding chaperone binding	3/130	29/3883	0.0711592	0.464229	0.444076	HES1/MSR1/NOD2	3
GO:0016860	intramolecular oxidoreductase activity	2/130	14/3883	0.0778401	0.496004	0.474472	PTGDS/PTGES	2
GO:0008092	cytoskeletal protein binding	9/130	160/3883	0.0858962	0.513604	0.491307	ACTN1/ANKRD1/DSTN/MSRB1/MYO1D/NOD2/STIM1/TAGLN/TPPP3	9
GO:1901682	sulfur compound transmembrane transporter activity	2/130	15/3883	0.0879046	0.513604	0.491307	ABCG2/SLC1A4	2
GO:0005125	cytokine activity	3/130	32/3883	0.0899478	0.513604	0.491307	IL10/IL17A/INHBA	3
GO:0008270	zinc ion binding	11/130	210/3883	0.0911329	0.513604	0.491307	CA11/CRIP1/ESR2/LANCL1/MMP23/PPARG/PRKCA/SMPDL3A/TIMP3/TRIM2/USP20	11
GO:0000976	transcription cis-regulatory region binding	5/130	72/3883	0.0918488	0.513604	0.491307	BASP1/ETV1/HES1/MSX2/PPARG	5
GO:0001067	transcription regulatory region nucleic acid binding	5/130	72/3883	0.0918488	0.513604	0.491307	BASP1/ETV1/HES1/MSX2/PPARG	5
GO:0005254	chloride channel activity	2/130	16/3883	0.0983312	0.524494	0.501725	CLIC5/SLC1A4	2
GO:0005102	signaling receptor binding	13/130	263/3883	0.0991589	0.524494	0.501725	AGTR1/ASIP/FBLN5/FERMT3/GNAT1/IL10/IL17A/INHBA/LANCL1/SFRP1/SST/USP20/VGF	13
GO:0000981	DNA-binding transcription factor activity, RNA polymerase II-specific	5/130	74/3883	0.100427	0.524494	0.501725	DBP/ETV1/HES1/IKZF3/PPARG	5
GO:0005216	monoatomic ion channel activity	5/130	75/3883	0.104863	0.524494	0.501725	CHRNA3/CLIC5/KCNJ5/P2RX4/SLC1A4	5
GO:0022836	gated channel activity	4/130	54/3883	0.105282	0.524494	0.501725	CHRNA3/CLIC5/KCNJ5/P2RX4	4
GO:0022839	monoatomic ion gated channel activity	4/130	54/3883	0.105282	0.524494	0.501725	CHRNA3/CLIC5/KCNJ5/P2RX4	4
GO:0001540	amyloid-beta binding	2/130	17/3883	0.109085	0.533736	0.510566	ACHE/MSR1	2
GO:0005178	integrin binding	2/130	18/3883	0.120132	0.562539	0.538118	FBLN5/FERMT3	2
GO:0043178	alcohol binding	2/130	18/3883	0.120132	0.562539	0.538118	CRABP1/CRABP2	2
GO:0003712	transcription coregulator activity	5/130	79/3883	0.123552	0.562539	0.538118	ANKRD1/BASP1/CCND1/POU2AF1/TRIB3	5
GO:1990837	sequence-specific double-stranded DNA binding	5/130	79/3883	0.123552	0.562539	0.538118	BASP1/ETV1/HES1/MSX2/PPARG	5
GO:0000978	RNA polymerase II cis-regulatory region sequence-specific DNA binding	3/130	37/3883	0.125237	0.562539	0.538118	ETV1/HES1/PPARG	3
GO:0004553	hydrolase activity, hydrolyzing O-glycosyl compounds	2/130	19/3883	0.131442	0.562736	0.538307	HYAL1/MANBA	2
GO:0005253	monoatomic anion channel activity	2/130	19/3883	0.131442	0.562736	0.538307	CLIC5/SLC1A4	2
GO:0017124	SH3 domain binding	2/130	19/3883	0.131442	0.562736	0.538307	CYBA/LANCL1	2
GO:0019842	vitamin binding	4/130	63/3883	0.158727	0.661815	0.633084	ACCS/ALAS1/CRABP1/CRABP2	4
GO:0043565	sequence-specific DNA binding	6/130	111/3883	0.166277	0.661815	0.633084	BASP1/ETV1/HES1/IKZF3/MSX2/PPARG	6
GO:0016765	transferase activity, transferring alkyl or aryl (other than methyl) groups	2/130	22/3883	0.166658	0.661815	0.633084	LANCL1/PTGES	2
GO:0004930	G protein-coupled receptor activity	4/130	65/3883	0.171772	0.661815	0.633084	AGTR1/CX3CR1/GPR68/TBXA2R	4
GO:0000987	cis-regulatory region sequence-specific DNA binding	3/130	43/3883	0.172936	0.661815	0.633084	ETV1/HES1/PPARG	3
GO:1901681	sulfur compound binding	4/130	66/3883	0.178432	0.661815	0.633084	ANXA5/LTBP2/SFRP1/THBS2	4
GO:0004197	cysteine-type endopeptidase activity	2/130	23/3883	0.178738	0.661815	0.633084	SFRP1/USP20	2
GO:0008194	UDP-glycosyltransferase activity	2/130	23/3883	0.178738	0.661815	0.633084	GCNT3/HYAL1	2
GO:0031072	heat shock protein binding	2/130	23/3883	0.178738	0.661815	0.633084	MSR1/NOD2	2
GO:0042626	ATPase-coupled transmembrane transporter activity	2/130	23/3883	0.178738	0.661815	0.633084	ABCG2/ATP6V0E2	2
GO:0000977	RNA polymerase II transcription regulatory region sequence-specific DNA binding	3/130	45/3883	0.189856	0.667852	0.638859	ETV1/HES1/PPARG	3
GO:0001228	DNA-binding transcription activator activity, RNA polymerase II-specific	3/130	45/3883	0.189856	0.667852	0.638859	DBP/ETV1/IKZF3	3
GO:0051213	dioxygenase activity	2/130	24/3883	0.190948	0.667852	0.638859	ASPHD1/HPD	2
GO:1901702	salt transmembrane transporter activity	6/130	117/3883	0.19653	0.667852	0.638859	ABCG2/CLIC5/KCNJ5/P2RX4/SLC1A4/SLC6A2	6
GO:0005261	monoatomic cation channel activity	3/130	46/3883	0.198471	0.667852	0.638859	CHRNA3/KCNJ5/P2RX4	3
GO:0004674	protein serine/threonine kinase activity	4/130	69/3883	0.198919	0.667852	0.638859	HASPIN/MAPK13/PRKCA/TSSK1B	4
GO:0106310	protein serine kinase activity	4/130	69/3883	0.198919	0.667852	0.638859	HASPIN/MAPK13/PRKCA/TSSK1B	4
GO:0003700	DNA-binding transcription factor activity	5/130	94/3883	0.205487	0.667852	0.638859	DBP/ETV1/HES1/IKZF3/PPARG	5
GO:0015267	channel activity	5/130	94/3883	0.205487	0.667852	0.638859	CHRNA3/CLIC5/KCNJ5/P2RX4/SLC1A4	5
GO:0022803	passive transmembrane transporter activity	5/130	94/3883	0.205487	0.667852	0.638859	CHRNA3/CLIC5/KCNJ5/P2RX4/SLC1A4	5
GO:0001216	DNA-binding transcription activator activity	3/130	47/3883	0.20718	0.667852	0.638859	DBP/ETV1/IKZF3	3
GO:0003690	double-stranded DNA binding	5/130	95/3883	0.211507	0.673871	0.644617	BASP1/ETV1/HES1/MSX2/PPARG	5
GO:0005179	hormone activity	3/130	50/3883	0.233793	0.727946	0.696345	INHBA/SST/VGF	3
GO:0005516	calmodulin binding	3/130	50/3883	0.233793	0.727946	0.696345	CNN1/CNN2/MYO1D	3
GO:0008289	lipid binding	8/130	177/3883	0.239743	0.729925	0.698238	ANXA3/ANXA5/CRABP1/CRABP2/ESR2/PSD/PTGDS/RUBCNL	8
GO:0015075	monoatomic ion transmembrane transporter activity	7/130	151/3883	0.240601	0.729925	0.698238	ATP6V0E2/CHRNA3/CLIC5/KCNJ5/P2RX4/SLC1A4/SLC6A2	7
GO:0004672	protein kinase activity	5/130	100/3883	0.24242	0.729925	0.698238	HASPIN/MAPK13/PRKCA/TRIB3/TSSK1B	5
GO:0005244	voltage-gated monoatomic ion channel activity	2/130	29/3883	0.253227	0.742891	0.710641	CLIC5/KCNJ5	2
GO:0022832	voltage-gated channel activity	2/130	29/3883	0.253227	0.742891	0.710641	CLIC5/KCNJ5	2
GO:0016798	hydrolase activity, acting on glycosyl bonds	2/130	31/3883	0.278374	0.742891	0.710641	HYAL1/MANBA	2
GO:0030170	pyridoxal phosphate binding	2/130	31/3883	0.278374	0.742891	0.710641	ACCS/ALAS1	2
GO:0070279	vitamin B6 binding	2/130	31/3883	0.278374	0.742891	0.710641	ACCS/ALAS1	2
GO:0046982	protein heterodimerization activity	4/130	80/3883	0.279063	0.742891	0.710641	AGTR1/CYBA/IKZF3/IL17A	4
GO:0004033	aldo-keto reductase (NADP) activity	1/130	10/3883	0.288889	0.742891	0.710641	RDH10	1
GO:0015101	organic cation transmembrane transporter activity	1/130	10/3883	0.288889	0.742891	0.710641	SLC6A2	1
GO:0016597	amino acid binding	1/130	10/3883	0.288889	0.742891	0.710641	SESN2	1
GO:0030165	PDZ domain binding	1/130	10/3883	0.288889	0.742891	0.710641	PRKCA	1
GO:0050840	extracellular matrix binding	1/130	10/3883	0.288889	0.742891	0.710641	TGFBI	1
GO:0055106	ubiquitin-protein transferase regulator activity	1/130	10/3883	0.288889	0.742891	0.710641	TRIB3	1
GO:0071855	neuropeptide receptor binding	1/130	10/3883	0.288889	0.742891	0.710641	ASIP	1
GO:0097110	scaffold protein binding	1/130	10/3883	0.288889	0.742891	0.710641	PRKCA	1
GO:0015293	symporter activity	2/130	33/3883	0.303472	0.742891	0.710641	SLC1A4/SLC6A2	2
GO:0016247	channel regulator activity	2/130	33/3883	0.303472	0.742891	0.710641	CACNB3/STIM1	2
GO:0099106	ion channel regulator activity	2/130	33/3883	0.303472	0.742891	0.710641	CACNB3/STIM1	2
GO:0015175	neutral L-amino acid transmembrane transporter activity	1/130	11/3883	0.312758	0.742891	0.710641	SLC1A4	1
GO:0070888	E-box binding	1/130	11/3883	0.312758	0.742891	0.710641	PPARG	1
GO:0072341	modified amino acid binding	1/130	11/3883	0.312758	0.742891	0.710641	ANXA5	1
GO:0016301	kinase activity	6/130	140/3883	0.327217	0.742891	0.710641	CKB/HASPIN/MAPK13/PRKCA/TRIB3/TSSK1B	6
GO:0005184	neuropeptide hormone activity	1/130	12/3883	0.335832	0.742891	0.710641	VGF	1
GO:0016796	exonuclease activity, active with either ribo- or deoxyribonucleic acids and producing 5'-phosphomonoesters	1/130	12/3883	0.335832	0.742891	0.710641	PLD3	1
GO:0038024	cargo receptor activity	1/130	12/3883	0.335832	0.742891	0.710641	MSR1	1
GO:0160041	neuropeptide activity	1/130	12/3883	0.335832	0.742891	0.710641	VGF	1
GO:0015318	inorganic molecular entity transmembrane transporter activity	6/130	142/3883	0.339268	0.742891	0.710641	ATP6V0E2/CLIC5/KCNJ5/P2RX4/SLC1A4/SLC6A2	6
GO:0030246	carbohydrate binding	3/130	62/3883	0.344222	0.742891	0.710641	IGF2R/LGALS4/LOXL2	3
GO:0005543	phospholipid binding	4/130	89/3883	0.347957	0.742891	0.710641	ANXA3/ANXA5/PSD/RUBCNL	4
GO:0140678	molecular function inhibitor activity	4/130	90/3883	0.355675	0.742891	0.710641	ANXA3/BEX2/PI16/TRIB3	4
GO:0004536	DNA nuclease activity	1/130	13/3883	0.358137	0.742891	0.710641	PLD3	1
GO:0005262	calcium channel activity	1/130	13/3883	0.358137	0.742891	0.710641	P2RX4	1
GO:0030594	neurotransmitter receptor activity	1/130	13/3883	0.358137	0.742891	0.710641	CHRNA3	1
GO:0043130	ubiquitin binding	1/130	13/3883	0.358137	0.742891	0.710641	NOD2	1
GO:0090482	vitamin transmembrane transporter activity	1/130	13/3883	0.358137	0.742891	0.710641	ABCG2	1
GO:1990841	promoter-specific chromatin binding	1/130	13/3883	0.358137	0.742891	0.710641	IKZF3	1
GO:0044877	protein-containing complex binding	11/130	286/3883	0.360733	0.742891	0.710641	ACTN1/DSTN/FBLN5/FERMT3/IKZF3/MSR1/MYO1D/NOD2/PPARG/SESN2/TGFBI	11
GO:0008324	monoatomic cation transmembrane transporter activity	5/130	118/3883	0.361048	0.742891	0.710641	ATP6V0E2/CHRNA3/KCNJ5/P2RX4/SLC6A2	5
GO:0005342	organic acid transmembrane transporter activity	2/130	38/3883	0.365364	0.742891	0.710641	ABCG2/SLC1A4	2
GO:0046943	carboxylic acid transmembrane transporter activity	2/130	38/3883	0.365364	0.742891	0.710641	ABCG2/SLC1A4	2
GO:0005249	voltage-gated potassium channel activity	1/130	14/3883	0.379698	0.742891	0.710641	KCNJ5	1
GO:0005518	collagen binding	1/130	14/3883	0.379698	0.742891	0.710641	TGFBI	1
GO:0032182	ubiquitin-like protein binding	1/130	14/3883	0.379698	0.742891	0.710641	NOD2	1
GO:0046332	SMAD binding	1/130	14/3883	0.379698	0.742891	0.710641	ANKRD1	1
GO:1901618	organic hydroxy compound transmembrane transporter activity	1/130	14/3883	0.379698	0.742891	0.710641	SLC6A2	1
GO:0015399	primary active transmembrane transporter activity	2/130	40/3883	0.389572	0.742891	0.710641	ABCG2/ATP6V0E2	2
GO:0016758	hexosyltransferase activity	2/130	40/3883	0.389572	0.742891	0.710641	GCNT3/HYAL1	2
GO:0019955	cytokine binding	1/130	15/3883	0.400541	0.742891	0.710641	CX3CR1	1
GO:0042625	ATPase-coupled ion transmembrane transporter activity	1/130	15/3883	0.400541	0.742891	0.710641	ATP6V0E2	1
GO:0044769	ATPase activity, coupled to transmembrane movement of ions, rotational mechanism	1/130	15/3883	0.400541	0.742891	0.710641	ATP6V0E2	1
GO:0046961	proton-transporting ATPase activity, rotational mechanism	1/130	15/3883	0.400541	0.742891	0.710641	ATP6V0E2	1
GO:0031406	carboxylic acid binding	2/130	41/3883	0.401525	0.742891	0.710641	CRABP1/SESN2	2
GO:0043177	organic acid binding	2/130	41/3883	0.401525	0.742891	0.710641	CRABP1/SESN2	2
GO:0016773	phosphotransferase activity, alcohol group as acceptor	5/130	124/3883	0.401575	0.742891	0.710641	HASPIN/MAPK13/PRKCA/TRIB3/TSSK1B	5
GO:0048018	receptor ligand activity	5/130	124/3883	0.401575	0.742891	0.710641	IL10/IL17A/INHBA/SST/VGF	5
GO:0030546	signaling receptor activator activity	5/130	125/3883	0.408316	0.742891	0.710641	IL10/IL17A/INHBA/SST/VGF	5
GO:0016278	lysine N-methyltransferase activity	1/130	16/3883	0.420688	0.742891	0.710641	PRDM6	1
GO:0016279	protein-lysine N-methyltransferase activity	1/130	16/3883	0.420688	0.742891	0.710641	PRDM6	1
GO:0071949	FAD binding	1/130	16/3883	0.420688	0.742891	0.710641	TXNRD1	1
GO:0016491	oxidoreductase activity	10/130	271/3883	0.422486	0.742891	0.710641	ASPHD1/CYBA/CYP2D14/HPD/LOXL2/MSRB1/PTGES/RDH10/SESN2/TXNRD1	10
GO:0005525	GTP binding	5/130	128/3883	0.42848	0.742891	0.710641	ARL4D/GNA14/GNAT1/GNAT2/RAB26	5
GO:0030545	signaling receptor regulator activity	5/130	128/3883	0.42848	0.742891	0.710641	IL10/IL17A/INHBA/SST/VGF	5
GO:0042802	identical protein binding	16/130	449/3883	0.435124	0.742891	0.710641	ACTN1/CD3D/COL1A1/CRABP1/FBLN5/HES1/HPD/HSPB6/IKZF3/IL17A/INHBA/MSR1/P2RX4/SFRP1/TGFBI/TXNRD1	16
GO:0008083	growth factor activity	2/130	44/3883	0.436704	0.742891	0.710641	INHBA/VGF	2
GO:0004860	protein kinase inhibitor activity	1/130	17/3883	0.440163	0.742891	0.710641	TRIB3	1
GO:0008374	O-acyltransferase activity	1/130	17/3883	0.440163	0.742891	0.710641	CROT	1
GO:0015179	L-amino acid transmembrane transporter activity	1/130	17/3883	0.440163	0.742891	0.710641	SLC1A4	1
GO:0022843	voltage-gated monoatomic cation channel activity	1/130	17/3883	0.440163	0.742891	0.710641	KCNJ5	1
GO:0042054	histone methyltransferase activity	1/130	17/3883	0.440163	0.742891	0.710641	PRDM6	1
GO:0003924	GTPase activity	3/130	74/3883	0.453603	0.742891	0.710641	ARL4D/RAB26/RASL12	3
GO:0005496	steroid binding	1/130	18/3883	0.458988	0.742891	0.710641	ESR2	1
GO:0015085	calcium ion transmembrane transporter activity	1/130	18/3883	0.458988	0.742891	0.710641	P2RX4	1
GO:0019829	ATPase-coupled monoatomic cation transmembrane transporter activity	1/130	18/3883	0.458988	0.742891	0.710641	ATP6V0E2	1
GO:0005506	iron ion binding	2/130	46/3883	0.459536	0.742891	0.710641	CYP2D14/FTL	2
GO:0140993	histone modifying activity	2/130	46/3883	0.459536	0.742891	0.710641	HASPIN/PRDM6	2
GO:0004857	enzyme inhibitor activity	3/130	75/3883	0.462427	0.742891	0.710641	ANXA3/PI16/TRIB3	3
GO:0008234	cysteine-type peptidase activity	2/130	47/3883	0.470752	0.742891	0.710641	SFRP1/USP20	2
GO:0098772	molecular function regulator activity	14/130	400/3883	0.472786	0.742891	0.710641	ANXA3/BEX2/CACNB3/IL10/IL17A/INHBA/PI16/PSD/RASL12/SESN2/SST/STIM1/TRIB3/VGF	14
GO:0042803	protein homodimerization activity	7/130	194/3883	0.475899	0.742891	0.710641	ACTN1/FBLN5/HES1/HPD/HSPB6/IKZF3/IL17A	7
GO:0003925	G protein activity	1/130	19/3883	0.477185	0.742891	0.710641	RASL12	1
GO:0004527	exonuclease activity	1/130	19/3883	0.477185	0.742891	0.710641	PLD3	1
GO:0015370	solute:sodium symporter activity	1/130	19/3883	0.477185	0.742891	0.710641	SLC6A2	1
GO:0019003	GDP binding	1/130	19/3883	0.477185	0.742891	0.710641	GNAT1	1
GO:0019210	kinase inhibitor activity	1/130	19/3883	0.477185	0.742891	0.710641	TRIB3	1
GO:0033293	monocarboxylic acid binding	1/130	19/3883	0.477185	0.742891	0.710641	CRABP1	1
GO:0051219	phosphoprotein binding	1/130	19/3883	0.477185	0.742891	0.710641	IGF2R	1
GO:0046873	metal ion transmembrane transporter activity	3/130	78/3883	0.488525	0.753157	0.720462	KCNJ5/P2RX4/SLC6A2	3
GO:0019001	guanyl nucleotide binding	5/130	138/3883	0.494532	0.753157	0.720462	ARL4D/GNA14/GNAT1/GNAT2/RAB26	5
GO:0032561	guanyl ribonucleotide binding	5/130	138/3883	0.494532	0.753157	0.720462	ARL4D/GNA14/GNAT1/GNAT2/RAB26	5
GO:0008528	G protein-coupled peptide receptor activity	1/130	20/3883	0.494775	0.753157	0.720462	AGTR1	1
GO:0022804	active transmembrane transporter activity	4/130	109/3883	0.499411	0.756015	0.723195	ABCG2/ATP6V0E2/SLC1A4/SLC6A2	4
GO:0003713	transcription coactivator activity	2/130	50/3883	0.503555	0.7581	0.72519	ANKRD1/POU2AF1	2
GO:0005267	potassium channel activity	1/130	21/3883	0.511777	0.766267	0.733003	KCNJ5	1
GO:0001653	peptide receptor activity	1/130	22/3883	0.528211	0.76984	0.73642	AGTR1	1
GO:0015171	amino acid transmembrane transporter activity	1/130	22/3883	0.528211	0.76984	0.73642	SLC1A4	1
GO:0016410	N-acyltransferase activity	1/130	22/3883	0.528211	0.76984	0.73642	ALAS1	1
GO:0016651	oxidoreductase activity, acting on NAD(P)H	1/130	22/3883	0.528211	0.76984	0.73642	CYBA	1
GO:0048029	monosaccharide binding	1/130	22/3883	0.528211	0.76984	0.73642	IGF2R	1
GO:0031625	ubiquitin protein ligase binding	2/130	53/3883	0.535033	0.77439	0.740773	CKB/TRIB3	2
GO:0016772	transferase activity, transferring phosphorus-containing groups	6/130	175/3883	0.536986	0.77439	0.740773	CKB/HASPIN/MAPK13/PRKCA/TRIB3/TSSK1B	6
GO:0016757	glycosyltransferase activity	2/130	55/3883	0.555255	0.778949	0.745134	GCNT3/HYAL1	2
GO:0022890	inorganic cation transmembrane transporter activity	4/130	117/3883	0.556025	0.778949	0.745134	ATP6V0E2/KCNJ5/P2RX4/SLC6A2	4
GO:0008514	organic anion transmembrane transporter activity	2/130	56/3883	0.565132	0.778949	0.745134	ABCG2/SLC1A4	2
GO:0022853	active monoatomic ion transmembrane transporter activity	2/130	56/3883	0.565132	0.778949	0.745134	ATP6V0E2/SLC6A2	2
GO:0044389	ubiquitin-like protein ligase binding	2/130	56/3883	0.565132	0.778949	0.745134	CKB/TRIB3	2
GO:0001227	DNA-binding transcription repressor activity, RNA polymerase II-specific	1/130	25/3883	0.574292	0.778949	0.745134	HES1	1
GO:0015079	potassium ion transmembrane transporter activity	1/130	25/3883	0.574292	0.778949	0.745134	KCNJ5	1
GO:0015294	solute:monoatomic cation symporter activity	1/130	25/3883	0.574292	0.778949	0.745134	SLC6A2	1
GO:0019901	protein kinase binding	3/130	89/3883	0.578521	0.778949	0.745134	ACTA2/GNAT1/NOD2	3
GO:0046983	protein dimerization activity	9/130	275/3883	0.579578	0.778949	0.745134	ACTN1/AGTR1/CYBA/FBLN5/HES1/HPD/HSPB6/IKZF3/IL17A	9
GO:0016853	isomerase activity	2/130	58/3883	0.584416	0.778949	0.745134	PTGDS/PTGES	2
GO:0002020	protease binding	1/130	26/3883	0.588636	0.778949	0.745134	COL1A1	1
GO:0004497	monooxygenase activity	1/130	26/3883	0.588636	0.778949	0.745134	CYP2D14	1
GO:0004843	cysteine-type deubiquitinase activity	1/130	26/3883	0.588636	0.778949	0.745134	USP20	1
GO:0008081	phosphoric diester hydrolase activity	1/130	26/3883	0.588636	0.778949	0.745134	SMPDL3A	1
GO:0008276	protein methyltransferase activity	1/130	26/3883	0.588636	0.778949	0.745134	PRDM6	1
GO:0009055	electron transfer activity	1/130	26/3883	0.588636	0.778949	0.745134	CYBA	1
GO:0016740	transferase activity	16/130	492/3883	0.591319	0.778949	0.745134	ALAS1/CKB/CROT/GAL3ST4/GCNT3/HASPIN/HYAL1/KLHL21/LANCL1/MAPK13/PRDM6/PRKCA/PTGES/TRIB3/TRIM2/TSSK1B	16
GO:0019899	enzyme binding	11/130	341/3883	0.598983	0.782395	0.74843	ACTA2/ANKRD1/CKB/COL1A1/ESR2/GNAT1/HES1/IKZF3/MSR1/NOD2/TRIB3	11
GO:0001217	DNA-binding transcription repressor activity	1/130	27/3883	0.602501	0.782395	0.74843	HES1	1
GO:0101005	deubiquitinase activity	1/130	27/3883	0.602501	0.782395	0.74843	USP20	1
GO:0008170	N-methyltransferase activity	1/130	28/3883	0.615903	0.792288	0.757894	PRDM6	1
GO:0050660	flavin adenine dinucleotide binding	1/130	28/3883	0.615903	0.792288	0.757894	TXNRD1	1
GO:0019783	ubiquitin-like protein peptidase activity	1/130	29/3883	0.628855	0.80517	0.770216	USP20	1
GO:0016747	acyltransferase activity, transferring groups other than amino-acyl groups	2/130	64/3883	0.638479	0.808723	0.773615	ALAS1/CROT	2
GO:0022857	transmembrane transporter activity	8/130	258/3883	0.642627	0.808723	0.773615	ABCG2/ATP6V0E2/CHRNA3/CLIC5/KCNJ5/P2RX4/SLC1A4/SLC6A2	8
GO:0019900	kinase binding	3/130	99/3883	0.651291	0.808723	0.773615	ACTA2/GNAT1/NOD2	3
GO:0015081	sodium ion transmembrane transporter activity	1/130	31/3883	0.653474	0.808723	0.773615	SLC6A2	1
GO:1901981	phosphatidylinositol phosphate binding	1/130	31/3883	0.653474	0.808723	0.773615	RUBCNL	1
GO:0015631	tubulin binding	2/130	66/3883	0.655242	0.808723	0.773615	STIM1/TPPP3	2
GO:0030695	GTPase regulator activity	2/130	66/3883	0.655242	0.808723	0.773615	PSD/SESN2	2
GO:0060589	nucleoside-triphosphatase regulator activity	2/130	66/3883	0.655242	0.808723	0.773615	PSD/SESN2	2
GO:0015291	secondary active transmembrane transporter activity	2/130	67/3883	0.663391	0.813645	0.778323	SLC1A4/SLC6A2	2
GO:0005085	guanyl-nucleotide exchange factor activity	1/130	32/3883	0.665169	0.813645	0.778323	PSD	1
GO:0005524	ATP binding	12/130	391/3883	0.670696	0.816758	0.781302	ABCG2/ACTA2/ADCY7/CKB/HASPIN/MAPK13/MYO1D/NOD2/P2RX4/PRKCA/TRIB3/TSSK1B	12
GO:0030414	peptidase inhibitor activity	1/130	35/3883	0.697955	0.842902	0.80631	PI16	1
GO:0032559	adenyl ribonucleotide binding	12/130	399/3883	0.698316	0.842902	0.80631	ABCG2/ACTA2/ADCY7/CKB/HASPIN/MAPK13/MYO1D/NOD2/P2RX4/PRKCA/TRIB3/TSSK1B	12
GO:0020037	heme binding	1/130	36/3883	0.708159	0.847867	0.811059	CYBA	1
GO:0004842	ubiquitin-protein transferase activity	2/130	73/3883	0.709091	0.847867	0.811059	KLHL21/TRIM2	2
GO:0003677	DNA binding	9/130	307/3883	0.711713	0.847867	0.811059	ANKRD1/BASP1/ETV1/HES1/IKZF3/MSX2/NAT14/POU2AF1/PPARG	9
GO:0019887	protein kinase regulator activity	1/130	38/3883	0.727552	0.862984	0.825521	TRIB3	1
GO:0005215	transporter activity	8/130	280/3883	0.731914	0.864416	0.826891	ABCG2/ATP6V0E2/CHRNA3/CLIC5/KCNJ5/P2RX4/SLC1A4/SLC6A2	8
GO:0019787	ubiquitin-like protein transferase activity	2/130	77/3883	0.736618	0.866238	0.828633	KLHL21/TRIM2	2
GO:0016746	acyltransferase activity	4/130	151/3883	0.753006	0.879446	0.841268	ALAS1/CROT/KLHL21/TRIM2	4
GO:0008017	microtubule binding	1/130	41/3883	0.75427	0.879446	0.841268	STIM1	1
GO:0046906	tetrapyrrole binding	1/130	42/3883	0.762584	0.883472	0.845119	CYBA	1
GO:0015078	proton transmembrane transporter activity	1/130	43/3883	0.77062	0.883472	0.845119	ATP6V0E2	1
GO:0016705	oxidoreductase activity, acting on paired donors, with incorporation or reduction of molecular oxygen	1/130	43/3883	0.77062	0.883472	0.845119	CYP2D14	1
GO:0019207	kinase regulator activity	1/130	43/3883	0.77062	0.883472	0.845119	TRIB3	1
GO:0061629	RNA polymerase II-specific DNA-binding transcription factor binding	1/130	44/3883	0.778385	0.886229	0.847756	HES1	1
GO:0016755	aminoacyltransferase activity	2/130	84/3883	0.779493	0.886229	0.847756	KLHL21/TRIM2	2
GO:0061134	peptidase regulator activity	1/130	45/3883	0.78589	0.889809	0.851181	PI16	1
GO:0042578	phosphoric ester hydrolase activity	2/130	87/3883	0.795934	0.897473	0.858513	PLPP2/SMPDL3A	2
GO:0004175	endopeptidase activity	2/130	89/3883	0.80629	0.904763	0.865486	SFRP1/USP20	2
GO:0030554	adenyl nucleotide binding	12/130	437/3883	0.809706	0.904763	0.865486	ABCG2/ACTA2/ADCY7/CKB/HASPIN/MAPK13/MYO1D/NOD2/P2RX4/PRKCA/TRIB3/TSSK1B	12
GO:0035091	phosphatidylinositol binding	1/130	49/3883	0.813468	0.904763	0.865486	RUBCNL	1
GO:0017111	ribonucleoside triphosphate phosphatase activity	4/130	166/3883	0.815608	0.904763	0.865486	ABCG2/ARL4D/RAB26/RASL12	4
GO:0140097	catalytic activity, acting on DNA	1/130	52/3883	0.831811	0.919017	0.879121	PLD3	1
GO:0016616	oxidoreductase activity, acting on the CH-OH group of donors, NAD or NADP as acceptor	1/130	55/3883	0.848363	0.929093	0.888759	RDH10	1
GO:0003682	chromatin binding	2/130	100/3883	0.855339	0.929093	0.888759	IKZF3/PPARG	2
GO:0030234	enzyme regulator activity	5/130	216/3883	0.859072	0.929093	0.888759	ANXA3/PI16/PSD/SESN2/TRIB3	5
GO:0140657	ATP-dependent activity	3/130	141/3883	0.859212	0.929093	0.888759	ABCG2/ATP6V0E2/MYO1D	3
GO:0004518	nuclease activity	1/130	58/3883	0.863297	0.929093	0.888759	PLD3	1
GO:0016614	oxidoreductase activity, acting on CH-OH group of donors	1/130	60/3883	0.872432	0.929093	0.888759	RDH10	1
GO:0016791	phosphatase activity	1/130	60/3883	0.872432	0.929093	0.888759	PLPP2	1
GO:0008757	S-adenosylmethionine-dependent methyltransferase activity	1/130	61/3883	0.87677	0.929093	0.888759	PRDM6	1
GO:0140677	molecular function activator activity	5/130	223/3883	0.877169	0.929093	0.888759	IL10/IL17A/INHBA/SST/VGF	5
GO:0016462	pyrophosphatase activity	4/130	188/3883	0.883552	0.929093	0.888759	ABCG2/ARL4D/RAB26/RASL12	4
GO:0016817	hydrolase activity, acting on acid anhydrides	4/130	188/3883	0.883552	0.929093	0.888759	ABCG2/ARL4D/RAB26/RASL12	4
GO:0016818	hydrolase activity, acting on acid anhydrides, in phosphorus-containing anhydrides	4/130	188/3883	0.883552	0.929093	0.888759	ABCG2/ARL4D/RAB26/RASL12	4
GO:0003735	structural constituent of ribosome	1/130	63/3883	0.885012	0.929093	0.888759	VWA1	1
GO:0008168	methyltransferase activity	1/130	64/3883	0.888925	0.929639	0.889282	PRDM6	1
GO:0030674	protein-macromolecule adaptor activity	1/130	67/3883	0.899889	0.93714	0.896457	ACTN1	1
GO:0140096	catalytic activity, acting on a protein	12/130	489/3883	0.909529	0.93714	0.896457	GCNT3/HASPIN/KLHL21/LOXL2/MAPK13/PRDM6/PRKCA/SFRP1/TRIB3/TRIM2/TSSK1B/USP20	12
GO:0016741	transferase activity, transferring one-carbon groups	1/130	70/3883	0.909778	0.93714	0.896457	PRDM6	1
GO:0140297	DNA-binding transcription factor binding	1/130	70/3883	0.909778	0.93714	0.896457	HES1	1
GO:0016829	lyase activity	1/130	76/3883	0.926741	0.951038	0.909752	ADCY7	1
GO:0008134	transcription factor binding	1/130	84/3883	0.944533	0.965679	0.923758	HES1	1
GO:0008233	peptidase activity	2/130	145/3883	0.959437	0.970551	0.928418	SFRP1/USP20	2
GO:0016887	ATP hydrolysis activity	1/130	95/3883	0.962202	0.970551	0.928418	ABCG2	1
GO:0060090	molecular adaptor activity	1/130	95/3883	0.962202	0.970551	0.928418	ACTN1	1
GO:0016788	hydrolase activity, acting on ester bonds	3/130	196/3883	0.96457	0.970551	0.928418	PLD3/PLPP2/SMPDL3A	3
GO:0005198	structural molecule activity	2/130	152/3883	0.967009	0.970551	0.928418	HSPB6/VWA1	2
GO:0140640	catalytic activity, acting on a nucleic acid	1/130	143/3883	0.993004	0.993004	0.949896	PLD3	1

## Sheet: GO_CC
Supplemental Table 5. Cellular components enriched in genes downregulated in IMF preadipocyte clones
ID	Description	GeneRatio	BgRatio	pvalue	p.adjust	qvalue	geneID	Count
GO:0005576	extracellular region	32/140	488/4754	8.15588e-06	0.000926277	0.000886772	ARG1/ASIP/C6H4orf48/CA11/CKB/COL12A1/ENHO/F5/FBLN5/FNDC4/HSPB6/HTRA1/HYAL1/IGFBP2/IL10/IL17A/INHBA/LOXL2/LTBP2/MFAP2/MFAP5/MSR1/MYOC/NELL2/PLAC9/PRSS35/PTGDS/SERPINF1/SFRP1/SMPDL3A/THBS2/VWA1	32
GO:0030312	external encapsulating structure	10/140	63/4754	1.19777e-05	0.000926277	0.000886772	ASPN/FBLN5/LOXL2/LTBP2/MFAP5/MMP23/MYOC/SFRP1/VWA1/WNT2	10
GO:0031012	extracellular matrix	10/140	63/4754	1.19777e-05	0.000926277	0.000886772	ASPN/FBLN5/LOXL2/LTBP2/MFAP5/MMP23/MYOC/SFRP1/VWA1/WNT2	10
GO:0062023	collagen-containing extracellular matrix	6/140	36/4754	0.000550565	0.0319328	0.0305709	FBLN5/LOXL2/MYOC/SFRP1/VWA1/WNT2	6
GO:0005615	extracellular space	16/140	236/4754	0.00139095	0.06454	0.0617874	ARG1/ASIP/C6H4orf48/CKB/FNDC4/HYAL1/IGFBP2/IL10/IL17A/INHBA/LOXL2/MSR1/MYOC/PTGDS/SFRP1/SMPDL3A	16
GO:0015629	actin cytoskeleton	8/140	83/4754	0.00283405	0.109583	0.104909	ACTA2/ACTN1/CNN2/DSTN/FERMT3/MSRB1/MYO1D/RHOU	8
GO:0001725	stress fiber	3/140	12/4754	0.00452418	0.116623	0.111649	ACTA2/ACTN1/CNN2	3
GO:0042641	actomyosin	3/140	12/4754	0.00452418	0.116623	0.111649	ACTA2/ACTN1/CNN2	3
GO:0097517	contractile actin filament bundle	3/140	12/4754	0.00452418	0.116623	0.111649	ACTA2/ACTN1/CNN2	3
GO:0032432	actin filament bundle	3/140	13/4754	0.00575576	0.121394	0.116217	ACTA2/ACTN1/CNN2	3
GO:0097381	photoreceptor disc membrane	3/140	13/4754	0.00575576	0.121394	0.116217	GNAT1/PRKCA/RGS9	3
GO:0031253	cell projection membrane	6/140	73/4754	0.0197979	0.364813	0.349254	ABCG2/GNAT1/GNAT2/MYO1D/PSD/RIPOR2	6
GO:0001750	photoreceptor outer segment	4/140	36/4754	0.0204421	0.364813	0.349254	GNAT1/GNAT2/PRKCA/RGS9	4
GO:0098802	plasma membrane signaling receptor complex	3/140	21/4754	0.0225442	0.373589	0.357656	CHRNA3/GNAT1/ITGAL	3
GO:0098797	plasma membrane protein complex	6/140	77/4754	0.0250759	0.38784	0.371299	CACNB3/CHRNA3/CYBA/GNAT1/ITGAL/KCNJ5	6
GO:0031252	cell leading edge	6/140	84/4754	0.0364279	0.48587	0.465147	ACTA2/ACTN1/CAPG/MYO1D/PSD/RIPOR2	6
GO:0097733	photoreceptor cell cilium	4/140	43/4754	0.0366044	0.48587	0.465147	GNAT1/GNAT2/PRKCA/RGS9	4
GO:0098862	cluster of actin-based cell projections	3/140	26/4754	0.0396286	0.48587	0.465147	ABCG2/MYO1D/RIPOR2	3
GO:0042622	photoreceptor outer segment membrane	2/140	11/4754	0.039791	0.48587	0.465147	GNAT1/GNAT2	2
GO:0097731	9+0 non-motile cilium	4/140	45/4754	0.0422634	0.490256	0.469346	GNAT1/GNAT2/PRKCA/RGS9	4
GO:0030864	cortical actin cytoskeleton	2/140	12/4754	0.0468444	0.517519	0.495447	ACTN1/DSTN	2
GO:0005604	basement membrane	2/140	13/4754	0.0543151	0.565037	0.540939	LOXL2/VWA1	2
GO:0031256	leading edge membrane	3/140	30/4754	0.0568724	0.565037	0.540939	MYO1D/PSD/RIPOR2	3
GO:0097730	non-motile cilium	4/140	50/4754	0.0584521	0.565037	0.540939	GNAT1/GNAT2/PRKCA/RGS9	4
GO:0005774	vacuolar membrane	7/140	124/4754	0.0719747	0.667925	0.639439	ATP6V0E2/CD164/NKG7/P2RX4/PLD3/RUBCNL/SESN2	7
GO:0030863	cortical cytoskeleton	2/140	16/4754	0.0789347	0.70434	0.6743	ACTN1/DSTN	2
GO:0005903	brush border	2/140	17/4754	0.0877851	0.754302	0.722131	ABCG2/MYO1D	2
GO:0005938	cell cortex	4/140	59/4754	0.0947149	0.757719	0.725402	ACTN1/CLIC5/DSTN/MYO1D	4
GO:0034702	monoatomic ion channel complex	4/140	59/4754	0.0947149	0.757719	0.725402	CACNB3/CHRNA3/CLIC5/KCNJ5	4
GO:0001726	ruffle	3/140	38/4754	0.0999766	0.773153	0.740178	ACTN1/CAPG/PSD	3
GO:0043235	receptor complex	3/140	40/4754	0.112335	0.833302	0.797762	CHRNA3/GNAT1/ITGAL	3
GO:0099512	supramolecular fiber	10/140	221/4754	0.114938	0.833302	0.797762	ACTA2/ACTN1/ANKRD1/INA/KLHL21/LTBP2/MFAP5/SLC1A4/STIM1/TEKT1	10
GO:0099081	supramolecular polymer	10/140	223/4754	0.12002	0.843778	0.807792	ACTA2/ACTN1/ANKRD1/INA/KLHL21/LTBP2/MFAP5/SLC1A4/STIM1/TEKT1	10
GO:0001650	fibrillar center	2/140	21/4754	0.125746	0.858033	0.821438	ANKRD1/TXNRD1	2
GO:0005791	rough endoplasmic reticulum	2/140	22/4754	0.135766	0.899932	0.86155	MYOC/PTGDS	2
GO:0005765	lysosomal membrane	5/140	95/4754	0.147184	0.905467	0.866849	CD164/NKG7/P2RX4/PLD3/SESN2	5
GO:0098852	lytic vacuole membrane	5/140	95/4754	0.147184	0.905467	0.866849	CD164/NKG7/P2RX4/PLD3/SESN2	5
GO:1902554	serine/threonine protein kinase complex	2/140	24/4754	0.156299	0.905467	0.866849	CCND1/SESN2	2
GO:0005773	vacuole	9/140	209/4754	0.161514	0.905467	0.866849	ATP6V0E2/CD164/HYAL1/MANBA/NKG7/P2RX4/PLD3/RUBCNL/SESN2	9
GO:1902911	protein kinase complex	2/140	25/4754	0.166776	0.905467	0.866849	CCND1/SESN2	2
GO:0043292	contractile fiber	3/140	49/4754	0.174143	0.905467	0.866849	ACTA2/ACTN1/ANKRD1	3
GO:0060170	ciliary membrane	2/140	26/4754	0.177372	0.905467	0.866849	GNAT1/GNAT2	2
GO:0043005	neuron projection	10/140	245/4754	0.183819	0.905467	0.866849	AHCYL2/ALCAM/BASP1/GNAT1/GNAT2/MYO1D/MYOC/PRKCA/RGS9/RIPOR2	10
GO:0048471	perinuclear region of cytoplasm	8/140	188/4754	0.188457	0.905467	0.866849	BDNF/INHBA/JCAD/P2RX4/PRKCA/PTGDS/PTGES/USP20	8
GO:0030175	filopodium	2/140	28/4754	0.198855	0.905467	0.866849	ACTA2/RIPOR2	2
GO:0034703	cation channel complex	2/140	28/4754	0.198855	0.905467	0.866849	CACNB3/KCNJ5	2
GO:0044853	plasma membrane raft	2/140	28/4754	0.198855	0.905467	0.866849	PLPP2/STIM1	2
GO:0030027	lamellipodium	3/140	53/4754	0.204162	0.905467	0.866849	ACTA2/ACTN1/CAPG	3
GO:0098590	plasma membrane region	11/140	284/4754	0.213437	0.905467	0.866849	ABCG2/CHRNA3/CLIC5/GNAT1/GNAT2/MYO1D/NOD2/PLPP2/PSD/RIPOR2/STIM1	11
GO:0042470	melanosome	3/140	55/4754	0.219601	0.905467	0.866849	CAPG/SERPINF1/SLC1A4	3
GO:0048770	pigment granule	3/140	55/4754	0.219601	0.905467	0.866849	CAPG/SERPINF1/SLC1A4	3
GO:0005882	intermediate filament	2/140	30/4754	0.22063	0.905467	0.866849	INA/SLC1A4	2
GO:0000323	lytic vacuole	7/140	168/4754	0.224987	0.905467	0.866849	CD164/HYAL1/MANBA/NKG7/P2RX4/PLD3/SESN2	7
GO:0005764	lysosome	7/140	168/4754	0.224987	0.905467	0.866849	CD164/HYAL1/MANBA/NKG7/P2RX4/PLD3/SESN2	7
GO:0005581	collagen trimer	2/140	31/4754	0.231593	0.905467	0.866849	COL12A1/MSR1	2
GO:0042383	sarcolemma	2/140	32/4754	0.242591	0.905467	0.866849	ACTN1/CACNB3	2
GO:0031970	organelle envelope lumen	2/140	33/4754	0.253612	0.905467	0.866849	MYOC/PTGES	2
GO:0032391	photoreceptor connecting cilium	1/140	10/4754	0.258589	0.905467	0.866849	GNAT1	1
GO:0032420	stereocilium	1/140	10/4754	0.258589	0.905467	0.866849	RIPOR2	1
GO:0033179	proton-transporting V-type ATPase, V0 domain	1/140	10/4754	0.258589	0.905467	0.866849	ATP6V0E2	1
GO:0034704	calcium channel complex	1/140	10/4754	0.258589	0.905467	0.866849	CACNB3	1
GO:0030672	synaptic vesicle membrane	2/140	35/4754	0.275681	0.905467	0.866849	ATP6V0E2/RAB26	2
GO:0045111	intermediate filament cytoskeleton	2/140	35/4754	0.275681	0.905467	0.866849	INA/SLC1A4	2
GO:0099501	exocytic vesicle membrane	2/140	35/4754	0.275681	0.905467	0.866849	ATP6V0E2/RAB26	2
GO:0008076	voltage-gated potassium channel complex	1/140	11/4754	0.280468	0.905467	0.866849	KCNJ5	1
GO:0016459	myosin complex	1/140	11/4754	0.280468	0.905467	0.866849	MYO1D	1
GO:0032421	stereocilium bundle	1/140	11/4754	0.280468	0.905467	0.866849	RIPOR2	1
GO:0120025	plasma membrane bounded cell projection	17/140	496/4754	0.289047	0.905467	0.866849	ABCG2/ACTA2/ACTN1/AHCYL2/ALCAM/BASP1/CAPG/GNAT1/GNAT2/MYO1D/MYOC/PRKCA/PSD/RGS9/RIPOR2/TEKT1/TSSK1B	17
GO:0017053	transcription repressor complex	1/140	12/4754	0.301707	0.905467	0.866849	CCND1	1
GO:0033017	sarcoplasmic reticulum membrane	1/140	12/4754	0.301707	0.905467	0.866849	STIM1	1
GO:0098685	Schaffer collateral - CA1 synapse	1/140	12/4754	0.301707	0.905467	0.866849	INA	1
GO:0005667	transcription regulator complex	3/140	66/4754	0.307649	0.905467	0.866849	ANKRD1/CCND1/DBP	3
GO:0030139	endocytic vesicle	2/140	38/4754	0.308705	0.905467	0.866849	IGF2R/NOD2	2
GO:0000139	Golgi membrane	6/140	156/4754	0.310846	0.905467	0.866849	GCNT3/IGF2R/PLD3/RAB26/RHBDF1/RHOU	6
GO:0099080	supramolecular complex	11/140	314/4754	0.318886	0.905467	0.866849	ACTA2/ACTN1/ANKRD1/DCTN6/INA/KLHL21/LTBP2/MFAP5/SLC1A4/STIM1/TEKT1	11
GO:0005925	focal adhesion	2/140	39/4754	0.319658	0.905467	0.866849	ACTN1/RHOU	2
GO:0009986	cell surface	4/140	97/4754	0.319752	0.905467	0.866849	IGF2R/IL17A/NOD2/SFRP1	4
GO:0000307	cyclin-dependent protein kinase holoenzyme complex	1/140	13/4754	0.322323	0.905467	0.866849	CCND1	1
GO:0030055	cell-substrate junction	2/140	40/4754	0.330569	0.905467	0.866849	ACTN1/RHOU	2
GO:0032994	protein-lipid complex	1/140	14/4754	0.342335	0.905467	0.866849	MSR1	1
GO:0033177	proton-transporting two-sector ATPase complex, proton-transporting domain	1/140	14/4754	0.342335	0.905467	0.866849	ATP6V0E2	1
GO:0034358	plasma lipoprotein particle	1/140	14/4754	0.342335	0.905467	0.866849	MSR1	1
GO:0034705	potassium channel complex	1/140	14/4754	0.342335	0.905467	0.866849	KCNJ5	1
GO:1990777	lipoprotein particle	1/140	14/4754	0.342335	0.905467	0.866849	MSR1	1
GO:0005929	cilium	8/140	225/4754	0.343398	0.905467	0.866849	ACTA2/GNAT1/GNAT2/MYOC/PRKCA/RGS9/TEKT1/TSSK1B	8
GO:0030017	sarcomere	2/140	42/4754	0.352243	0.905467	0.866849	ACTA2/ANKRD1	2
GO:0099513	polymeric cytoskeletal fiber	6/140	165/4754	0.358384	0.905467	0.866849	ACTA2/INA/KLHL21/SLC1A4/STIM1/TEKT1	6
GO:0031514	motile cilium	3/140	73/4754	0.364628	0.905467	0.866849	ACTA2/TEKT1/TSSK1B	3
GO:1902495	transmembrane transporter complex	4/140	104/4754	0.367079	0.905467	0.866849	CACNB3/CHRNA3/CLIC5/KCNJ5	4
GO:0000421	autophagosome membrane	1/140	16/4754	0.380614	0.905467	0.866849	RUBCNL	1
GO:0005884	actin filament	1/140	16/4754	0.380614	0.905467	0.866849	ACTA2	1
GO:0016328	lateral plasma membrane	1/140	16/4754	0.380614	0.905467	0.866849	ACTN1	1
GO:0031901	early endosome membrane	2/140	45/4754	0.384284	0.905467	0.866849	PLD3/PLPP2	2
GO:0045121	membrane raft	3/140	77/4754	0.39692	0.905467	0.866849	ABCG2/PLPP2/STIM1	3
GO:0098857	membrane microdomain	3/140	77/4754	0.39692	0.905467	0.866849	ABCG2/PLPP2/STIM1	3
GO:0030016	myofibril	2/140	47/4754	0.40527	0.905467	0.866849	ACTA2/ANKRD1	2
GO:0005794	Golgi apparatus	12/140	370/4754	0.407404	0.905467	0.866849	CLIC5/GAL3ST4/GCNT3/IGF2R/MYOC/NOD2/PLD3/PTGDS/RAB26/RHBDF1/RHOU/TGFBI	12
GO:1990351	transporter complex	4/140	110/4754	0.407568	0.905467	0.866849	CACNB3/CHRNA3/CLIC5/KCNJ5	4
GO:0019898	extrinsic component of membrane	1/140	18/4754	0.416681	0.905467	0.866849	NOD2	1
GO:0098858	actin-based cell projection	2/140	49/4754	0.425912	0.905467	0.866849	ACTA2/RIPOR2	2
GO:0005876	spindle microtubule	1/140	19/4754	0.433924	0.905467	0.866849	KLHL21	1
GO:0016471	vacuolar proton-transporting V-type ATPase complex	1/140	19/4754	0.433924	0.905467	0.866849	ATP6V0E2	1
GO:0016529	sarcoplasmic reticulum	1/140	19/4754	0.433924	0.905467	0.866849	STIM1	1
GO:0016605	PML body	1/140	19/4754	0.433924	0.905467	0.866849	BASP1	1
GO:0035869	ciliary transition zone	1/140	19/4754	0.433924	0.905467	0.866849	GNAT1	1
GO:0005813	centrosome	4/140	114/4754	0.434307	0.905467	0.866849	DCTN6/HASPIN/SLC1A4/USP20	4
GO:0032587	ruffle membrane	1/140	20/4754	0.450661	0.905467	0.866849	PSD	1
GO:0008021	synaptic vesicle	2/140	52/4754	0.456166	0.905467	0.866849	ATP6V0E2/RAB26	2
GO:0016324	apical plasma membrane	3/140	85/4754	0.460033	0.905467	0.866849	ABCG2/CLIC5/RIPOR2	3
GO:0030424	axon	4/140	118/4754	0.460719	0.905467	0.866849	ALCAM/BASP1/MYO1D/MYOC	4
GO:0070382	exocytic vesicle	2/140	53/4754	0.466049	0.905467	0.866849	ATP6V0E2/RAB26	2
GO:0005912	adherens junction	1/140	21/4754	0.466907	0.905467	0.866849	ACTN1	1
GO:0005923	bicellular tight junction	1/140	21/4754	0.466907	0.905467	0.866849	ACTN1	1
GO:0033176	proton-transporting V-type ATPase complex	1/140	21/4754	0.466907	0.905467	0.866849	ATP6V0E2	1
GO:0070062	extracellular exosome	1/140	21/4754	0.466907	0.905467	0.866849	MYOC	1
GO:0001917	photoreceptor inner segment	1/140	22/4754	0.482676	0.905467	0.866849	GNAT1	1
GO:0016528	sarcoplasm	1/140	22/4754	0.482676	0.905467	0.866849	STIM1	1
GO:0032154	cleavage furrow	1/140	22/4754	0.482676	0.905467	0.866849	PSD	1
GO:0034707	chloride channel complex	1/140	22/4754	0.482676	0.905467	0.866849	CLIC5	1
GO:0016323	basolateral plasma membrane	2/140	55/4754	0.485495	0.905467	0.866849	MYO1D/NOD2	2
GO:0098552	side of membrane	3/140	89/4754	0.490554	0.905467	0.866849	ACHE/CDH13/IL17A	3
GO:0009925	basal plasma membrane	2/140	56/4754	0.495053	0.905467	0.866849	MYO1D/NOD2	2
GO:0032153	cell division site	1/140	23/4754	0.497981	0.905467	0.866849	PSD	1
GO:0032580	Golgi cisterna membrane	1/140	23/4754	0.497981	0.905467	0.866849	GAL3ST4	1
GO:0070160	tight junction	1/140	23/4754	0.497981	0.905467	0.866849	ACTN1	1
GO:0045178	basal part of cell	2/140	57/4754	0.5045	0.905467	0.866849	MYO1D/NOD2	2
GO:0005769	early endosome	3/140	91/4754	0.505502	0.905467	0.866849	MYO1D/PLD3/PLPP2	3
GO:0005901	caveola	1/140	24/4754	0.512837	0.905467	0.866849	PLPP2	1
GO:1903561	extracellular vesicle	1/140	24/4754	0.512837	0.905467	0.866849	MYOC	1
GO:0000781	chromosome, telomeric region	1/140	25/4754	0.527256	0.905467	0.866849	EID3	1
GO:0043296	apical junction complex	1/140	25/4754	0.527256	0.905467	0.866849	ACTN1	1
GO:0045335	phagocytic vesicle	1/140	25/4754	0.527256	0.905467	0.866849	NOD2	1
GO:0016363	nuclear matrix	1/140	26/4754	0.541252	0.905467	0.866849	BASP1	1
GO:0010008	endosome membrane	4/140	131/4754	0.543238	0.905467	0.866849	CD164/IGF2R/PLD3/PLPP2	4
GO:0016607	nuclear speck	3/140	97/4754	0.54895	0.905467	0.866849	BASP1/MSX2/TBXA2R	3
GO:0000793	condensed chromosome	2/140	62/4754	0.549998	0.905467	0.866849	DCTN6/EID3	2
GO:0043230	extracellular organelle	1/140	27/4754	0.554835	0.905467	0.866849	MYOC	1
GO:0065010	extracellular membrane-bounded organelle	1/140	27/4754	0.554835	0.905467	0.866849	MYOC	1
GO:0030658	transport vesicle membrane	2/140	63/4754	0.558743	0.905467	0.866849	ATP6V0E2/RAB26	2
GO:0045177	apical part of cell	3/140	99/4754	0.562935	0.905467	0.866849	ABCG2/CLIC5/RIPOR2	3
GO:0061695	transferase complex, transferring phosphorus-containing groups	2/140	64/4754	0.567367	0.905467	0.866849	CCND1/SESN2	2
GO:0098791	Golgi apparatus subcompartment	2/140	64/4754	0.567367	0.905467	0.866849	GAL3ST4/TGFBI	2
GO:0009897	external side of plasma membrane	1/140	28/4754	0.56802	0.905467	0.866849	IL17A	1
GO:0031674	I band	1/140	28/4754	0.56802	0.905467	0.866849	ANKRD1	1
GO:0098796	membrane protein complex	9/140	311/4754	0.572337	0.905467	0.866849	ATP6V0E2/CACNB3/CHCHD6/CHRNA3/CLIC5/CYBA/GNAT1/ITGAL/KCNJ5	9
GO:0030665	clathrin-coated vesicle membrane	1/140	29/4754	0.580817	0.905467	0.866849	ATP6V0E2	1
GO:0031985	Golgi cisterna	1/140	29/4754	0.580817	0.905467	0.866849	GAL3ST4	1
GO:0030133	transport vesicle	3/140	103/4754	0.590112	0.905467	0.866849	ATP6V0E2/RAB26/VGF	3
GO:0005758	mitochondrial intermembrane space	1/140	30/4754	0.593237	0.905467	0.866849	MYOC	1
GO:0005776	autophagosome	1/140	30/4754	0.593237	0.905467	0.866849	RUBCNL	1
GO:0030426	growth cone	1/140	30/4754	0.593237	0.905467	0.866849	BASP1	1
GO:0030427	site of polarized growth	1/140	30/4754	0.593237	0.905467	0.866849	BASP1	1
GO:0034399	nuclear periphery	1/140	31/4754	0.605292	0.912701	0.873774	BASP1	1
GO:0045202	synapse	8/140	285/4754	0.60883	0.912701	0.873774	ACHE/ATP6V0E2/CACNB3/CHRNA3/GNAT2/INA/P2RX4/RAB26	8
GO:0005635	nuclear envelope	3/140	106/4754	0.609778	0.912701	0.873774	CCND1/PTGDS/PTGES	3
GO:0001669	acrosomal vesicle	1/140	33/4754	0.628347	0.922637	0.883286	TSSK1B	1
GO:0005879	axonemal microtubule	1/140	33/4754	0.628347	0.922637	0.883286	TEKT1	1
GO:0043204	perikaryon	1/140	33/4754	0.628347	0.922637	0.883286	MYO1D	1
GO:0005795	Golgi stack	1/140	34/4754	0.639369	0.932223	0.892464	GAL3ST4	1
GO:0030425	dendrite	2/140	74/4754	0.64693	0.932223	0.892464	ALCAM/MYO1D	2
GO:0097447	dendritic tree	2/140	74/4754	0.64693	0.932223	0.892464	ALCAM/MYO1D	2
GO:0044297	cell body	2/140	75/4754	0.654221	0.93549	0.895591	ACTA2/MYO1D	2
GO:0030054	cell junction	11/140	405/4754	0.657262	0.93549	0.895591	ACHE/ACTN1/ATP6V0E2/BASP1/CACNB3/CHRNA3/GNAT2/INA/P2RX4/RAB26/RHOU	11
GO:0005815	microtubule organizing center	5/140	191/4754	0.670232	0.942796	0.902586	CLIC5/DCTN6/HASPIN/SLC1A4/USP20	5
GO:0005802	trans-Golgi network	1/140	37/4754	0.670523	0.942796	0.902586	TGFBI	1
GO:0031965	nuclear membrane	2/140	78/4754	0.67538	0.943904	0.903647	CCND1/PTGDS	2
GO:0031984	organelle subcompartment	10/140	377/4754	0.683114	0.948997	0.908522	CYP2D14/ELOVL7/GAL3ST4/MMP23/PLD3/PLPP2/RDH10/RHBDF1/STIM1/TGFBI	10
GO:0005874	microtubule	3/140	119/4754	0.68761	0.949556	0.909058	KLHL21/STIM1/TEKT1	3
GO:0090575	RNA polymerase II transcription regulator complex	1/140	40/4754	0.699003	0.957238	0.916412	DBP	1
GO:0098687	chromosomal region	2/140	82/4754	0.701954	0.957238	0.916412	DCTN6/EID3	2
GO:0016469	proton-transporting two-sector ATPase complex	1/140	41/4754	0.707942	0.957238	0.916412	ATP6V0E2	1
GO:0012506	vesicle membrane	7/140	275/4754	0.709676	0.957238	0.916412	ACTN1/ATP6V0E2/CD164/IGF2R/PLD3/PLPP2/RAB26	7
GO:0005768	endosome	6/140	239/4754	0.714625	0.957535	0.916697	CD164/CYBA/IGF2R/MYO1D/PLD3/PLPP2	6
GO:0150034	distal axon	1/140	43/4754	0.725037	0.957535	0.916697	BASP1	1
GO:0005789	endoplasmic reticulum membrane	8/140	319/4754	0.732881	0.957535	0.916697	CYP2D14/ELOVL7/MMP23/PLD3/PLPP2/RDH10/RHBDF1/STIM1	8
GO:0098827	endoplasmic reticulum subcompartment	8/140	319/4754	0.732881	0.957535	0.916697	CYP2D14/ELOVL7/MMP23/PLD3/PLPP2/RDH10/RHBDF1/STIM1	8
GO:0030662	coated vesicle membrane	1/140	44/4754	0.733209	0.957535	0.916697	ATP6V0E2	1
GO:0000922	spindle pole	1/140	45/4754	0.741139	0.957535	0.916697	KLHL21	1
GO:0000776	kinetochore	1/140	46/4754	0.748835	0.957535	0.916697	DCTN6	1
GO:0000779	condensed chromosome, centromeric region	1/140	46/4754	0.748835	0.957535	0.916697	DCTN6	1
GO:0042175	nuclear outer membrane-endoplasmic reticulum membrane network	8/140	325/4754	0.751772	0.957535	0.916697	CYP2D14/ELOVL7/MMP23/PLD3/PLPP2/RDH10/RHBDF1/STIM1	8
GO:0005881	cytoplasmic microtubule	1/140	47/4754	0.756304	0.957535	0.916697	TEKT1	1
GO:0045211	postsynaptic membrane	1/140	47/4754	0.756304	0.957535	0.916697	CHRNA3	1
GO:0099503	secretory vesicle	3/140	134/4754	0.762415	0.957535	0.916697	ATP6V0E2/RAB26/TSSK1B	3
GO:0030136	clathrin-coated vesicle	1/140	48/4754	0.763552	0.957535	0.916697	ATP6V0E2	1
GO:0031902	late endosome membrane	1/140	49/4754	0.770586	0.961161	0.920168	PLD3	1
GO:0031461	cullin-RING ubiquitin ligase complex	1/140	51/4754	0.784037	0.966945	0.925705	KLHL21	1
GO:0036464	cytoplasmic ribonucleoprotein granule	1/140	54/4754	0.802759	0.966945	0.925705	INA	1
GO:0098794	postsynapse	2/140	101/4754	0.804625	0.966945	0.925705	CHRNA3/P2RX4	2
GO:0005930	axoneme	1/140	56/4754	0.814336	0.966945	0.925705	TEKT1	1
GO:0097014	ciliary plasm	1/140	56/4754	0.814336	0.966945	0.925705	TEKT1	1
GO:1904949	ATPase complex	1/140	56/4754	0.814336	0.966945	0.925705	ATP6V0E2	1
GO:0000775	chromosome, centromeric region	1/140	57/4754	0.819868	0.966945	0.925705	DCTN6	1
GO:0015630	microtubule cytoskeleton	8/140	351/4754	0.82287	0.966945	0.925705	CLIC5/DCTN6/HASPIN/KLHL21/SLC1A4/STIM1/TEKT1/USP20	8
GO:0030659	cytoplasmic vesicle membrane	6/140	273/4754	0.824455	0.966945	0.925705	ATP6V0E2/CD164/IGF2R/PLD3/PLPP2/RAB26	6
GO:0035770	ribonucleoprotein granule	1/140	58/4754	0.825238	0.966945	0.925705	INA	1
GO:0043025	neuronal cell body	1/140	58/4754	0.825238	0.966945	0.925705	MYO1D	1
GO:0097060	synaptic membrane	1/140	58/4754	0.825238	0.966945	0.925705	CHRNA3	1
GO:1990234	transferase complex	4/140	196/4754	0.83711	0.975927	0.934304	CCND1/EID3/KLHL21/SESN2	4
GO:0036477	somatodendritic compartment	2/140	111/4754	0.845034	0.979881	0.938089	ALCAM/MYO1D	2
GO:1990204	oxidoreductase complex	1/140	64/4754	0.854273	0.979881	0.938089	CYBA	1
GO:0005741	mitochondrial outer membrane	1/140	65/4754	0.858623	0.979881	0.938089	MYOC	1
GO:0098793	presynapse	2/140	116/4754	0.862276	0.979881	0.938089	ATP6V0E2/RAB26	2
GO:0030135	coated vesicle	1/140	66/4754	0.862844	0.979881	0.938089	ATP6V0E2	1
GO:0016604	nuclear body	3/140	164/4754	0.868692	0.979881	0.938089	BASP1/MSX2/TBXA2R	3
GO:0000785	chromatin	2/140	119/4754	0.871766	0.979881	0.938089	BASP1/LOXL2	2
GO:0005819	spindle	2/140	121/4754	0.877758	0.979881	0.938089	HASPIN/KLHL21	2
GO:0000151	ubiquitin ligase complex	1/140	70/4754	0.878514	0.979881	0.938089	KLHL21	1
GO:0031968	organelle outer membrane	1/140	74/4754	0.892404	0.985215	0.943196	MYOC	1
GO:0019867	outer membrane	1/140	75/4754	0.895623	0.985215	0.943196	MYOC	1
GO:0005911	cell-cell junction	1/140	77/4754	0.901776	0.985215	0.943196	ACTN1	1
GO:0032838	plasma membrane bounded cell projection cytoplasm	1/140	78/4754	0.904716	0.985215	0.943196	TEKT1	1
GO:0070161	anchoring junction	2/140	132/4754	0.906359	0.985215	0.943196	ACTN1/RHOU	2
GO:0005770	late endosome	1/140	81/4754	0.913023	0.985215	0.943196	PLD3	1
GO:0099568	cytoplasmic region	1/140	81/4754	0.913023	0.985215	0.943196	TEKT1	1
GO:0098800	inner mitochondrial membrane protein complex	1/140	83/4754	0.918157	0.986168	0.944108	CHCHD6	1
GO:0030141	secretory granule	1/140	85/4754	0.92299	0.986367	0.944298	TSSK1B	1
GO:0032993	protein-DNA complex	2/140	142/4754	0.926845	0.986367	0.944298	BASP1/LOXL2	2
GO:0005694	chromosome	5/140	296/4754	0.943113	0.997482	0.954939	BASP1/DCTN6/EID3/HASPIN/LOXL2	5
GO:0005730	nucleolus	3/140	210/4754	0.95174	0.997482	0.954939	ANKRD1/ARL4D/TXNRD1	3
GO:0031967	organelle envelope	9/140	492/4754	0.96167	0.997482	0.954939	ABCG2/ALAS1/CCND1/CHCHD6/MYOC/PRKCA/PTGDS/PTGES/TSPO	9
GO:0031975	envelope	9/140	492/4754	0.96167	0.997482	0.954939	ABCG2/ALAS1/CCND1/CHCHD6/MYOC/PRKCA/PTGDS/PTGES/TSPO	9
GO:0005840	ribosome	1/140	115/4754	0.969193	0.997482	0.954939	VWA1	1
GO:0031966	mitochondrial membrane	6/140	373/4754	0.969196	0.997482	0.954939	ABCG2/ALAS1/CHCHD6/MYOC/PRKCA/TSPO	6
GO:0005740	mitochondrial envelope	6/140	390/4754	0.977941	0.997482	0.954939	ABCG2/ALAS1/CHCHD6/MYOC/PRKCA/TSPO	6
GO:0005743	mitochondrial inner membrane	3/140	286/4754	0.992235	0.997482	0.954939	ALAS1/CHCHD6/MYOC	3
GO:0019866	organelle inner membrane	3/140	307/4754	0.995448	0.997482	0.954939	ALAS1/CHCHD6/MYOC	3
GO:0098798	mitochondrial protein-containing complex	1/140	177/4754	0.99545	0.997482	0.954939	CHCHD6	1
GO:0140535	intracellular protein-containing complex	2/140	249/4754	0.995711	0.997482	0.954939	FTL/KLHL21	2
GO:0140513	nuclear protein-containing complex	2/140	254/4754	0.996269	0.997482	0.954939	BASP1/DBP	2
GO:1902494	catalytic complex	6/140	485/4754	0.997096	0.997482	0.954939	ATP6V0E2/CCND1/CYBA/EID3/KLHL21/SESN2	6
GO:0005759	mitochondrial matrix	1/140	196/4754	0.997482	0.997482	0.954939	ALAS1	1
