# Supplementary material for: Single-Cell Cloning and Transcriptomic Analysis Support a Myogenic Origin of Bovine Intramuscular Adipocytes
Source: Cells. 2025 Nov 18;14(22):1807. doi: 10.3390/cells14221807 (PMC12650837; doi:10.3390/cells14221807)
Supplement: Supplementary file 1 [file cells-14-01807-s001.zip › Table S6.csv]

Table S6. KEGG pathways enriched in genes downregulated in IMF preadipocyte clones
category	subcategory	ID	Description	GeneRatio	BgRatio	pvalue	p.adjust	qvalue	geneID	Count
Organismal Systems	Development and regeneration	bta04360	Axon guidance	19/317	181/9762	6.27E-06	0.001736507	0.001583742	512018/100337226/540907/505964/787961/523720/534526/518168/282001/537777/512660/536417/535644/531141/510239/524002/539308/282102/530005	19
Environmental Information Processing	Signal transduction	bta04020	Calcium signaling pathway	22/317	264/9762	4.72E-05	0.006471636	0.005902309	281603/539543/281607/532119/282648/353113/282411/508394/533929/521475/613731/404193/281789/618181/514345/526379/505824/338036/282001/541008/534816/538783	22
Environmental Information Processing	Signal transduction	bta04310	Wnt signaling pathway	17/317	179/9762	7.01E-05	0.006471636	0.005902309	526572/617376/524530/445417/524255/616913/540179/282001/785924/281386/282068/510821/533595/539337/613288/493729/530005	17
Human Diseases	Cancer: specific types	bta05224	Breast cancer	15/317	151/9762	0.000112559	0.007784382	0.007099569	526572/524530/281146/533929/521475/613731/445417/524255/616913/539547/534712/539337/613288/493729/530005	15
Human Diseases	Cancer: specific types	bta05226	Gastric cancer	15/317	154/9762	0.000140512	0.007784382	0.007099569	526572/524530/527492/533929/521475/613731/404193/445417/524255/616913/534712/539337/613288/493729/530005	15
Human Diseases	Cancer: specific types	bta05217	Basal cell carcinoma	9/317	63/9762	0.000180979	0.008355199	0.00762017	526572/445417/524255/616913/539308/539337/613288/493729/530005	9
Cellular Processes	Cellular community - eukaryotes	bta04510	Focal adhesion	17/317	204/9762	0.000342838	0.013566571	0.012373084	524770/524530/282187/511422/282194/530657/613533/523755/282642/100336873/505964/526379/534526/282001/338092/540664/282654	17
Human Diseases	Infectious disease: viral	bta05165	Human papillomavirus infection	24/317	354/9762	0.000516897	0.017064591	0.015563374	526572/505224/524530/282187/511422/282194/530657/445417/524255/616913/539547/282258/523755/282642/100336873/787607/534712/338092/540664/282654/539337/613288/493729/530005	24
Environmental Information Processing	Signaling molecules and interaction	bta04512	ECM-receptor interaction	10/317	89/9762	0.000591885	0.017064591	0.015563374	282187/511422/282194/530657/523755/282642/100336873/338092/540664/282654	10
Human Diseases	Endocrine and metabolic disease	bta04934	Cushing syndrome	14/317	158/9762	0.00061605	0.017064591	0.015563374	281603/281607/526572/282411/524530/445417/524255/616913/540688/534712/539337/613288/493729/530005	14
Cellular Processes	Cellular community - eukaryotes	bta04550	Signaling pathways regulating pluripotency of stem cells	13/317	145/9762	0.000857404	0.021591003	0.019691586	526572/404193/445417/524255/616913/281867/614040/535327/781063/539337/613288/493729/530005	13
Cellular Processes	Cell motility	bta04810	Regulation of actin cytoskeleton	17/317	232/9762	0.001463255	0.033776793	0.030805359	524770/526572/532119/517356/533929/521475/613731/404193/535077/523755/281874/101904063/282642/505964/526379/534526/614348	17
Organismal Systems	Endocrine system	bta04916	Melanogenesis	10/317	103/9762	0.001842105	0.039251007	0.035797992	281603/404192/445417/524255/616913/282001/539337/613288/493729/530005	10
Organismal Systems	Immune system	bta04611	Platelet activation	11/317	122/9762	0.002017579	0.039919233	0.036407433	281603/533670/282187/525159/282642/513244/535327/526379/614838/534816/538783	11
Human Diseases	Cancer: overview	bta05205	Proteoglycans in cancer	15/317	205/9762	0.002775693	0.0512578	0.046748516	524530/282187/445417/524255/616913/282642/535327/282001/539308/282094/540060/539337/613288/493729/530005	15
Organismal Systems	Immune system	bta04640	Hematopoietic cell lineage	10/317	110/9762	0.003001131	0.051957077	0.047386276	404191/516046/514582/281053/281054/510073/508932/618294/282642/538672	10
NA	NA	bta04820	Cytoskeleton in muscle cells	16/317	232/9762	0.003668918	0.059781782	0.054522621	510376/282187/538590/511422/282194/530657/514588/511854/509056/523755/282642/532090/505964/618198/540340/338092	16
Metabolism	Glycan biosynthesis and metabolism	bta00532	Glycosaminoglycan biosynthesis - chondroitin sulfate / dermatan sulfate	4/317	21/9762	0.004215613	0.064049417	0.058414821	540002/528860/513030/528149	4
Environmental Information Processing	Signal transduction	bta04151	PI3K-Akt signaling pathway	23/317	392/9762	0.004393281	0.064049417	0.058414821	530812/617701/524530/282187/511422/282194/530657/533929/521475/613731/404193/282258/523755/282642/100336873/353110/505824/614838/787607/282001/338092/540664/282654	23
Human Diseases	Cancer: specific types	bta05225	Hepatocellular carcinoma	13/317	176/9762	0.00480389	0.065561616	0.059793987	526572/524530/445417/524255/616913/519632/282001/534712/282388/539337/613288/493729/530005	13
Organismal Systems	Immune system	bta04670	Leukocyte transendothelial migration	10/317	118/9762	0.004970375	0.065561616	0.059793987	524770/514634/527492/281111/281874/535327/505964/282001/541008/614712	10
Human Diseases	Infectious disease: parasitic	bta05146	Amoebiasis	10/317	119/9762	0.005274832	0.066414928	0.060572232	524770/513608/517356/516046/282187/281789/281246/100336873/281997/282001	10
Organismal Systems	Digestive system	bta04974	Protein digestion and absorption	10/317	129/9762	0.009189072	0.110668392	0.100932601	359712/781493/507010/282187/538590/511422/282194/530657/407112/504822	10
Organismal Systems	Immune system	bta04610	Complement and coagulation cascades	8/317	93/9762	0.010542276	0.119304701	0.108809152	532119/517356/100337035/280687/101904063/522347/505819/282006	8
Environmental Information Processing	Signal transduction	bta04015	Rap1 signaling pathway	14/317	216/9762	0.010767572	0.119304701	0.108809152	281603/533670/533929/521475/613731/404193/535347/281874/282642/513244/535327/353110/282001/513723	14
Environmental Information Processing	Signaling molecules and interaction	bta04061	Viral protein interaction with cytokine and cytokine receptor	8/317	94/9762	0.0112084	0.119412573	0.108907534	616996/510668/100124525/497021/281246/513478/407221/782274	8
Environmental Information Processing	Signaling molecules and interaction	bta04060	Cytokine-cytokine receptor interaction	19/317	339/9762	0.014527889	0.14904538	0.135933464	616996/510668/100124525/497021/506807/282258/281246/513478/508932/282863/504992/506030/407221/523429/618294/281867/353110/538672/782274	19
Cellular Processes	Transport and catabolism	bta04148	Efferocytosis	11/317	167/9762	0.020152167	0.199362509	0.181824063	535379/513608/100124525/281246/282642/100298064/533894/535327/540688/281993/282006	11
Environmental Information Processing	Signaling molecules and interaction	bta04514	Cell adhesion molecules	11/317	169/9762	0.021798647	0.208214659	0.189897466	281614/514582/514634/281874/512796/537808/523720/407152/618198/539759/614645	11
Organismal Systems	Immune system	bta04660	T cell receptor signaling pathway	9/317	128/9762	0.023408989	0.216142995	0.197128325	515377/281053/281054/281246/513244/535327/534526/787607/407152	9
Environmental Information Processing	Signal transduction	bta04390	Hippo signaling pathway	10/317	158/9762	0.033072894	0.295522307	0.26952443	526572/524530/527492/445417/524255/616913/539337/613288/493729/530005	10
Environmental Information Processing	Signal transduction	bta04010	MAPK signaling pathway	16/317	300/9762	0.035367509	0.306149997	0.279217174	530812/617701/282648/353113/282411/282160/533929/521475/613731/404193/535327/353110/505824/282001/536337/517953	16
Metabolism	Glycan biosynthesis and metabolism	bta00531	Glycosaminoglycan degradation	3/317	23/9762	0.037147764	0.311816082	0.284384798	515397/511050/786974	3
Metabolism	Lipid metabolism	bta00600	Sphingolipid metabolism	5/317	58/9762	0.0394823	0.321664619	0.293366933	540732/533428/786974/504545/522515	5
Environmental Information Processing	Signal transduction	bta04150	mTOR signaling pathway	10/317	165/9762	0.042507378	0.336415531	0.306820169	445417/524255/616913/282001/517953/509863/539337/613288/493729/530005	10
Organismal Systems	Immune system	bta04062	Chemokine signaling pathway	11/317	191/9762	0.046912298	0.356668511	0.325291441	281603/616996/510668/100124525/497021/506807/510083/614838/505708/541008/107131173	11
Metabolism	Metabolism of cofactors and vitamins	bta00130	Ubiquinone and other terpenoid-quinone biosynthesis	2/317	Nov-62	0.047641642	0.356668511	0.325291441	516058/519632	2
Organismal Systems	Digestive system	bta04978	Mineral absorption	5/317	62/9762	0.05029602	0.360912138	0.329161744	286861/788801/527023/282361/407112	5
Human Diseases	Endocrine and metabolic disease	bta04950	Maturity onset diabetes of the young	3/317	26/9762	0.050814344	0.360912138	0.329161744	539547/531695/616211	3
Organismal Systems	Endocrine system	bta04929	GnRH secretion	5/317	65/9762	0.059439906	0.404292316	0.368725654	282411/281146/539844/282001/282102	5
Organismal Systems	Sensory system	bta04744	Phototransduction	3/317	28/9762	0.061092048	0.404292316	0.368725654	281794/281795/281453	3
Human Diseases	Endocrine and metabolic disease	bta04930	Type II diabetes mellitus	4/317	46/9762	0.06130064	0.404292316	0.368725654	282648/353113/282411/505708	4
Human Diseases	Immune disease	bta05321	Inflammatory bowel disease	5/317	69/9762	0.073007731	0.465297297	0.424363866	281246/282863/506030/407221/444867	5
Organismal Systems	Digestive system	bta04979	Cholesterol metabolism	4/317	49/9762	0.07391004	0.465297297	0.424363866	535379/533894/541070/281033	4
Cellular Processes	Transport and catabolism	bta04142	Lysosome	8/317	140/9762	0.085516838	0.520865137	0.475043257	509820/533428/515397/511050/281849/786974/281909/539259	8
Environmental Information Processing	Signaling molecules and interaction	bta04080	Neuroactive ligand-receptor interaction	18/317	392/9762	0.087354696	0.520865137	0.475043257	539543/281607/532119/282702/515433/539186/104968467/100337106/537698/618181/539093/338036/515331/540305/280932/538783/281033/618042	18
Organismal Systems	Circulatory system	bta04270	Vascular smooth muscle contraction	8/317	142/9762	0.091033785	0.520865137	0.475043257	515610/281603/539543/281607/505964/526379/282001/505708	8
Organismal Systems	Immune system	bta04650	Natural killer cell mediated cytotoxicity	9/317	166/9762	0.091297666	0.520865137	0.475043257	282258/281874/513244/101903261/785982/369025/282001/541008/785375	9
Human Diseases	Cancer: specific types	bta05218	Melanoma	5/317	74/9762	0.092138598	0.520865137	0.475043257	524530/533929/521475/613731/534712	5
Human Diseases	Cancer: overview	bta05207	Chemical carcinogenesis - receptor activation	11/317	218/9762	0.098261367	0.535070923	0.487999322	281603/282648/524530/282702/281146/533929/613731/783596/282001/534712/517953	11
Organismal Systems	Immune system	bta04666	Fc gamma R-mediated phagocytosis	6/317	98/9762	0.098956189	0.535070923	0.487999322	535077/504545/282001/505708/407152/107131173	6
Organismal Systems	Digestive system	bta04971	Gastric acid secretion	5/317	76/9762	0.100446527	0.535070923	0.487999322	281603/525109/526379/282001/280932	5
Human Diseases	Infectious disease: parasitic	bta05144	Malaria	4/317	57/9762	0.11327441	0.574717793	0.524158352	281246/281874/533894/338092	4
Human Diseases	Cancer: overview	bta05202	Transcriptional misregulation in cancer	10/317	199/9762	0.113603852	0.574717793	0.524158352	282151/540846/533129/541166/353110/528877/540688/281993/507100/505304	10
Human Diseases	Endocrine and metabolic disease	bta04933	AGE-RAGE signaling pathway in diabetic complications	6/317	102/9762	0.114113641	0.574717793	0.524158352	281607/524530/282187/535327/282001/505708	6
Cellular Processes	Cell growth and death	bta04215	Apoptosis - multiple species	3/317	37/9762	0.117585333	0.581627453	0.530460151	504851/353110/100296226	3
Organismal Systems	Endocrine system	bta04921	Oxytocin signaling pathway	8/317	156/9762	0.135186014	0.656956596	0.599162391	281603/282160/524530/539844/505964/526379/614838/282001	8
Human Diseases	Substance dependence	bta05033	Nicotine addiction	3/317	40/9762	0.139576579	0.659784501	0.601741517	282648/618181/100301361	3
Organismal Systems	Circulatory system	bta04261	Adrenergic signaling in cardiomyocytes	8/317	158/9762	0.142255196	0.659784501	0.601741517	281603/539543/281607/282160/535327/614838/787607/282001	8
Environmental Information Processing	Signal transduction	bta04350	TGF-beta signaling pathway	6/317	109/9762	0.143256625	0.659784501	0.601741517	509942/535273/539079/281867/510559/538769	6
Human Diseases	Immune disease	bta05340	Primary immunodeficiency	3/317	41/9762	0.147195584	0.659784501	0.601741517	281053/281054/407152	3
Human Diseases	Endocrine and metabolic disease	bta04931	Insulin resistance	6/317	110/9762	0.147677397	0.659784501	0.601741517	788534/505708/517953/535727/511053/538465	6
Organismal Systems	Immune system	bta04659	Th17 cell differentiation	6/317	114/9762	0.165962054	0.695261076	0.634097125	281053/281054/282863/506030/506141/535327	6
Organismal Systems	Nervous system	bta04724	Glutamatergic synapse	6/317	114/9762	0.165962054	0.695261076	0.634097125	281603/282648/537698/618181/282001/518970	6
Organismal Systems	Endocrine system	bta04927	Cortisol synthesis and secretion	4/317	66/9762	0.166250425	0.695261076	0.634097125	281603/281607/282411/540688	4
Metabolism	Glycan biosynthesis and metabolism	bta00511	Other glycan degradation	2/317	23/9762	0.170597186	0.695261076	0.634097125	786974/281909	2
Metabolism	Glycan biosynthesis and metabolism	bta00515	Mannose type O-glycan biosynthesis	2/317	23/9762	0.170597186	0.695261076	0.634097125	506466/785213	2
Organismal Systems	Nervous system	bta04725	Cholinergic synapse	6/317	115/9762	0.170677809	0.695261076	0.634097125	540446/281603/282648/282702/614838/282001	6
Human Diseases	Substance dependence	bta05032	Morphine addiction	5/317	92/9762	0.178971698	0.718480586	0.655273952	281603/282648/539844/282001/100301361	5
Cellular Processes	Cellular community - eukaryotes	bta04520	Adherens junction	5/317	93/9762	0.184502744	0.719820563	0.656496048	524770/527492/505964/506708/107131173	5
Organismal Systems	Endocrine system	bta04912	GnRH signaling pathway	5/317	93/9762	0.184502744	0.719820563	0.656496048	281603/535327/282001/505708/541008	5
Metabolism	Glycan biosynthesis and metabolism	bta00513	Various types of N-glycan biosynthesis	3/317	46/9762	0.18712407	0.719907881	0.656575684	786974/530027/521539	3
Human Diseases	Drug resistance: antineoplastic	bta01522	Endocrine resistance	5/317	95/9762	0.195749075	0.742773886	0.677430107	281603/524530/281146/535327/534712	5
Organismal Systems	Endocrine system	bta04925	Aldosterone synthesis and secretion	5/317	96/9762	0.201460289	0.752760528	0.686538197	281603/281607/282411/539844/282001	5
Human Diseases	Substance dependence	bta05030	Cocaine addiction	3/317	48/9762	0.203816027	0.752760528	0.686538197	617701/618181/281453	3
Cellular Processes	Cell growth and death	bta04216	Ferroptosis	3/317	49/9762	0.212288157	0.764642097	0.697374514	286861/788801/527023	3
Organismal Systems	Endocrine system	bta04614	Renin-angiotensin system	2/317	27/9762	0.218161938	0.764642097	0.697374514	281607/404191	2
Environmental Information Processing	Signal transduction	bta04071	Sphingolipid signaling pathway	6/317	125/9762	0.220668717	0.764642097	0.697374514	540732/535327/787607/282001/540305/522515	6
Organismal Systems	Nervous system	bta04722	Neurotrophin signaling pathway	6/317	125/9762	0.220668717	0.764642097	0.697374514	617701/535327/353110/505824/505708/517953	6
Metabolism	Metabolism of cofactors and vitamins	bta00860	Porphyrin metabolism	3/317	50/9762	0.220835263	0.764642097	0.697374514	534286/286861/788801	3
Organismal Systems	Development and regeneration	bta04380	Osteoclast differentiation	7/317	152/9762	0.224673195	0.768326852	0.700735111	281111/282258/282642/513244/535327/281993/507100	7
Organismal Systems	Environmental adaptation	bta04713	Circadian entrainment	5/317	101/9762	0.230813821	0.770590016	0.702799179	281603/282411/618181/539844/282001	5
Cellular Processes	Cellular community - eukaryotes	bta04530	Tight junction	8/317	180/9762	0.230898813	0.770590016	0.702799179	524770/524530/516046/533725/514634/519310/505964/107131173	8
Environmental Information Processing	Signal transduction	bta04072	Phospholipase D signaling pathway	7/317	154/9762	0.234272318	0.772540859	0.704578401	281603/281607/614838/504545/282001/541008/513723	7
Metabolism	Lipid metabolism	bta00062	Fatty acid elongation	2/317	29/9762	0.242368555	0.776891659	0.70854645	615756/614096	2
Environmental Information Processing	Signal transduction	bta04392	Hippo signaling pathway - multiple species	2/317	29/9762	0.242368555	0.776891659	0.70854645	515576/781683	2
Human Diseases	Infectious disease: bacterial	bta05135	Yersinia infection	7/317	156/9762	0.244005684	0.776891659	0.70854645	535347/281246/513244/535327/541008/517953/107131173	7
Metabolism	Lipid metabolism	bta01040	Biosynthesis of unsaturated fatty acids	2/317	30/9762	0.254519477	0.794047181	0.724192754	615756/614096	2
Human Diseases	Infectious disease: bacterial	bta05150	Staphylococcus aureus infection	5/317	105/9762	0.255127072	0.794047181	0.724192754	281246/281874/510914/522347/505819	5
Organismal Systems	Nervous system	bta04721	Synaptic vesicle cycle	4/317	80/9762	0.261651337	0.805021311	0.734201462	505224/282648/100301361/282363	4
Metabolism	Glycan biosynthesis and metabolism	bta00510	N-Glycan biosynthesis	3/317	55/9762	0.264465485	0.805021311	0.734201462	530027/521539/785213	3
Environmental Information Processing	Signal transduction	bta04340	Hedgehog signaling pathway	3/317	57/9762	0.28221813	0.840743109	0.766780719	512018/524530/539308	3
Environmental Information Processing	Signal transduction	bta04014	Ras signaling pathway	10/317	247/9762	0.282271152	0.840743109	0.766780719	617701/533929/521475/613731/404193/353110/505824/534526/282001/513723	10
Organismal Systems	Sensory system	bta04750	Inflammatory mediator regulation of TRP channels	5/317	110/9762	0.286333921	0.843771237	0.769542454	281603/532119/535327/282001/505708	5
Cellular Processes	Transport and catabolism	bta04146	Peroxisome	4/317	84/9762	0.290706645	0.847639375	0.773070302	540376/281092/281997/535727	4
Human Diseases	Cardiovascular disease	bta05412	Arrhythmogenic right ventricular cardiomyopathy	4/317	86/9762	0.305400612	0.881208017	0.803685822	282160/527492/523755/282642	4
Human Diseases	Cancer: specific types	bta05213	Endometrial cancer	3/317	60/9762	0.309022485	0.882466273	0.804833386	526572/524530/527492	3
Organismal Systems	Immune system	bta04621	NOD-like receptor signaling pathway	8/317	198/9762	0.314665447	0.88941152	0.811167641	510080/281111/282258/100125591/535327/444867/505708/506790	8
Environmental Information Processing	Signal transduction	bta04371	Apelin signaling pathway	6/317	143/9762	0.320226393	0.89598698	0.81716464	515610/281603/281607/524530/526379/614838	6
Human Diseases	Infectious disease: parasitic	bta05145	Toxoplasmosis	5/317	117/9762	0.331076649	0.917082317	0.836404165	281246/513478/100336873/535327/614838	5
Organismal Systems	Nervous system	bta04727	GABAergic synapse	4/317	91/9762	0.342421423	0.92331411	0.842087731	281603/282648/282001/100301361	4
Genetic Information Processing	Replication and repair	bta03450	Non-homologous end-joining	1/317	13/9762	0.349114646	0.92331411	0.842087731	513780	1
Human Diseases	Cancer: specific types	bta05210	Colorectal cancer	4/317	92/9762	0.349850956	0.92331411	0.842087731	526572/524530/100296226/513723	4
Human Diseases	Infectious disease: parasitic	bta05142	Chagas disease	5/317	121/9762	0.35695831	0.92331411	0.842087731	281053/281054/281789/281246/535327	5
Human Diseases	Infectious disease: viral	bta05169	Epstein-Barr virus infection	9/317	236/9762	0.359172732	0.92331411	0.842087731	524530/281053/281054/539547/282258/100125591/281874/535327/534712	9
Organismal Systems	Endocrine system	bta04919	Thyroid hormone signaling pathway	5/317	122/9762	0.363445085	0.92331411	0.842087731	524530/282642/538979/282001/525636	5
Organismal Systems	Endocrine system	bta04914	Progesterone-mediated oocyte maturation	4/317	94/9762	0.364712845	0.92331411	0.842087731	281603/538794/535327/517953	4
Human Diseases	Infectious disease: viral	bta05166	Human T-cell leukemia virus 1 infection	9/317	238/9762	0.368439161	0.92331411	0.842087731	281603/524530/281053/281054/281874/540230/534712/507100/281033	9
Genetic Information Processing	Information processing in viruses	bta03265	Virion - Ebolavirus, Lyssavirus and Morbillivirus	1/317	14/9762	0.370278935	0.92331411	0.842087731	353110	1
Organismal Systems	Immune system	bta04657	IL-17 signaling pathway	4/317	95/9762	0.372139824	0.92331411	0.842087731	282863/504992/506030/535327	4
Metabolism	Metabolism of cofactors and vitamins	bta00760	Nicotinate and nicotinamide metabolism	2/317	40/9762	0.374725682	0.92331411	0.842087731	790312/616992	2
Organismal Systems	Nervous system	bta04723	Retrograde endocannabinoid signaling	6/317	154/9762	0.384121018	0.92331411	0.842087731	281603/282648/539844/535327/282001/100301361	6
Human Diseases	Cancer: specific types	bta05221	Acute myeloid leukemia	3/317	69/9762	0.38940624	0.92331411	0.842087731	282151/524530/507100	3
Human Diseases	Cancer: specific types	bta05216	Thyroid cancer	2/317	42/9762	0.397966257	0.92331411	0.842087731	524530/281993	2
Organismal Systems	Nervous system	bta04720	Long-term potentiation	3/317	70/9762	0.398236852	0.92331411	0.842087731	618181/282001/517953	3
Human Diseases	Cancer: specific types	bta05215	Prostate cancer	4/317	99/9762	0.401761369	0.92331411	0.842087731	524530/541166/404193/534712	4
Cellular Processes	Cell growth and death	bta04114	Oocyte meiosis	5/317	128/9762	0.402362788	0.92331411	0.842087731	281603/538794/535327/517953/515399	5
Environmental Information Processing	Membrane transport	bta02010	ABC transporters	3/317	71/9762	0.407032682	0.92331411	0.842087731	535379/536203/508443	3
Organismal Systems	Immune system	bta04664	Fc epsilon RI signaling pathway	3/317	71/9762	0.407032682	0.92331411	0.842087731	513244/535327/282001	3
Human Diseases	Cancer: overview	bta05231	Choline metabolism in cancer	4/317	100/9762	0.409132936	0.92331411	0.842087731	504545/282001/513723/107131173	4
Human Diseases	Infectious disease: parasitic	bta05143	African trypanosomiasis	2/317	43/9762	0.409436698	0.92331411	0.842087731	281246/282001	2
Human Diseases	Cancer: specific types	bta05219	Bladder cancer	2/317	43/9762	0.409436698	0.92331411	0.842087731	524530/534712	2
Metabolism	Glycan biosynthesis and metabolism	bta00604	Glycosphingolipid biosynthesis - ganglio series	1/317	16/9762	0.410571444	0.92331411	0.842087731	786974	1
Environmental Information Processing	Signal transduction	bta04630	JAK-STAT signaling pathway	8/317	218/9762	0.413324728	0.92331411	0.842087731	524530/509056/282258/281246/513478/508932/618294/538672	8
Organismal Systems	Endocrine system	bta04926	Relaxin signaling pathway	5/317	132/9762	0.428179448	0.934639809	0.852417079	515610/281603/282187/535327/282001	5
Metabolism	Lipid metabolism	bta00120	Primary bile acid biosynthesis	1/317	17/9762	0.429743294	0.934639809	0.852417079	540376	1
Human Diseases	Cancer: specific types	bta05223	Non-small cell lung cancer	3/317	74/9762	0.433177	0.934639809	0.852417079	524530/282001/534712	3
Metabolism	Metabolism of other amino acids	bta00450	Selenocompound metabolism	1/317	18/9762	0.448293461	0.934639809	0.852417079	282388	1
Metabolism	Glycan biosynthesis and metabolism	bta00603	Glycosphingolipid biosynthesis - globo and isoglobo series	1/317	18/9762	0.448293461	0.934639809	0.852417079	786974	1
NA	NA	bta04980	Cobalamin transport and metabolism	1/317	18/9762	0.448293461	0.934639809	0.852417079	281997	1
Organismal Systems	Endocrine system	bta04918	Thyroid hormone synthesis	3/317	76/9762	0.450372004	0.934639809	0.852417079	281603/785698/282001	3
Organismal Systems	Immune system	bta04625	C-type lectin receptor signaling pathway	4/317	106/9762	0.452904431	0.934639809	0.852417079	616996/281246/535327/505708	4
Organismal Systems	Nervous system	bta04728	Dopaminergic synapse	5/317	136/9762	0.453774182	0.934639809	0.852417079	282648/539844/535327/787607/282001	5
Cellular Processes	Transport and catabolism	bta04145	Phagosome	6/317	166/9762	0.453871985	0.934639809	0.852417079	505224/281111/282642/529049/281311/338092	6
Human Diseases	Cancer: specific types	bta05212	Pancreatic cancer	3/317	77/9762	0.458890324	0.934639809	0.852417079	524530/513723/534712	3
Metabolism	Amino acid metabolism	bta00260	Glycine, serine and threonine metabolism	2/317	48/9762	0.465080367	0.934639809	0.852417079	534286/614603	2
Human Diseases	Infectious disease: bacterial	bta05133	Pertussis	3/317	78/9762	0.467352259	0.934639809	0.852417079	281246/614909/535327	3
Human Diseases	Cancer: specific types	bta05214	Glioma	3/317	78/9762	0.467352259	0.934639809	0.852417079	524530/282001/534712	3
Organismal Systems	Endocrine system	bta04915	Estrogen signaling pathway	5/317	139/9762	0.472768565	0.934639809	0.852417079	281603/281146/539844/510914/505708	5
Organismal Systems	Digestive system	bta04976	Bile secretion	4/317	109/9762	0.4744042	0.934639809	0.852417079	536203/281603/282361/407112	4
Human Diseases	Infectious disease: parasitic	bta05140	Leishmaniasis	3/317	79/9762	0.475755282	0.934639809	0.852417079	281111/281246/535327	3
Human Diseases	Cardiovascular disease	bta05414	Dilated cardiomyopathy	4/317	110/9762	0.481501191	0.936780076	0.854369061	281603/282160/523755/282642	4
Metabolism	Amino acid metabolism	bta00360	Phenylalanine metabolism	1/317	20/9762	0.483608487	0.936780076	0.854369061	516058	1
Environmental Information Processing	Signal transduction	bta04022	cGMP-PKG signaling pathway	6/317	172/9762	0.488137671	0.937232241	0.854781447	281603/539543/281607/505964/526379/614838	6
Metabolism	Amino acid metabolism	bta00330	Arginine and proline metabolism	2/317	51/9762	0.496952858	0.937232241	0.854781447	513608/516210	2
Organismal Systems	Digestive system	bta04975	Fat digestion and absorption	2/317	51/9762	0.496952858	0.937232241	0.854781447	535379/504545	2
Metabolism	Amino acid metabolism	bta00220	Arginine biosynthesis	1/317	21/9762	0.500411619	0.937232241	0.854781447	513608	1
Cellular Processes	Cell motility	bta04814	Motor proteins	7/317	205/9762	0.500759465	0.937232241	0.854781447	515610/513751/786654/525414/505964/522967/514078	7
Human Diseases	Immune disease	bta05330	Allograft rejection	2/317	52/9762	0.507305863	0.939458801	0.856812131	281246/369025	2
Human Diseases	Cardiovascular disease	bta05416	Viral myocarditis	3/317	83/9762	0.508732203	0.939458801	0.856812131	524530/281874/369025	3
Organismal Systems	Endocrine system	bta04928	Parathyroid hormone synthesis, secretion and action	4/317	115/9762	0.516390846	0.941562461	0.858730726	281603/531092/282001/506520	4
Organismal Systems	Excretory system	bta04964	Proximal tubule bicarbonate reclamation	1/317	22/9762	0.516669654	0.941562461	0.858730726	407112	1
Organismal Systems	Endocrine system	bta04917	Prolactin signaling pathway	3/317	85/9762	0.524810814	0.942193232	0.859306007	524530/281146/535327	3
Metabolism	Amino acid metabolism	bta00270	Cysteine and methionine metabolism	2/317	54/9762	0.527591655	0.942193232	0.859306007	532836/509519	2
Organismal Systems	Immune system	bta04613	Neutrophil extracellular trap formation	8/317	242/9762	0.530621459	0.942193232	0.859306007	281111/519899/535415/281874/282642/535327/282001/532262	8
Human Diseases	Cancer: overview	bta05203	Viral carcinogenesis	8/317	242/9762	0.530621459	0.942193232	0.859306007	524770/524530/535077/519899/535415/100125591/100296226/534712	8
Metabolism	Lipid metabolism	bta00565	Ether lipid metabolism	2/317	55/9762	0.537520944	0.945782759	0.862579754	613932/504545	2
Cellular Processes	Cell growth and death	bta04115	p53 signaling pathway	3/317	87/9762	0.54059713	0.945782759	0.862579754	524530/100296226/509863	3
Human Diseases	Infectious disease: viral	bta05160	Hepatitis C	6/317	182/9762	0.543589213	0.945782759	0.862579754	524530/514634/282258/100125591/100139670/534712	6
Human Diseases	Neurodegenerative disease	bta05017	Spinocerebellar ataxia	5/317	151/9762	0.546300511	0.945782759	0.862579754	282648/618181/617852/282001/282123	5
Organismal Systems	Endocrine system	bta04935	Growth hormone synthesis, secretion and action	4/317	120/9762	0.550158268	0.946545592	0.863275479	281603/535327/282001/280932	4
Organismal Systems	Nervous system	bta04726	Serotonergic synapse	4/317	122/9762	0.563316558	0.955044457	0.871026676	282648/282211/539844/282001	4
Organismal Systems	Aging	bta04211	Longevity regulating pathway	3/317	90/9762	0.563702628	0.955044457	0.871026676	281603/281993/509863	3
Organismal Systems	Immune system	bta04620	Toll-like receptor signaling pathway	4/317	123/9762	0.569816789	0.955044457	0.871026676	282258/100125591/535327/532262	4
Human Diseases	Infectious disease: viral	bta05163	Human cytomegalovirus infection	8/317	251/9762	0.572501586	0.955044457	0.871026676	281603/524530/513478/282642/535327/282001/541008/534712	8
Metabolism	Global and overview maps	bta01212	Fatty acid metabolism	2/317	59/9762	0.575784925	0.955044457	0.871026676	615756/614096	2
Environmental Information Processing	Signal transduction	bta04370	VEGF signaling pathway	2/317	59/9762	0.575784925	0.955044457	0.871026676	535327/282001	2
Organismal Systems	Excretory system	bta04966	Collecting duct acid secretion	1/317	27/9762	0.590380871	0.973425602	0.887790783	505224	1
Environmental Information Processing	Signal transduction	bta04330	Notch signaling pathway	2/317	61/9762	0.594034524	0.97365422	0.887999289	539547/533595	2
Human Diseases	Cancer: overview	bta05235	PD-L1 expression and PD-1 checkpoint pathway in cancer	3/317	95/9762	0.600602725	0.974930059	0.889162889	281053/281054/535327	3
Human Diseases	Infectious disease: viral	bta05162	Measles	5/317	162/9762	0.60916954	0.974930059	0.889162889	524530/281053/281054/282258/100125591	5
Organismal Systems	Nervous system	bta04730	Long-term depression	2/317	63/9762	0.611692525	0.974930059	0.889162889	282648/282001	2
Organismal Systems	Immune system	bta04658	Th1 and Th2 cell differentiation	3/317	97/9762	0.614778654	0.974930059	0.889162889	281053/281054/535327	3
Metabolism	Glycan biosynthesis and metabolism	bta00601	Glycosphingolipid biosynthesis - lacto and neolacto series	1/317	29/9762	0.616624647	0.974930059	0.889162889	404163	1
Human Diseases	Cancer: specific types	bta05222	Small cell lung cancer	3/317	99/9762	0.628613099	0.974930059	0.889162889	524530/100336873/534712	3
Metabolism	Metabolism of other amino acids	bta00480	Glutathione metabolism	2/317	65/9762	0.628759795	0.974930059	0.889162889	404191/540559	2
Metabolism	Amino acid metabolism	bta00310	Lysine degradation	2/317	66/9762	0.637072814	0.974930059	0.889162889	100137803/519857	2
Environmental Information Processing	Signal transduction	bta04668	TNF signaling pathway	4/317	134/9762	0.637599233	0.974930059	0.889162889	407221/535327/444867/529167	4
Metabolism	Carbohydrate metabolism	bta00640	Propanoate metabolism	1/317	31/9762	0.641191982	0.974930059	0.889162889	509519	1
Genetic Information Processing	Folding, sorting and degradation	bta03060	Protein export	1/317	31/9762	0.641191982	0.974930059	0.889162889	529388	1
Environmental Information Processing	Signal transduction	bta04068	FoxO signaling pathway	4/317	135/9762	0.643406797	0.974930059	0.889162889	504833/524530/281246/535327	4
Organismal Systems	Digestive system	bta04970	Salivary secretion	3/317	102/9762	0.648717268	0.974930059	0.889162889	281603/539543/282001	3
Metabolism	Lipid metabolism	bta00561	Glycerolipid metabolism	2/317	68/9762	0.653260561	0.974930059	0.889162889	504545/531271	2
Human Diseases	Cardiovascular disease	bta05410	Hypertrophic cardiomyopathy	3/317	103/9762	0.655244899	0.974930059	0.889162889	282160/523755/282642	3
Human Diseases	Substance dependence	bta05031	Amphetamine addiction	2/317	69/9762	0.661136809	0.974930059	0.889162889	618181/282001	2
Human Diseases	Cancer: overview	bta05230	Central carbon metabolism in cancer	2/317	69/9762	0.661136809	0.974930059	0.889162889	404193/509519	2
Human Diseases	Immune disease	bta05320	Autoimmune thyroid disease	2/317	69/9762	0.661136809	0.974930059	0.889162889	281246/369025	2
Human Diseases	Immune disease	bta05323	Rheumatoid arthritis	3/317	104/9762	0.661685383	0.974930059	0.889162889	505224/282863/281874	3
Metabolism	Lipid metabolism	bta00564	Glycerophospholipid metabolism	3/317	105/9762	0.668038654	0.979083106	0.892950581	540446/613932/504545	3
Human Diseases	Cardiovascular disease	bta05417	Lipid and atherosclerosis	7/317	241/9762	0.671653669	0.979200349	0.89305751	535379/281111/100125591/535327/281993/282001/282123	7
Human Diseases	Infectious disease: bacterial	bta05152	Tuberculosis	6/317	210/9762	0.682301865	0.984164696	0.89758513	281246/513478/101904063/535327/529049/444867	6
Metabolism	Metabolism of cofactors and vitamins	bta00830	Retinol metabolism	2/317	72/9762	0.683906293	0.984164696	0.89758513	535075/282852	2
Metabolism	Glycan biosynthesis and metabolism	bta00512	Mucin type O-glycan biosynthesis	1/317	35/9762	0.68571764	0.984164696	0.89758513	404167	1
Organismal Systems	Environmental adaptation	bta04710	Circadian rhythm	1/317	36/9762	0.695960007	0.993574257	0.906166908	503577	1
Organismal Systems	Excretory system	bta04960	Aldosterone-regulated sodium reabsorption	1/317	37/9762	0.705869598	0.993574257	0.906166908	282001	1
Human Diseases	Immune disease	bta05310	Asthma	1/317	37/9762	0.705869598	0.993574257	0.906166908	281246	1
Human Diseases	Infectious disease: viral	bta05161	Hepatitis B	5/317	183/9762	0.714046285	0.993574257	0.906166908	100125591/535327/282001/541008/534712	5
Metabolism	Amino acid metabolism	bta00350	Tyrosine metabolism	1/317	38/9762	0.71545719	0.993574257	0.906166908	516058	1
Organismal Systems	Immune system	bta04622	RIG-I-like receptor signaling pathway	3/317	113/9762	0.715734788	0.993574257	0.906166908	100125591/535327/785603	3
Environmental Information Processing	Signal transduction	bta04064	NF-kappa B signaling pathway	3/317	114/9762	0.721308773	0.993574257	0.906166908	282151/515377/523360	3
Human Diseases	Cardiovascular disease	bta05418	Fluid shear stress and atherosclerosis	4/317	150/9762	0.723067954	0.993574257	0.906166908	281111/282642/535327/519632	4
Human Diseases	Infectious disease: viral	bta05167	Kaposi sarcoma-associated herpesvirus infection	6/317	221/9762	0.728628387	0.993574257	0.906166908	524530/282258/100125591/535327/614838/534712	6
Human Diseases	Cancer: specific types	bta05220	Chronic myeloid leukemia	2/317	79/9762	0.732176865	0.993574257	0.906166908	524530/534712	2
Human Diseases	Drug resistance: antineoplastic	bta01521	EGFR tyrosine kinase inhibitor resistance	2/317	82/9762	0.750874414	0.993574257	0.906166908	404193/282001	2
Human Diseases	Cancer: overview	bta05206	MicroRNAs in cancer	8/317	296/9762	0.751152069	0.993574257	0.906166908	526572/524530/282642/282001/517232/282094/540664/282654	8
Organismal Systems	Endocrine system	bta03320	PPAR signaling pathway	2/317	84/9762	0.762708015	0.993574257	0.906166908	281993/535727	2
Organismal Systems	Digestive system	bta04973	Carbohydrate digestion and absorption	1/317	44/9762	0.766781931	0.993574257	0.906166908	282361	1
Metabolism	Lipid metabolism	bta00590	Arachidonic acid metabolism	2/317	85/9762	0.768440478	0.993574257	0.906166908	286858/282019	2
Organismal Systems	Endocrine system	bta04911	Insulin secretion	2/317	85/9762	0.768440478	0.993574257	0.906166908	281603/282001	2
Human Diseases	Substance dependence	bta05034	Alcoholism	6/317	233/9762	0.773541984	0.993574257	0.906166908	617701/510260/618181/519899/535415/505824	6
Environmental Information Processing	Signal transduction	bta04012	ErbB signaling pathway	2/317	86/9762	0.774052363	0.993574257	0.906166908	534526/282001	2
Metabolism	Carbohydrate metabolism	bta00620	Pyruvate metabolism	1/317	45/9762	0.774389477	0.993574257	0.906166908	509519	1
Human Diseases	Cardiovascular disease	bta05415	Diabetic cardiomyopathy	6/317	234/9762	0.77702131	0.993574257	0.906166908	281607/282187/281111/535327/282001/505708	6
Environmental Information Processing	Signal transduction	bta04152	AMPK signaling pathway	3/317	126/9762	0.781706363	0.993574257	0.906166908	524530/281993/787607	3
Metabolism	Global and overview maps	bta01232	Nucleotide metabolism	2/317	88/9762	0.784921441	0.993574257	0.906166908	790312/616992	2
Organismal Systems	Excretory system	bta04962	Vasopressin-regulated water reabsorption	1/317	49/9762	0.802424582	0.993574257	0.906166908	513751	1
Cellular Processes	Cellular community - eukaryotes	bta04540	Gap junction	2/317	92/9762	0.805290711	0.993574257	0.906166908	281603/282001	2
Metabolism	Nucleotide metabolism	bta00230	Purine metabolism	3/317	133/9762	0.811686468	0.993574257	0.906166908	281603/790312/616992	3
Human Diseases	Infectious disease: viral	bta05171	Coronavirus disease - COVID-19	8/317	317/9762	0.813988689	0.993574257	0.906166908	281607/517356/282258/535327/522347/505819/282001/532262	8
Organismal Systems	Immune system	bta04662	B cell receptor signaling pathway	2/317	94/9762	0.814819619	0.993574257	0.906166908	515377/514582	2
Organismal Systems	Excretory system	bta04961	Endocrine and other factor-regulated calcium reabsorption	1/317	51/9762	0.815111185	0.993574257	0.906166908	282001	1
Human Diseases	Infectious disease: viral	bta05170	Human immunodeficiency virus 1 infection	6/317	246/9762	0.815691237	0.993574257	0.906166908	281053/281054/535327/534526/282001/541008	6
Human Diseases	Neurodegenerative disease	bta05010	Alzheimer disease	11/317	424/9762	0.818722303	0.993574257	0.906166908	526572/445417/524255/616913/618181/533894/359718/539337/613288/493729/530005	11
Metabolism	Carbohydrate metabolism	bta00520	Amino sugar and nucleotide sugar metabolism	1/317	52/9762	0.821146583	0.993574257	0.906166908	786974	1
Genetic Information Processing	Replication and repair	bta03460	Fanconi anemia pathway	1/317	52/9762	0.821146583	0.993574257	0.906166908	539547	1
Environmental Information Processing	Signal transduction	bta04024	cAMP signaling pathway	6/317	251/9762	0.830171498	0.993574257	0.906166908	281603/617701/618181/538759/505964/280932	6
Human Diseases	Drug resistance: antineoplastic	bta01523	Antifolate resistance	1/317	54/9762	0.832634509	0.993574257	0.906166908	536203	1
Human Diseases	Endocrine and metabolic disease	bta04940	Type I diabetes mellitus	1/317	54/9762	0.832634509	0.993574257	0.906166908	369025	1
Environmental Information Processing	Signal transduction	bta04070	Phosphatidylinositol signaling system	2/317	98/9762	0.832637806	0.993574257	0.906166908	615232/282001	2
Organismal Systems	Immune system	bta04672	Intestinal immune network for IgA production	1/317	56/9762	0.843386732	0.993574257	0.906166908	281246	1
Organismal Systems	Endocrine system	bta04922	Glucagon signaling pathway	2/317	103/9762	0.852732646	0.993574257	0.906166908	515433/509519	2
Organismal Systems	Digestive system	bta04972	Pancreatic secretion	2/317	103/9762	0.852732646	0.993574257	0.906166908	281603/282001	2
Metabolism	Nucleotide metabolism	bta00240	Pyrimidine metabolism	1/317	59/9762	0.858237561	0.993574257	0.906166908	616992	1
Organismal Systems	Endocrine system	bta04923	Regulation of lipolysis in adipocytes	1/317	59/9762	0.858237561	0.993574257	0.906166908	281603	1
Human Diseases	Immune disease	bta05332	Graft-versus-host disease	1/317	59/9762	0.858237561	0.993574257	0.906166908	369025	1
Cellular Processes	Cell growth and death	bta04210	Apoptosis	3/317	147/9762	0.861297989	0.993574257	0.906166908	282151/100296226/369025	3
Organismal Systems	Circulatory system	bta04260	Cardiac muscle contraction	2/317	106/9762	0.863711412	0.993574257	0.906166908	282160/522505	2
Organismal Systems	Aging	bta04213	Longevity regulating pathway - multiple species	1/317	61/9762	0.867349558	0.993574257	0.906166908	281603	1
Organismal Systems	Endocrine system	bta04913	Ovarian steroidogenesis	1/317	63/9762	0.875877596	0.993574257	0.906166908	281603	1
Metabolism	Carbohydrate metabolism	bta00010	Glycolysis / Gluconeogenesis	1/317	64/9762	0.879934386	0.993574257	0.906166908	509519	1
Genetic Information Processing	Translation	bta03015	mRNA surveillance pathway	2/317	111/9762	0.880357697	0.993574257	0.906166908	509864/787607	2
Metabolism	Global and overview maps	bta01240	Biosynthesis of cofactors	3/317	154/9762	0.881519949	0.993574257	0.906166908	534286/516058/519632	3
Environmental Information Processing	Signal transduction	bta04066	HIF-1 signaling pathway	2/317	112/9762	0.883453741	0.993574257	0.906166908	509519/282001	2
Human Diseases	Infectious disease: viral	bta05164	Influenza A	4/317	197/9762	0.887382623	0.993574257	0.906166908	282258/100125591/783596/282001	4
Human Diseases	Endocrine and metabolic disease	bta04936	Alcoholic liver disease	3/317	158/9762	0.891862647	0.993574257	0.906166908	524530/282863/535327	3
Cellular Processes	Cell growth and death	bta04218	Cellular senescence	3/317	164/9762	0.905866523	0.993574257	0.906166908	524530/535327/534712	3
Metabolism	Carbohydrate metabolism	bta00562	Inositol phosphate metabolism	1/317	73/9762	0.910984273	0.993574257	0.906166908	615232	1
Organismal Systems	Endocrine system	bta04924	Renin secretion	1/317	73/9762	0.910984273	0.993574257	0.906166908	281607	1
Cellular Processes	Transport and catabolism	bta04144	Endocytosis	5/317	249/9762	0.911649701	0.993574257	0.906166908	504833/404193/281849/523124/504785	5
Metabolism	Global and overview maps	bta01230	Biosynthesis of amino acids	1/317	74/9762	0.913896646	0.993574257	0.906166908	513608	1
Human Diseases	Cancer: specific types	bta05211	Renal cell carcinoma	1/317	74/9762	0.913896646	0.993574257	0.906166908	534526	1
Genetic Information Processing	Information processing in viruses	bta03250	Viral life cycle - HIV-1	1/317	75/9762	0.916714025	0.993574257	0.906166908	515593	1
Genetic Information Processing	Translation	bta03013	Nucleocytoplasmic transport	2/317	125/9762	0.917495688	0.993574257	0.906166908	783596/101907835	2
Metabolism	Lipid metabolism	bta00140	Steroid hormone biosynthesis	1/317	76/9762	0.919439498	0.993574257	0.906166908	282211	1
Human Diseases	Infectious disease: bacterial	bta05100	Bacterial invasion of epithelial cells	1/317	76/9762	0.919439498	0.993574257	0.906166908	527492	1
Genetic Information Processing	Folding, sorting and degradation	bta03018	RNA degradation	1/317	78/9762	0.924626584	0.993574257	0.906166908	509864	1
Organismal Systems	Environmental adaptation	bta04714	Thermogenesis	5/317	261/9762	0.930440193	0.993574257	0.906166908	281603/535327/281993/100137803/517953	5
Human Diseases	Endocrine and metabolic disease	bta04932	Non-alcoholic fatty liver disease	3/317	179/9762	0.933988684	0.993574257	0.906166908	535327/788534/281993	3
Human Diseases	Drug resistance: antineoplastic	bta01524	Platinum drug resistance	1/317	82/9762	0.934023079	0.993574257	0.906166908	100296226	1
Human Diseases	Infectious disease: bacterial	bta05132	Salmonella infection	5/317	265/9762	0.935864695	0.993574257	0.906166908	513751/535327/505964/534526/407152	5
Organismal Systems	Sensory system	bta04742	Taste transduction	1/317	83/9762	0.936183686	0.993574257	0.906166908	282648	1
Organismal Systems	Endocrine system	bta04910	Insulin signaling pathway	2/317	140/9762	0.945138252	0.9959477	0.908331552	615232/282463	2
Cellular Processes	Cell growth and death	bta04217	Necroptosis	3/317	187/9762	0.945610993	0.9959477	0.908331552	286861/282258/788801	3
Human Diseases	Immune disease	bta05322	Systemic lupus erythematosus	3/317	190/9762	0.949457966	0.996211578	0.908572216	524770/517356/281246	3
Organismal Systems	Immune system	bta04623	Cytosolic DNA-sensing pathway	1/317	94/9762	0.955764829	0.999044746	0.911156143	100125591	1
Genetic Information Processing	Folding, sorting and degradation	bta04120	Ubiquitin mediated proteolysis	2/317	161/9762	0.969449831	0.999962731	0.911993371	112443016/520833	2
Human Diseases	Neurodegenerative disease	bta05020	Prion disease	5/317	303/9762	0.971325121	0.999962731	0.911993371	517356/281111/618181/535327/505708	5
Cellular Processes	Cell growth and death	bta04110	Cell cycle	2/317	164/9762	0.971934198	0.999962731	0.911993371	524530/534712	2
Human Diseases	Cancer: overview	bta05208	Chemical carcinogenesis - reactive oxygen species	4/317	263/9762	0.973980226	0.999962731	0.911993371	281111/535327/519632/505708	4
Genetic Information Processing	Folding, sorting and degradation	bta04141	Protein processing in endoplasmic reticulum	2/317	175/9762	0.979482392	0.999962731	0.911993371	530027/520833	2
Genetic Information Processing	Chromosome	bta03082	ATP-dependent chromatin remodeling	1/317	123/9762	0.983201549	0.999962731	0.911993371	535439	1
Human Diseases	Neurodegenerative disease	bta05016	Huntington disease	5/317	340/9762	0.987560339	0.999962731	0.911993371	617701/513751/786654/525414/281993	5
Human Diseases	Neurodegenerative disease	bta05014	Amyotrophic lateral sclerosis	6/317	410/9762	0.992940506	0.999962731	0.911993371	615846/513751/786654/525414/618181/535327	6
Metabolism	Energy metabolism	bta00190	Oxidative phosphorylation	1/317	165/9762	0.995888643	0.999962731	0.911993371	505224	1
Cellular Processes	Transport and catabolism	bta04140	Autophagy - animal	1/317	174/9762	0.996961622	0.999962731	0.911993371	505708	1
Human Diseases	Infectious disease: viral	bta05168	Herpes simplex virus 1 infection	5/317	425/9762	0.99843039	0.999962731	0.911993371	282258/100125591/282642/100847190/100140355	5
Human Diseases	Neurodegenerative disease	bta05012	Parkinson disease	1/317	304/9762	0.999962731	0.999962731	0.911993371	540156	1
